# Supplementary material for: Low dose ribosomal DNA P-loop mutation affects development and enforces autophagy in Arabidopsis
Source: RNA Biol. 2023 Dec 29;21(1):1–15. doi: 10.1080/15476286.2023.2298532 (PMC10761087; doi:10.1080/15476286.2023.2298532)
Supplement: Dataset S1.xlsx [file KRNB_A_2298532_SM8930.xlsx]

## Sheet: Proteome discoverer
Abbreviations: BG: background wild type; Homo: ploop KD -/-
							BG1				BG2				BG3				BG4				Homo1				Homo2				Homo3				Homo4
Accession	Description	ΣCoverage	Σ# Proteins	Σ# Unique Peptides	Σ# Peptides	Σ# PSMs	Score A2	Coverage A2	# Peptides A2	# PSM A2	Score B2	Coverage B2	# Peptides B2	# PSM B2	Score C2	Coverage C2	# Peptides C2	# PSM C2	Score E2	Coverage E2	# Peptides E2	# PSM E2	Score F2	Coverage F2	# Peptides F2	# PSM F2	Score H2	Coverage H2	# Peptides H2	# PSM H2	Score I2	Coverage I2	# Peptides I2	# PSM I2	Score J2	Coverage J2	# Peptides J2	# PSM J2	# AAs	MW [kDa]	calc. pI
AT4G03520.2	Thioredoxin superfamily protein	97.22	2	8	8	64	36.8567	83.33	5	11	26.0924	65.28	4	7	26.1876	79.17	5	8	24.2168	75	4	7	24.9865	65.28	4	7	17.7189	61.11	3	5	17.9939	73.61	5	6	11.2736	61.11	3	4	72	7.92117	8.45557
ATCG00480.1	ATP synthase subunit beta	90.56	1	41	42	1292	661.726	81.33	37	183	550.206	70.68	32	154	564.739	76.71	36	160	558.726	75.3	36	157	494.356	81.73	34	141	412.099	75.9	33	119	376.565	74.5	32	112	284.273	64.26	29	90	498	53.9001	5.50342
AT1G13930.1	Involved in response to salt stress. Knockout mutants are hypersensitive to salt stress.	89.03	1	12	12	125	62.9791	89.03	10	15	54.6216	66.45	9	13	46.4112	58.71	8	12	52.4127	66.45	9	13	54.0867	88.39	10	14	54.517	58.71	8	15	44.0608	65.81	9	12	31.1212	63.23	7	9	155	16.1538	4.91943
AT3G04120.1	glyceraldehyde-3-phosphate dehydrogenase C subunit 1	82.54	1	5	27	582	292.456	76.33	26	66	301.156	69.23	21	68	282.231	71.01	20	68	291.225	71.01	24	69	268.689	65.38	20	67	218.346	62.13	18	51	226.544	65.38	20	56	168.621	62.72	18	45	338	36.8911	7.12256
AT3G16420.1	PYK10-binding protein 1	82.21	1	12	18	302	123.559	73.15	16	28	124.126	69.8	15	28	110.235	71.48	14	26	110.187	66.78	14	25	199.152	73.15	15	46	151.301	69.46	13	36	152.769	69.8	13	36	122.15	67.79	12	32	298	32.1383	5.77002
AT3G16640.1	translationally controlled tumor protein	80.95	2	10	10	117	46.591	41.67	7	12	52.8608	47.62	8	15	59.7707	75	9	14	36.6884	41.67	6	10	50.824	60.71	8	13	44.4976	41.67	7	12	36.2558	60.12	6	10	42.163	60.71	7	12	168	18.8985	4.64014
AT3G17390.1	S-adenosylmethionine synthetase family protein	79.9	1	13	22	256	141.602	61.58	18	32	150.988	54.96	16	34	99.4104	54.45	14	25	135.119	63.61	18	31	140.687	59.54	17	34	104.556	55.22	13	24	105.572	56.49	15	27	51.171	32.82	9	15	393	42.7687	5.80811
AT1G13440.1	glyceraldehyde-3-phosphate dehydrogenase C2	78.99	2	4	26	575	279.234	72.19	23	63	296.008	70.12	21	68	272.191	71.89	20	67	295.988	70.12	23	70	263.692	65.68	20	66	216.997	62.43	18	51	225.493	65.68	19	56	153.693	62.13	16	42	338	36.89	7.18115
AT2G27720.1	60S acidic ribosomal protein family	77.39	3	5	7	82	44.0145	77.39	7	9	48.0198	66.09	6	10	43.917	77.39	7	9	52.4471	77.39	7	11	47.6295	66.09	6	10	38.6254	64.35	5	8	40.8191	66.09	6	8	26.1825	64.35	5	6	115	11.4449	4.61475
AT1G56190.2	Phosphoglycerate kinase family protein	76.79	2	9	22	345	210.349	57.78	18	60	159.913	65.93	19	41	118.379	56.3	15	32	168.554	61.98	17	49	114.237	56.05	15	29	96.7563	60.25	15	27	104.88	59.75	15	30	71.0941	57.53	14	20	405	42.5888	5.5415
AT3G52930.1	Aldolase superfamily protein	74.86	3	16	24	317	149.659	57.54	19	35	152.22	72.35	21	38	135.677	58.94	19	34	153.053	65.36	19	35	152.568	57.82	18	36	133.065	63.13	17	33	143.871	58.1	18	37	69.9601	46.37	13	21	358	38.5159	6.45557
AT1G79550.1	phosphoglycerate kinase	74.06	1	19	23	345	189.378	68.83	20	52	166.363	71.82	19	41	142.303	62.09	16	35	157.843	70.57	19	41	146.419	64.84	16	34	139.776	61.85	14	36	126.728	64.84	16	32	96.1768	53.37	14	26	401	42.1054	5.68115
AT1G12900.3	glyceraldehyde 3-phosphate dehydrogenase A subunit 2	74	2	8	21	330	141.679	41.43	14	37	176.126	61.14	19	45	144.326	61.14	15	37	156.75	55.71	16	39	130.904	40.57	13	35	117.979	45.14	13	33	116.845	45.14	14	33	78.3784	47.14	12	25	350	37.6436	7.76709
AT4G20260.1	plasma-membrane associated cation-binding protein 1	73.33	4	13	13	112	42.7265	50.22	9	12	53.3927	73.33	12	15	41.1815	50.22	9	12	44.084	52.89	10	13	55.981	73.33	12	15	44.7275	63.11	10	13	39.7629	48.89	9	12	13.045	19.11	3	4	225	24.5688	4.95752
AT2G27710.1	60S acidic ribosomal protein family	73.04	2	6	8	82	52.9467	73.04	8	11	60.4375	73.04	8	13	46.9946	70.43	7	10	43.4813	69.57	6	9	43.6031	59.13	6	9	24.6525	54.78	3	5	35.0981	58.26	5	7	23.5549	56.52	4	6	115	11.4369	4.67822
AT2G24940.1	membrane-associated progesterone binding protein 2	73	1	5	5	21	2.58777	15	1	1	14.9021	58	4	4	2.43365	15	1	1	2.55127	15	1	1	14.8062	55	3	4	6.194	30	2	2	2.45249	15	1	1	2.44612	15	1	1	100	11.0244	4.88135
AT2G39730.2	rubisco activase	71.97	2	2	28	1488	1014.23	66.14	24	218	884.303	63.68	22	193	756.424	65.92	24	173	871.516	63.45	21	188	707.625	63.68	22	157	577.046	56.73	18	137	590.645	61.21	21	142	323.524	49.55	17	89	446	49.0686	7.6792
AT3G01500.2	carbonic anhydrase 1	71.76	3	13	22	419	235.114	59.08	20	63	224	54.18	17	59	177.355	50.14	14	48	224.684	57.35	17	61	152.936	36.31	10	41	121.171	29.39	10	34	115.141	41.79	12	32	100.666	29.39	10	30	347	37.4261	5.98584
ATCG00470.1	ATP synthase epsilon chain	71.21	1	8	8	140	83.7085	70.45	7	18	92.9134	70.45	7	20	79.6308	70.45	7	18	76.0931	70.45	7	17	69.5918	71.21	7	16	61.448	70.45	7	14	41.096	62.12	5	10	32.7515	69.7	6	8	132	14.4897	6.1001
AT4G01850.1	S-adenosylmethionine synthetase 2	70.48	1	7	19	161	106.582	60.05	17	24	115.968	55.47	15	26	71.5849	64.12	13	17	77.6773	60.05	15	18	73.4489	55.47	14	17	45.3168	51.91	10	11	65.5086	55.22	12	16	38.3059	45.29	10	11	393	43.2278	6.06201
AT3G14420.1	Aldolase-type TIM barrel family protein	70.3	5	9	22	364	217.077	62.13	18	51	215.3	58.86	17	48	178.405	59.4	17	43	183.802	60.22	16	42	144.056	53.41	16	33	155.654	50.68	13	37	118.283	50.95	15	30	106.081	35.15	10	27	367	40.3162	9.12939
AT2G39730.1	rubisco activase	70.25	2	1	27	1482	1016.14	64.77	24	218	881.55	56.96	21	192	754.273	60.34	23	172	869.055	56.75	20	187	705.45	56.96	21	156	577.046	53.38	18	137	587.547	54.64	20	141	323.524	46.62	17	89	474	51.9479	6.15088
AT3G26450.1	Polyketide cyclase/dehydrase and lipid transport superfamily protein	69.08	2	7	8	69	26.4778	37.5	5	8	22.9131	33.55	4	7	19.5791	28.95	4	6	21.2303	36.84	4	6	36.52	57.89	6	10	29.0204	48.68	7	10	30.0649	42.11	6	9	12.8269	28.29	3	4	152	17.7797	5.14795
AT2G36460.1	Aldolase superfamily protein	68.44	4	11	20	210	79.2817	47.49	14	24	87.0456	58.1	15	25	70.9629	43.85	13	21	79.1243	58.66	14	22	79.54	41.06	10	21	68.167	36.87	9	20	86.6575	51.4	14	26	54.2351	38.55	11	17	358	38.3629	7.38623
AT4G35450.3	ankyrin repeat-containing protein 2	68.13	3	9	11	109	78.8624	54.68	7	14	79.0532	55.85	7	13	60.8502	47.66	6	10	80.1911	52.34	7	13	65.3697	46.49	7	11	69.8743	52.63	8	13	57.8904	59.65	9	12	48.4449	47.66	7	10	342	36.9609	4.57666
AT2G04390.1	Ribosomal S17 family protein	67.38	2	1	10	56	21.0029	30.5	6	8	13.5253	20.57	4	5	30.438	54.61	6	9	21.1054	27.66	6	8	14.0748	17.02	3	5	8.37938	8.51	2	3	19.7523	24.11	4	7	5.03833	8.51	2	2	141	16.0366	10.0376
AT5G04800.1	Ribosomal S17 family protein	67.38	2	2	11	62	28.1731	61.7	7	9	21.3874	48.23	5	6	39.6708	54.61	7	10	28.7682	55.32	7	9	21.2774	48.23	4	6	8.37938	8.51	2	3	19.7523	24.11	4	7	5.03833	8.51	2	2	141	16.0085	10.0376
AT2G05220.1	Ribosomal S17 family protein	67.14	2	2	11	68	44.0576	61.43	8	12	31.3298	47.86	6	8	40.0684	54.29	7	10	28.0222	55	7	9	17.6936	44.29	4	6	8.37938	8.57	2	3	19.7523	24.29	4	7	5.03833	8.57	2	2	140	15.9415	10.0376
AT4G00810.1	60S acidic ribosomal protein family	66.37	1	3	4	35	29.3728	50.44	2	5	19.406	66.37	3	4	24.3043	50.44	2	4	31.3226	66.37	4	6	23.7491	66.37	3	5	15.349	50.44	2	3	12.2847	50.44	2	2	13.3973	50.44	2	3	113	11.2995	4.32275
AT5G47700.1	60S acidic ribosomal protein family	66.37	1	2	4	56	24.9175	49.56	2	5	28.116	65.49	3	6	33.2542	49.56	2	6	34.5622	65.49	3	7	32.8999	66.37	4	7	23.3074	49.56	2	5	27.3754	49.56	2	6	21.0933	49.56	2	5	113	11.2396	4.36084
AT4G15802.1	heat shock factor binding protein	66.28	1	3	3	24	6.24738	36.05	2	2	10.8698	36.05	2	3	11.0541	36.05	2	3	13.4206	66.28	3	4	14.8467	66.28	3	4	5.4267	36.05	2	2	4.29845	36.05	2	2	2.16614	12.79	1	1	86	9.34134	4.4751
AT2G23120.1	Late embryogenesis abundant protein, group 6	66.27	1	3	3	8	2.54733	19.28	1	1	2.50866	19.28	1	1									13.0309	66.27	3	3	6.19633	44.58	1	1	2.43193	19.28	1	1					83	8.47701	4.61475
AT2G36530.1	Enolase	66.22	1	24	24	436	235.978	61.71	20	50	239.375	59.46	19	52	209.166	54.73	18	44	231.48	63.96	21	50	219.272	54.73	19	48	202.546	54.73	18	45	191.876	54.73	18	43	143.292	48.87	15	35	444	47.6893	5.77002
AT1G01100.1	60S acidic ribosomal protein family	66.07	2	2	4	59	35.0958	49.11	2	7	35.1522	65.18	3	7	33.8611	49.11	2	7	34.9407	65.18	3	7	36.1087	66.07	4	8	27.1538	49.11	2	6	23.0487	49.11	2	5	16.3342	49.11	2	4	112	11.1545	4.36084
AT1G73230.1	Nascent polypeptide-associated complex NAC	66.06	1	6	7	48	35.1387	66.06	6	7	38.4167	66.06	6	8	27.2047	65.45	5	5	20.9682	49.09	3	4	23.6519	49.09	3	5	20.8687	49.09	4	4	23.4653	65.45	5	5	16.4559	24.85	3	4	165	17.9934	6.21436
AT1G68010.1	hydroxypyruvate reductase	66.06	2	22	22	237	107.152	57.77	15	26	131.435	63.47	18	32	115.393	61.66	17	29	149.454	63.47	17	34	101.156	57.25	16	27	80.9164	54.4	14	22	72.1179	51.3	12	19	43.8442	36.79	9	13	386	42.2209	7.15186
AT1G35720.1	annexin 1	65.93	1	21	21	244	69.6877	60.25	16	24	92.7113	60.57	18	31	72.0664	53.63	15	26	86.3212	54.26	14	30	113.886	53.31	15	38	65.4275	46.06	11	21	67.1686	59.94	16	23	45.4093	43.53	11	17	317	36.1815	5.37646
AT3G47470.1	light-harvesting chlorophyll-protein complex I subunit A4	65.74	1	11	11	174	95.7298	58.57	9	22	93.824	56.18	8	22	90.8402	41.43	7	23	92.4462	58.96	8	22	67.6799	35.86	5	17	61.6284	37.05	6	17	43.1414	37.05	5	12	39.8949	27.89	4	12	251	27.7161	6.69775
AT3G14415.1	Aldolase-type TIM barrel family protein	65.67	2	8	19	366	211.801	58.04	15	47	217.244	57.49	15	49	166.18	55.86	14	39	192.88	57.77	16	46	145.256	44.14	12	32	163.841	46.87	11	37	127.854	53.68	15	32	114.736	39.78	11	29	367	40.2812	8.96826
AT4G04020.1	fibrillin	65.41	1	15	16	115	65.5518	50.63	11	15	62.6617	61.95	14	16	46.3548	47.48	9	11	50.6924	47.48	9	12	50.3285	50.94	11	13	34.5133	37.74	7	9	45.4631	46.23	9	12	34.7577	47.48	9	10	318	34.9272	5.60498
AT3G12780.1	phosphoglycerate kinase 1	65.28	1	19	30	677	384.939	64.86	26	101	364.165	65.28	29	90	278.627	58.42	23	70	323.311	65.28	27	86	251.371	58.42	22	63	233.075	60.91	23	64	204.39	54.89	20	56	138.857	56.13	20	42	481	50.0807	6.23975
AT5G20720.1	chaperonin 20	65.22	1	16	16	187	126.584	62.45	15	28	113.79	58.5	14	24	91.082	55.73	12	21	107.67	59.68	14	24	80.7666	55.73	12	19	71.0913	56.13	12	18	61.1308	55.73	12	16	40.3858	57.71	11	12	253	26.7855	8.88037
AT1G66240.2	homolog of anti-oxidant 1	65.15	2	5	5	24	11.9293	65.15	4	4	6.06789	42.42	2	2	8.56313	42.42	3	3	5.17471	40.91	2	2	5.41545	40.91	2	2	5.16459	40.91	2	2	5.09027	40.91	2	2	4.39319	40.91	2	2	66	7.06861	6.59521
AT1G76030.1	ATPase, V1 complex, subunit B protein	65.02	2	6	26	270	138.187	51.23	20	34	108.245	53.5	15	27	103.421	49.18	15	26	127.629	52.47	18	31	139.625	56.79	19	36	113.068	53.7	18	30	113.035	53.7	17	29	65.2389	42.39	13	20	486	54.0736	5.09717
AT1G06680.2	photosystem II subunit P-1	64.84	2	11	13	274	158.094	44.75	10	35	176.418	64.84	12	36	134.717	64.84	11	28	141.113	64.84	12	32	143.254	64.84	11	31	128.13	64.84	12	29	120.674	64.84	10	28	78.0874	62.56	8	19	219	23.7442	8.01611
AT4G02620.1	vacuolar ATPase subunit F family protein	64.84	1	6	7	35	15.6693	40.63	5	5	20.0057	50.78	5	7	15.6674	43.75	4	5	15.6593	53.13	5	5	8.96093	32.81	3	3	2.19445	8.59	1	1	8.2932	36.72	3	3	2.09082	8.59	1	1	128	14.2504	6.56592
AT3G15950.1	DNA topoisomerase-related	64.64	2	57	57	409	158.786	50.52	30	39	161.756	47.41	31	41	113.203	45.21	23	30	94.6187	34.97	20	24	258.23	54.27	44	63	214.038	52.98	40	55	198.34	54.92	38	51	139.855	49.74	30	39	772	84.9649	4.69092
AT3G15020.1	Lactate/malate dehydrogenase family protein	64.52	2	8	17	217	116.997	54.55	15	28	107.168	61	13	25	89.653	62.46	14	25	126.428	63.64	14	31	84.2552	53.37	12	22	67.8189	34.9	9	20	58.2059	46.63	10	17	45.5366	40.47	8	12	341	35.853	8.19189
AT3G52300.1	ATP synthase D chain, mitochondrial	64.29	2	13	13	97	42.059	64.29	12	14	43.4114	64.29	12	14	30.7222	38.69	8	10	33.8509	51.19	9	10	34.1095	39.29	8	11	23.5681	38.69	7	8	32.5709	45.24	10	11	17.5447	35.71	6	7	168	19.5739	5.18604
AT3G52880.1	monodehydroascorbate reductase 1	64.06	2	19	19	175	81.3343	55.07	16	21	74.1345	55.99	15	20	74.4978	54.61	14	19	82.0269	53.46	15	21	72.9231	54.61	14	19	67.174	49.08	13	18	73.9868	54.38	14	19	44.0921	42.4	11	12	434	46.4581	6.82959
AT3G09200.1	Ribosomal protein L10 family protein	63.75	3	5	16	160	97.0853	51.25	12	22	115.345	59.38	12	25	84.0106	56.88	11	18	104.834	47.81	11	23	70.799	57.5	11	16	51.159	45.94	10	13	49.5528	49.06	11	13	28.8249	33.44	7	8	320	34.1118	5.07178
AT5G03630.1	Pyridine nucleotide-disulphide oxidoreductase family protein	63.45	1	19	19	135	62.3433	44.6	12	17	57.2335	44.6	12	15	59.8962	42.3	12	16	53.5092	48.74	13	15	49.7366	47.13	12	13	47.4588	46.67	12	14	51.0375	43.45	12	14	29.0782	33.56	9	9	435	47.4503	5.31299
AT3G02560.1	Ribosomal protein S7e family protein	63.35	1	10	12	66	42.6365	35.6	8	11	42.6794	51.83	7	11	10.1851	24.08	3	3	42.7862	39.27	6	8	28.2119	25.13	4	6	25.776	27.23	5	7	17.9174	26.18	3	5	23.1502	22.51	3	6	191	22.1819	9.77393
AT1G29910.1	chlorophyll A/B binding protein 3	63.3	1	1	11	469	350.883	63.3	11	74	276.449	57.3	9	62	188.774	47.19	7	45	313.459	56.93	10	66	213.022	59.55	10	48	173.448	59.55	9	42	170.819	56.93	10	43	127.273	47.19	7	33	267	28.2092	5.42725
AT4G09650.1	ATP synthase delta-subunit gene	63.25	1	16	16	123	46.5016	60.26	11	12	78.808	60.26	14	19	51.4597	54.27	11	15	55.7927	50.43	11	14	47.7567	48.72	9	13	47.2694	51.71	10	14	32.8697	48.72	9	10	24.7189	40.17	8	8	234	25.6527	9.05615
AT3G26650.1	glyceraldehyde 3-phosphate dehydrogenase A subunit	62.88	1	9	22	358	156.639	47.98	15	40	180.893	50.76	18	48	143.929	35.86	13	38	146.72	40.4	15	39	130.459	40.15	14	36	127.476	39.9	14	36	130.534	51.26	15	36	99.9414	43.69	14	30	396	42.463	7.75244
AT1G23310.1	glutamate:glyoxylate aminotransferase	62.79	2	17	25	324	157.57	48.02	18	42	155.328	43.24	18	40	135.759	44.49	16	36	175.452	46.36	19	43	109.235	40.96	14	29	115.32	33.89	14	31	121.601	40.96	15	35	81.6635	35.76	14	26	481	53.267	6.88818
AT1G30230.1	Glutathione S-transferase, C-terminal-like;Translation elongation factor EF1B/ribosomal protein S6	62.77	2	8	12	130	63.3386	58.44	9	17	72.7727	59.74	9	16	60.9864	51.52	7	14	60.2657	62.77	10	15	56.004	41.99	6	12	53.0063	41.99	6	12	45.7983	45.02	6	12	51.3785	46.32	7	12	231	25.1166	4.56396
AT4G31300.1	N-terminal nucleophile aminohydrolases (Ntn hydrolases) superfamily protein	62.66	2	8	8	40	16.8808	35.62	5	6	15.2276	33.91	5	5	16.1711	34.33	5	7	8.60014	15.45	3	3	19.57	38.63	5	6	5.66134	10.73	2	2	10.3812	15.45	3	4	6.43632	10.73	2	2	233	25.1356	5.5542
AT3G53900.1	uracil phosphoribosyltransferase	62.34	2	9	9	41	26.3083	50.22	6	7	30.2686	49.35	7	9	27.0252	36.8	5	8	25.6509	40.69	5	7	2.60886	5.63	1	1	2.27679	5.63	1	1	2.35756	5.63	1	1	2.48003	5.63	1	1	231	25.1453	6.80029
AT1G42970.1	glyceraldehyde-3-phosphate dehydrogenase B subunit	62.19	1	23	27	315	140.039	49.66	20	40	167.284	54.81	23	49	111.577	39.37	17	34	121.139	38.26	19	34	116.704	32.89	16	35	106.875	37.81	16	33	97.5218	34.68	17	30	55.9651	39.15	13	19	447	47.6296	6.80029
ATCG00540.1	photosynthetic electron transfer A	62.19	1	16	16	200	104.422	59.69	15	26	107.895	58.13	14	27	91.8409	42.81	11	22	93.094	41.88	11	22	93.1376	45.63	12	23	77.9955	39.06	10	19	72.6433	42.5	10	19	53.6212	42.5	10	16	320	35.3348	8.29443
AT1G29930.1	chlorophyll A/B binding protein 1	62.17	1	1	11	471	347.733	57.3	10	73	279.032	62.17	10	63	191.002	52.06	8	46	313.345	55.81	10	66	212.577	58.43	10	48	173.44	58.43	9	42	170.328	55.81	10	43	127.273	47.19	7	33	267	28.2232	5.65576
AT1G64520.1	regulatory particle non-ATPase 12A	62.17	2	11	11	100	30.9969	33.71	6	8	45.832	41.57	7	11	41.4736	50.94	9	11	43.9052	47.57	8	11	52.9611	52.43	9	14	49.1335	52.81	9	13	26.4667	37.45	6	7	31.2764	46.82	9	10	267	30.6866	4.90674
AT4G09000.1	general regulatory factor 1	62.17	3	9	16	307	112.701	53.56	12	34	132.976	59.18	15	36	116.033	58.43	12	36	112.265	50.94	11	34	108.929	54.68	13	34	107.735	50.94	11	32	98.9086	54.68	11	30	76.8396	49.06	10	25	267	29.9129	4.80518
AT3G48730.1	glutamate-1-semialdehyde 2,1-aminomutase 2	62.08	1	11	19	151	92.1684	50.64	13	20	120.551	54.66	15	26	69.4261	53.6	14	18	62.3273	45.97	14	16	54.5735	38.14	9	13	51.6687	43.43	11	14	41.2079	32.84	9	12	41.2073	36.65	11	13	472	50.1094	7.38623
AT4G38510.1	ATPase, V1 complex, subunit B protein	62.01	2	3	23	255	122.658	48.25	16	29	106.478	50.92	14	26	105.928	48.67	15	27	119.11	49.49	16	28	139.241	56.26	19	36	105.237	49.08	16	27	107.971	48.25	15	27	64.4128	41.89	13	20	487	54.2707	5.14795
AT5G53560.1	cytochrome B5 isoform E	61.94	1	6	6	80	44.3726	61.94	6	12	27.8767	55.22	4	6	39.2096	61.94	6	11	24.838	51.49	4	6	36.3782	55.22	4	9	34.6121	55.22	5	10	23.4358	55.22	5	6	22.8063	55.22	5	7	134	15.0746	5.32568
AT5G08670.1	ATP synthase alpha/beta family protein	61.87	3	24	27	481	238.241	55.04	20	55	253.718	58.81	22	57	219.428	58.99	22	55	249.507	52.52	21	58	210.312	55.22	20	51	194.85	56.12	21	48	187.829	58.81	21	47	126.354	40.47	16	35	556	59.594	6.56592
AT2G28000.1	chaperonin-60alpha	61.77	1	33	34	333	150.231	41.3	23	40	130.363	45.39	22	33	146.618	47.1	23	40	171.041	52.39	27	43	146.463	50.51	22	38	98.5303	37.37	17	28	120.068	47.1	20	31	88.3683	39.93	17	26	586	62.0338	5.18604
AT5G38480.1	general regulatory factor 3	61.57	3	10	16	294	119.927	58.04	14	34	111.714	50.2	11	30	121.916	49.8	11	35	116.296	54.9	12	34	115.107	54.9	13	35	109.377	49.8	12	33	103.249	58.43	14	32	69.4685	43.53	9	21	255	28.5883	4.79248
AT5G09660.2	peroxisomal NAD-malate dehydrogenase 2	61.56	4	11	12	189	117.863	57.96	11	28	122.559	57.96	10	27	79.6232	42.64	8	19	129.862	61.56	12	28	79.7042	44.74	9	19	69.9532	48.05	9	18	66.32	54.65	10	17	31.5701	29.13	6	9	333	34.9534	7.66455
AT3G63540.1	Mog1/PsbP/DUF1795-like photosystem II reaction center PsbP family protein	61.54	1	7	7	60	28.7657	51.05	5	6	46.9425	59.44	6	9	30.827	41.96	4	6	30.4334	51.05	6	7	36.9312	48.95	5	7	21.2053	41.96	4	5	36.0653	59.44	6	9	15.7645	48.95	4	4	143	16.2693	5.87158
AT1G78900.1	vacuolar ATP synthase subunit A	61.48	1	37	37	404	199.073	59.71	30	50	180.306	51.52	26	43	165.918	54.09	26	40	174.97	56.98	30	42	204.206	59.87	31	51	151.891	54.74	29	41	150.516	53.29	27	42	111.441	47.19	23	32	623	68.7688	5.23682
ATCG00490.1	ribulose-bisphosphate carboxylases	60.75	3	40	40	1985	928.413	58.66	37	251	1036.21	43.84	28	262	850.603	44.89	27	235	820.227	46.35	30	219	925.437	48.64	28	238	650.212	45.09	26	181	615.852	43.22	25	173	397.455	34.45	19	117	479	52.9216	6.29053
AT5G02500.1	heat shock cognate protein 70-1	60.68	2	17	37	594	305.508	57.45	35	77	268.917	56.84	32	69	259.727	53.76	31	66	235.662	53.92	32	61	251.495	56.99	32	67	214.367	51.46	27	60	174.151	50.38	28	51	128.878	45.01	22	41	651	71.3131	5.12256
AT5G26280.1	TRAF-like family protein	60.57	7	14	15	94	33.8896	36.86	8	9	36.7473	37.71	9	9	41.3004	43.43	9	10	28.8754	20.29	6	8	52.3707	42.29	11	13	47.0729	41.71	10	12	44.9663	38.29	10	12	30.9042	35.43	8	9	350	39.4212	8.54346
AT5G63570.1	glutamate-1-semialdehyde-2,1-aminomutase	60.55	1	8	16	133	77.2543	37.34	11	19	80.305	44.73	11	19	63.6188	44.09	12	18	60.5121	44.09	12	16	54.4725	35.86	9	14	44.4301	35.44	10	12	36.1263	32.28	9	10	29.6101	29.96	8	9	474	50.3375	6.87354
AT5G23120.1	photosystem II stability/assembly factor, chloroplast (HCF136)	60.55	1	19	19	160	70.3445	44.17	13	20	61.4091	43.18	13	17	70.0257	51.86	15	20	49.8968	44.17	13	15	52.4354	38.46	12	15	52.967	39.21	11	16	52.3075	37.72	12	16	46.0593	35.24	11	15	403	44.0764	7.34229
AT1G70730.1	Phosphoglucomutase/phosphomannomutase family protein	60.34	3	15	25	194	76.4094	40.68	15	20	71.2473	45.47	16	18	77.4754	42.74	17	21	94.8627	52.14	20	26	88.8816	49.06	20	25	75.5167	46.67	18	22	63.5438	42.56	16	18	46.8359	33.16	13	15	585	63.4423	5.8208
AT4G26530.1	Aldolase superfamily protein	60.34	1	12	15	129	79.1783	55.87	13	18	59.4499	55.87	12	14	52.8239	50.56	12	13	78.0947	55.87	13	18	57.5899	50.56	12	15	49.1011	49.72	11	13	36.4406	37.15	9	10	32.9654	34.36	10	10	358	38.2698	5.80811
AT1G33120.1	Ribosomal protein L6 family	60.31	1	11	13	137	63.4487	56.19	9	15	68.8473	56.19	10	17	65.7578	55.67	8	16	67.045	50	8	15	56.3915	49.48	7	13	51.896	49.48	7	13	56.5148	53.61	8	14	42.9474	53.61	8	12	194	22.0039	9.45166
AT1G07890.6	ascorbate peroxidase 1	60.24	2	12	13	227	136.033	42.97	11	28	143.56	60.24	13	29	113.089	46.59	12	25	124.864	42.97	11	26	122.484	42.97	10	28	94.1368	42.97	10	22	82.8854	42.97	9	19	75.5249	40.16	8	20	249	27.5028	6.29053
AT3G13920.1	eukaryotic translation initiation factor 4A1	59.95	4	4	20	273	119.372	43.93	16	36	106.265	43.45	14	31	116.669	46.6	14	34	117.337	41.02	14	34	108.579	52.91	15	32	67.662	37.38	11	21	86.9441	42.23	13	27	46.8157	26.94	8	15	412	46.675	5.68115
AT1G22300.1	general regulatory factor 10	59.84	4	13	17	177	79.061	44.88	11	22	71.081	51.57	11	19	73.2479	41.34	12	24	88.1919	43.7	12	26	66.2993	47.64	11	22	42.7056	34.25	7	14	40.3123	38.19	8	13	35.2104	30.71	7	11	254	28.8974	4.80518
AT2G13360.1	alanine:glyoxylate aminotransferase	59.6	1	16	16	248	128.678	51.12	13	35	122.63	57.11	13	32	103.841	47.13	11	28	129.687	51.37	13	34	92.0651	33.42	8	24	74.7949	31.17	7	20	85.5333	47.88	12	25	58.7979	27.43	7	17	401	44.1801	7.82568
AT4G38970.1	fructose-bisphosphate aldolase 2	59.55	2	13	25	435	274.797	58.54	22	66	232.155	50.25	19	56	189.861	40.7	14	46	262.987	50.25	21	64	175.975	46.98	18	44	151.536	40.7	14	37	141.979	45.73	14	35	95.3603	35.43	11	24	398	42.9611	7.23975
AT1G23190.1	Phosphoglucomutase/phosphomannomutase family protein	59.52	1	18	28	178	70.511	44.77	19	22	70.7863	48.71	19	21	56.2415	38.77	14	17	69.4638	32.93	16	22	60.7375	35.85	16	19	56.1343	33.79	15	19	58.8066	36.36	16	19	38.7997	23.84	11	13	583	63.1311	6.30322
AT4G02520.1	glutathione S-transferase PHI 2	59.43	2	10	10	89	32.7185	51.42	7	8	54.2568	55.66	9	13	34.5037	47.64	7	8	47.9651	51.42	8	11	40.6066	47.64	7	10	31.9497	47.64	6	8	32.3595	51.42	8	9	21.8257	34.91	6	6	212	24.1136	6.354
AT2G34430.1	light-harvesting chlorophyll-protein complex II subunit B1	59.4	1	5	9	347	230.326	59.4	8	50	234.247	59.4	8	52	129.546	49.25	6	31	248.7	53.01	7	51	162.687	55.64	7	35	125.509	55.64	7	30	121.652	53.01	7	30	82.5679	42.11	4	22	266	28.1522	5.2749
AT5G17920.1	Cobalamin-independent synthase family protein	59.35	1	23	39	728	361.747	50.07	30	92	347.339	49.02	28	87	300.409	45.88	24	77	361.64	50.98	31	90	332.716	50.33	28	84	257.148	49.02	28	65	277.022	49.54	27	72	199.369	46.01	24	55	765	84.3035	6.50732
AT3G02520.1	general regulatory factor 7	59.25	2	6	16	254	102.622	46.79	12	30	92.0134	51.32	11	27	107.674	46.42	10	32	97.7674	51.32	12	30	90.5014	47.92	11	30	85.3387	47.92	11	28	72.3319	40.75	10	24	63.5563	40.38	9	20	265	29.806	4.81787
AT5G63030.1	Thioredoxin superfamily protein	59.2	1	4	4	16	6.38983	36	2	2	6.01557	36	2	2	10.5472	59.2	4	4	5.55305	24.8	2	2	2.15842	10.4	1	1	2.31288	14.4	1	1	2.08009	10.4	1	1					125	13.6018	5.47803
AT1G78300.1	general regulatory factor 2	59.07	2	6	12	259	93.1286	48.65	9	28	100.691	54.44	11	28	93.9514	46.33	9	30	102.765	46.33	10	31	96.4307	54.44	11	31	91.7413	52.51	11	29	75.4479	46.33	9	24	56.9796	39.77	8	19	259	29.1435	4.79248
AT2G30860.1	glutathione S-transferase PHI 9	59.07	2	12	12	105	62.0391	52.09	8	15	73.7131	54.88	10	17	54.1128	49.3	7	13	60.2052	51.63	9	14	43.0715	47.44	7	10	40.3308	48.84	7	11	27.8296	46.51	6	8	15.363	22.79	3	5	215	24.1305	6.65381
ATCG00780.1	ribosomal protein L14	59.02	1	6	6	52	19.1235	37.7	3	5	19.0204	37.7	3	5	26.8988	43.44	4	7	19.2256	37.7	3	5	17.6676	37.7	3	5	23.3843	59.02	6	7	20.8555	45.9	4	6	13.8286	32.79	3	4	122	13.5733	9.29053
AT3G23600.1	alpha/beta-Hydrolases superfamily protein	59	2	8	8	67	37.6387	33.47	4	8	42.8147	33.89	5	9	24.3699	26.36	4	6	30.0781	29.29	4	7	36.8256	44.35	6	9	26.4029	26.36	4	7	28.5277	26.36	4	7	26.128	25.94	4	7	239	25.8451	5.31299
AT1G80560.1	isopropylmalate dehydrogenase 2	58.77	1	11	17	110	66.5608	43.7	12	17	56.5874	37.04	10	13	51.3327	32.35	9	13	43.8891	28.89	8	10	46.2929	39.75	10	11	45.2396	38.77	10	13	32.2087	30.62	9	9	20.7325	26.42	6	6	405	43.3437	6.06201
AT2G31390.1	pfkB-like carbohydrate kinase family protein	58.77	4	12	14	131	59.8817	56	13	16	63.9794	52.62	11	16	65.2749	48.62	9	16	57.8986	52.62	11	15	72.2088	54.46	12	19	35.7814	44	8	10	33.9486	41.23	7	9	30.9249	30.77	6	9	325	35.2532	5.49072
AT4G10480.2	Nascent polypeptide-associated complex (NAC), alpha subunit family protein	58.77	2	7	7	67	31.2781	35.55	5	9	25.7107	35.55	5	7	20.9832	27.01	4	6	32.4253	27.01	4	9	17.8551	20.85	3	5	20.8546	20.85	3	6	22.1586	20.85	3	6	17.0435	39.34	4	5	211	23.1003	4.42432
AT1G24020.1	MLP-like protein 423	58.71	1	8	8	71	20.102	33.55	4	7	26.6512	53.55	6	9	25.3223	45.81	6	8	19.1433	43.23	5	7	23.9899	38.71	5	8	24.7038	46.45	6	9	19.4769	38.71	5	7	19.1767	38.71	5	7	155	17.0438	5.19873
AT4G24280.1	chloroplast heat shock protein 70-1	58.64	1	19	40	370	187.055	41.92	31	46	176.916	43.04	28	44	167.721	45.96	27	41	190.683	49.58	30	45	183.079	50.14	28	43	142.404	42.76	26	38	153.457	50.28	28	39	89.404	33.29	16	24	718	76.4614	5.19873
AT1G10630.1	ADP-ribosylation factor A1F	58.56	5	12	12	115	65.5459	58.56	9	16	50.8783	57.46	7	12	59.7225	57.46	8	15	62.7091	39.78	9	15	50.6282	57.46	9	13	47.5353	49.72	8	12	36.9661	49.72	7	9	26.3145	35.36	5	8	181	20.6097	6.94678
AT2G04030.1	Chaperone protein htpG family protein	58.33	2	40	44	504	208.985	55	30	48	238.943	51.54	32	56	245.55	54.36	34	57	206.885	49.62	31	49	241.595	54.74	36	55	243.851	54.74	36	58	209.877	54.36	33	50	164.214	49.23	30	43	780	88.6078	5.0083
AT1G76680.1	12-oxophytodienoate reductase 1	58.06	2	13	17	108	46.1966	48.12	11	13	43.7499	47.31	11	12	37.9272	32.26	7	10	26.7768	31.72	9	9	36.5827	40.86	11	11	44.2823	48.39	12	13	43.122	50.81	12	13	23.5084	34.14	8	8	372	41.1415	6.80029
AT4G17530.1	RAB GTPase homolog 1C	57.92	5	1	9	99	47.4116	44.55	6	12	44.5524	49.5	7	12	42.7639	49.5	7	11	35.4943	57.92	8	10	38.0764	49.5	7	10	32.6229	49.5	7	9	36.5702	49.5	8	11	22.1731	49.5	7	8	202	22.3042	5.42725
AT5G16050.1	general regulatory factor 5	57.84	2	6	15	255	93.8815	46.64	11	27	90.755	54.85	12	27	110.769	46.64	11	32	97.21	50.37	12	29	94.8007	49.63	12	30	92.2119	54.1	13	29	77.7999	47.01	12	25	67.1149	42.16	10	20	268	30.1632	4.80518
AT4G22240.1	Plastid-lipid associated protein PAP / fibrillin family protein	57.74	1	11	12	109	56.9722	43.87	9	13	64.117	52.58	10	14	36.4871	41.61	7	8	58.9494	50.65	10	13	46.9103	40.65	7	11	45.9498	39.03	8	11	45.6616	41.29	8	12	42.981	36.77	8	13	310	33.6348	5.8335
AT4G25080.4	magnesium-protoporphyrin IX methyltransferase	57.55	2	14	14	82	35.5966	31.84	8	12	37.6754	44.49	9	11	33.248	44.49	11	11	35.5009	38.78	9	12	25.5045	29.39	7	9	20.3324	37.96	7	8	11.8615	24.08	5	5	9.47912	20	4	4	245	27.131	6.93213
AT2G44060.1	Late embryogenesis abundant protein, group 2	57.54	1	16	16	165	69.137	54.77	15	21	65.0668	45.85	12	19	61.1534	46.46	14	18	61.6225	45.85	13	18	70.3607	49.23	15	21	53.278	36.92	11	17	46.8654	44.31	12	17	40.5309	40.31	11	14	325	36.0138	4.84326
AT4G34050.1	S-adenosyl-L-methionine-dependent methyltransferases superfamily protein	57.53	2	9	9	109	70.5962	47.88	8	15	56.5578	57.53	9	13	51.77	51.35	8	11	53.5113	47.88	8	12	51.5468	41.7	7	12	52.9726	57.53	9	13	40.0802	33.59	6	10	31.8945	27.41	5	8	259	29.1368	5.2876
AT1G55490.1	chaperonin 60 beta	57.5	1	7	38	544	266.171	53.67	31	63	264.287	55	32	62	235.519	53.83	30	56	257.449	56	33	61	231.971	54.17	32	56	214.046	52.5	31	56	208.698	54.33	32	56	151.323	51	24	43	600	63.7696	6.50732
AT2G05100.1	photosystem II light harvesting complex gene 2.1	57.36	1	1	8	244	132.645	57.36	8	32	137.081	50.94	7	35	94.5934	47.17	6	25	146.974	50.94	7	34	94.6152	47.17	6	23	76.8919	47.17	6	20	80.112	40	6	20	63.7163	36.23	5	17	265	28.6314	5.42725
AT2G40490.1	Uroporphyrinogen decarboxylase	57.36	1	16	16	113	85.4024	46.45	11	18	68.9958	48.98	12	15	61.9819	41.62	10	14	71.4674	43.91	12	16	48.0473	39.09	9	11	43.7186	39.09	9	11	39.6702	38.07	9	11	21.0687	22.08	6	6	394	43.5528	8.20654
AT2G05070.1	photosystem II light harvesting complex gene 2.2	57.36	1	1	8	251	152.392	57.36	8	35	156.361	50.94	7	38	90.6487	47.17	6	24	147.663	50.94	7	34	100.559	47.17	6	24	78.2965	47.17	6	20	83.8502	50.94	7	21	63.7163	36.23	5	17	265	28.6024	5.42725
AT3G09260.1	Glycosyl hydrolase superfamily protein	57.25	1	21	23	418	229.037	53.24	16	45	211.148	54.01	18	41	152.324	43.32	12	30	170.126	44.66	16	36	308.724	51.15	18	66	246.123	56.68	20	56	279.063	56.68	21	60	159.704	41.6	14	39	524	59.6827	6.91748
ATCG00380.1	chloroplast ribosomal protein S4	57.21	1	9	9	60	15.5752	25.87	5	6	21.6964	44.78	6	7	18.3181	25.87	5	7	41.077	57.21	9	13	15.3802	25.87	5	6	4.46853	8.96	2	2	13.3785	19.9	4	5	9.30433	14.93	3	4	201	23.2257	10.3306
AT1G47260.1	gamma carbonic anhydrase 2	57.19	1	11	12	99	50.8281	52.52	11	14	41.3625	45.32	10	12	31.5346	29.86	6	8	46.5914	45.68	9	12	43.7302	50.36	10	12	32.3547	33.81	7	9	41.5662	46.76	9	11	24.2025	40.65	7	7	278	30.0465	7.23975
AT3G46830.1	RAB GTPase homolog A2C	57.14	4	5	11	72	18.92	35.02	5	7	25.1875	27.65	6	8	22.0103	34.1	5	7	26.5189	32.72	7	9	21.1316	38.71	5	6	20.7805	33.64	6	8	23.5048	43.32	6	8	22.0303	45.16	6	8	217	23.8341	6.22705
AT3G27690.1	photosystem II light harvesting complex gene 2.3	57.14	1	1	8	241	138.002	57.14	8	33	144.017	50.75	7	36	87.9123	46.99	6	24	147.475	50.75	7	34	90.046	36.09	5	22	73.8077	36.09	5	19	80.112	39.85	6	20	63.7163	36.09	5	17	266	28.7845	5.89697
AT5G59150.1	RAB GTPase homolog A2D	57.14	4	2	8	59	23.3997	43.78	5	7	17.9914	27.65	4	6	21.3983	34.1	5	7	13.6344	18.43	4	6	15.1058	30.41	4	5	18.8446	33.64	5	7	15.3834	29.03	4	6	12.1061	16.13	3	5	217	23.8011	5.90967
AT4G37930.1	serine transhydroxymethyltransferase 1	57.06	1	21	25	311	168.044	52.03	20	42	164.907	53.77	22	42	134.473	44.49	18	34	151.78	50.29	18	37	133.559	46.42	19	34	132.881	42.55	17	35	87.6944	41.2	15	23	81.0839	42.36	15	24	517	57.3643	8.1333
AT3G46970.1	alpha-glucan phosphorylase 2	56.84	1	32	33	293	160.152	43.28	25	38	159.613	49.82	26	35	141.815	38.88	23	33	157.357	42.21	24	35	141.179	40.9	22	32	129.662	39.95	22	33	102.712	37.69	18	25	83.5598	39.71	20	23	841	95.0995	6.11279
AT3G55440.1	triosephosphate isomerase	56.69	1	11	11	252	153.71	52.36	9	30	141.932	48.43	10	30	153.952	56.3	10	34	138.26	56.69	10	28	154.891	56.3	8	34	93.7913	47.64	7	22	94.8188	56.3	8	21	77.9333	55.91	8	18	254	27.1521	5.50342
AT5G13420.1	Aldolase-type TIM barrel family protein	56.62	1	20	20	181	86.7606	41.78	14	20	72.5909	44.29	14	17	89.0231	44.75	15	22	88.0779	41.32	14	20	78.0253	55.02	18	20	63.4092	48.17	13	17	84.7076	48.86	18	23	49.523	41.55	12	15	438	47.6696	6.43018
AT1G43670.1	Inositol monophosphatase family protein	56.6	1	18	18	181	111.961	51.61	13	25	109.999	56.6	15	25	78.1561	41.94	10	18	116.89	51.61	16	28	76.3189	48.97	13	19	68.8681	48.97	12	18	63.8745	50.15	12	17	38.611	44.28	10	11	341	37.2637	5.46533
AT5G67500.1	voltage dependent anion channel 2	56.52	2	10	10	50	19.8567	34.06	5	5	24.0729	38.77	7	7	27.7173	38.77	6	7	17.8707	26.81	5	5	17.2529	26.09	5	5	15.932	28.99	5	5	15.8381	23.55	4	4	14.6942	26.09	5	5	276	29.5765	8.85107
AT5G56710.2	Ribosomal protein L31e family protein	56.47	1	1	3	4	2.1952	9.41	1	1	4.42202	38.82	1	1					2.08261	8.24	1	1	4.20564	38.82	1	1													85	9.75823	9.01221
ATCG00800.1	structural constituent of ribosome	56.42	1	13	13	104	45.2567	48.62	10	14	47.8752	44.5	10	14	33.7973	40.83	7	10	49.067	51.83	11	15	36.6559	44.04	10	12	22.5201	28.9	6	8	23.2034	28.9	5	8	17.6626	28.44	6	7	218	25.1725	9.48096
AT2G36880.1	methionine adenosyltransferase 3	56.41	1	10	17	192	103.04	44.62	11	24	119.479	48.46	12	29	60.6883	43.08	11	17	84.6598	46.92	13	22	94.6394	54.36	15	24	67.028	49.74	10	15	86.3506	53.85	14	21	35.8136	30.26	8	11	390	42.4706	6.17627
AT3G02230.1	reversibly glycosylated polypeptide 1	56.3	3	6	13	158	83.091	45.94	11	24	79.6213	46.22	11	22	61.2566	40.34	9	17	62.395	35.01	8	17	67.3834	37.54	8	19	54.371	31.65	7	16	46.0798	26.33	6	13	31.3042	18.77	5	10	357	40.6025	5.92236
AT1G02500.1	S-adenosylmethionine synthetase 1	55.98	1	5	18	139	102.703	54.2	17	27	88.966	43	13	20	48.8974	46.56	10	12	70.7725	47.07	13	17	57.363	43	12	14	31.7339	38.68	8	8	51.021	41.98	10	13	32.975	36.64	9	10	393	43.1307	5.8208
AT5G47200.1	RAB GTPase homolog 1A	55.94	5	1	9	106	50.1176	50.99	7	13	47.6304	55.94	8	13	45.6008	55.94	8	12	34.6927	55.94	8	10	40.8793	55.94	8	11	35.7848	55.94	8	10	39.0174	55.94	9	12	22.1731	49.5	7	8	202	22.2992	5.42725
AT3G44590.2	60S acidic ribosomal protein family	55.86	1	3	3	13	7.06918	36.04	2	2	6.83843	36.04	2	2	5.95088	28.83	2	2	6.80502	36.04	2	2	2.22339	9.01	1	1					2.50856	9.01	1	1	2.16735	9.01	1	1	111	11.0086	4.50049
AT3G04790.1	Ribose 5-phosphate isomerase, type A protein	55.8	1	14	14	161	97.2942	52.54	12	21	95.1286	51.81	10	19	79.2873	47.46	8	16	104.215	51.81	10	21	62.3609	47.83	8	14	78.6031	50.36	9	17	79.1471	47.83	8	18	47.4325	46.74	7	12	276	29.2874	6.02393
AT1G53240.1	Lactate/malate dehydrogenase family protein	55.72	1	6	15	248	135.03	55.72	13	32	118.056	54.55	12	29	102.474	54.84	12	27	133.778	54.84	13	32	98.438	41.64	11	26	83.6446	41.64	11	23	83.7448	41.64	10	24	44.6758	38.42	9	13	341	35.7819	8.35303
AT2G21660.1	cold, circadian rhythm, and rna binding 2	55.68	2	7	8	116	54.5831	49.43	7	15	51.1565	55.68	8	15	52.2776	55.68	8	15	38.2652	44.32	7	11	49.089	44.32	7	13	35.4339	44.32	7	10	35.9205	38.64	6	9	23.6055	48.86	6	8	176	16.8796	6.15088
AT3G60750.2	Transketolase	55.54	2	25	31	437	235.564	48.24	26	59	223.455	47.84	24	54	194.644	52.3	26	52	186.807	52.7	27	48	204.26	49.05	23	55	157.714	46.22	21	41	153.007	45.41	20	41	80.8105	35.95	15	26	740	79.7892	6.43018
AT4G37300.1	maternal effect embryo arrest 59	55.49	1	5	5	13	2.35543	6.94	1	1	2.37827	6.94	1	1	8.72176	21.97	2	2	2.31849	6.94	1	1	9.40159	20.23	2	2	8.78075	28.32	2	2	11.1713	31.21	2	2	3.33895	12.14	1	1	173	18.8039	4.67822
AT4G10340.1	light harvesting complex of photosystem II 5	55.36	1	20	20	428	256.004	55.36	16	54	273.353	55.36	17	58	230.798	54.64	16	49	243.538	55	17	52	195.894	54.29	15	43	184.222	55.36	15	41	167.762	54.64	15	39	102.763	54.29	11	24	280	30.1377	6.3667
AT1G79210.1	N-terminal nucleophile aminohydrolases (Ntn hydrolases) superfamily protein	55.32	1	1	9	77	38.805	48.09	8	9	37.754	42.55	7	9	43.4882	34.04	6	10	39.922	43.4	7	10	45.3627	49.36	7	10	32.0338	40.43	6	8	31.0894	38.72	6	7	22.6525	31.91	5	6	235	25.7173	5.69385
AT1G16470.1	proteasome subunit PAB1	55.32	1	1	9	75	37.9916	48.09	8	9	37.115	42.55	7	9	43.4882	34.04	6	10	35.1527	34.89	6	9	44.1968	49.36	7	10	28.2096	31.91	5	7	26.8253	30.21	5	6	22.6525	31.91	5	6	235	25.6853	5.69385
AT2G21170.2	triosephosphate isomerase	55.23	2	13	13	122	54.8649	44.77	9	13	62.4355	41.83	8	14	68.3868	52.29	9	16	60.4541	52.29	9	15	53.7802	42.81	7	12	40.1236	40.85	7	10	49.8275	36.93	7	12	34.4809	33.99	6	10	306	32.2867	7.48877
AT1G23740.1	Oxidoreductase, zinc-binding dehydrogenase family protein	55.18	1	16	16	132	62.3487	42.75	11	16	62.2551	49.74	13	16	62.8889	48.96	12	16	53.8562	41.97	11	14	61.2305	44.56	12	16	45.8518	37.05	9	12	33.1263	40.16	10	10	40.5671	34.2	9	11	386	40.9608	8.35303
AT4G10450.1	Ribosomal protein L6 family	55.15	1	6	8	36	17.7763	32.99	4	4	25.9669	41.75	6	6	18.5705	38.14	5	5	16.0823	33.51	4	4	5.58172	10.31	2	2	11.2453	24.74	3	3	6.4998	15.98	2	2	5.91589	14.43	2	2	194	21.9599	9.49561
AT5G50920.1	CLPC homologue 1	55.11	1	25	50	512	247.118	44.78	38	63	238.089	48.33	41	62	228.44	44.03	37	60	240.006	46.72	38	61	195.167	42.2	38	55	157.714	35.31	30	44	185.977	41.44	37	52	118.213	32.62	25	35	929	103.388	6.771
AT4G39260.1	cold, circadian rhythm, and RNA binding 1	55.03	4	7	8	100	32.7577	47.93	5	10	34.0391	55.03	7	10	38.3827	55.03	8	12	36.5113	48.52	5	11	40.1649	55.03	8	12	32.49	49.11	6	10	33.1905	49.11	7	10	24.2672	48.52	7	9	169	16.5685	5.68115
AT2G20360.1	NAD(P)-binding Rossmann-fold superfamily protein	54.98	1	12	12	102	51.1189	45.02	10	16	41.1672	41.04	9	12	46.4731	44.28	9	14	44.9652	47.01	10	14	26.3682	29.6	7	8	22.3718	24.13	4	6	28.5872	41.29	9	11	11.9768	18.66	4	4	402	43.9078	9.23193
AT5G13850.1	nascent polypeptide-associated complex subunit alpha-like protein 3	54.9	1	3	6	63	34.6191	36.27	5	10	22.2705	28.92	4	6	20.6159	28.92	4	6	21.0128	28.92	4	6	31.4362	41.18	4	7	19.0714	22.06	3	5	15.3863	22.55	3	4	21.5189	34.31	3	5	204	22.044	4.55127
AT5G10450.1	G-box regulating factor 6	54.84	5	4	11	212	87.523	54.44	8	24	94.1684	54.44	8	25	91.5123	54.84	11	28	85.6234	54.84	10	26	90.1048	54.84	9	27	68.8326	41.53	8	22	61.206	41.53	8	19	44.2776	34.68	7	16	248	27.9578	4.84326
AT5G65430.1	general regulatory factor 8	54.84	4	3	10	183	64.9867	41.13	7	21	63.2376	41.13	7	20	70.9996	41.53	9	23	68.0006	54.84	9	22	71.6561	54.84	9	23	57.0647	41.53	8	19	54.1408	41.53	8	17	46.339	34.68	7	16	248	28.0109	4.89404
AT5G14740.2	carbonic anhydrase 2	54.83	5	9	18	440	232.102	51.35	16	63	228.89	51.35	16	61	179.439	42.86	12	49	225.53	49.42	13	61	166.002	37.45	12	46	130.406	42.86	10	36	122.321	37.07	11	34	111.535	42.86	11	33	259	28.3264	5.52881
AT3G51260.1	20S proteasome alpha subunit PAD1	54.8	2	5	9	75	43.3037	50.4	8	9	43.6724	40.8	6	8	37.2936	42.8	6	8	43.1934	40.8	6	8	37.0255	42.8	6	8	39.5822	45.6	7	9	37.2069	45.2	7	9	24.16	31.2	5	6	250	27.3204	7.37158
AT1G62380.1	ACC oxidase 2	54.69	2	11	12	127	42.8132	49.38	9	10	54.2694	50.31	9	12	50.3612	38.44	7	11	46.6397	50.31	8	11	94.8241	43.44	9	21	75.5507	45.63	9	17	65.026	38.13	7	16	45.5771	31.25	7	12	320	36.16	5.12256
AT2G30950.1	FtsH extracellular protease family	54.68	1	15	32	341	234.703	49.64	27	55	196.309	44.32	26	47	135.844	42.16	22	34	194.82	45.18	26	47	166.556	44.46	25	41	87.0409	37.7	18	23	92.3885	39.42	20	26	68.5063	33.67	15	22	695	74.1114	6.354
AT5G45750.1	RAB GTPase homolog A1C	54.63	5	3	11	51	13.1684	25.46	5	5	18.1647	32.41	6	6	14.4266	27.31	5	5	13.4926	26.85	5	5	14.1168	27.31	5	5	13.2001	24.07	5	5	15.8247	30.09	6	6	15.4023	32.41	6	6	216	23.855	5.88428
AT5G04430.1	binding to TOMV RNA 1L (long form)	54.63	2	14	14	72	23.8031	29.71	6	7	27.8399	31.95	7	8	36.7912	40.58	9	11	18.2868	23	6	7	18.935	26.52	7	7	21.0948	23.96	6	8	15.699	23	6	6	17.8704	25.88	6	6	313	33.8	6.01123
AT5G55280.1	homolog of bacterial cytokinesis Z-ring protein FTSZ 1-1	54.5	1	13	13	71	42.6198	33.03	9	10	40.2574	38.11	8	9	34.5241	33.49	7	8	27.1754	24.02	5	6	35.6059	32.1	7	8	29.3082	28.64	6	7	26.7886	22.86	6	7	21.018	25.4	5	6	433	45.5365	7.40088
AT1G30580.1	GTP binding	54.31	1	17	17	144	50.6993	34.01	12	16	64.1042	34.26	11	18	54.2979	31.22	11	17	65.5849	43.4	14	20	43.0376	41.12	12	14	42.7515	41.12	12	15	31.698	24.87	8	11	30.2986	27.66	9	11	394	44.4432	6.81494
AT4G21280.1	photosystem II subunit QA	54.26	2	13	14	210	81.676	54.26	14	26	90.667	53.81	13	28	74.021	49.33	12	23	86.7003	49.33	12	26	68.3789	49.33	12	21	52.6117	47.53	11	17	69.4252	49.33	12	22	38.1511	39.01	7	14	223	23.7807	9.64209
AT4G31990.4	aspartate aminotransferase 5	54.24	3	23	24	165	69.7143	46.43	18	21	69.7928	49.33	18	21	57.2804	42.19	15	18	65.0009	44.64	16	20	63.5777	47.32	17	20	49.3751	37.05	13	16	46.4341	37.28	13	15	28.2005	30.13	10	10	448	49.2933	7.86963
AT3G12390.1	Nascent polypeptide-associated complex (NAC), alpha subunit family protein	54.19	1	4	7	71	36.0623	42.86	6	9	34.4539	45.32	6	8	21.502	26.6	4	5	26.0444	26.6	4	6	34.0526	40.39	5	7	31.3393	39.9	5	7	24.6434	40.39	5	5	22.9557	33.5	4	5	203	21.9689	4.4751
AT1G51980.1	Insulinase (Peptidase family M16) protein	54.08	2	12	17	220	109.532	44.33	13	26	92.9029	43.54	12	23	102.62	40.16	11	25	113.086	44.73	14	28	104.822	39.17	12	26	75.5805	38.97	12	20	69.8713	34.79	11	19	61.6175	37.18	11	17	503	54.3677	6.32861
AT3G23990.1	heat shock protein 60	54.07	1	16	26	220	100.078	45.06	20	27	100.731	41.42	18	24	90.7235	45.41	19	24	90.2809	45.75	20	24	91.574	39.69	17	23	79.9264	41.77	18	22	90.2397	44.37	20	24	54.6419	35.7	15	18	577	61.2422	5.78271
AT3G08590.1	Phosphoglycerate mutase, 2,3-bisphosphoglycerate-independent	53.93	1	14	21	201	136.555	48.04	19	30	113.991	49.11	17	24	92.973	40.18	13	21	91.3401	46.25	14	21	114.231	41.79	14	25	96.5066	38.04	12	22	72.1466	33.57	11	17	55.8605	33.21	13	15	560	60.726	5.84619
AT1G21750.1	PDI-like 1-1	53.89	2	21	26	232	91.6615	46.11	21	25	86.6743	50.1	20	24	95.5613	49.7	20	26	77.8437	39.72	18	22	88.5715	42.91	19	25	75.9862	41.32	19	22	85.2061	46.51	20	24	66.2394	38.92	18	21	501	55.567	4.91943
AT3G59970.3	methylenetetrahydrofolate reductase 1	53.89	3	19	22	188	100.241	42.23	18	25	97.3111	36.49	16	25	83.8042	43.75	16	21	79.0712	35.47	16	21	92.4232	47.47	18	24	61.9236	35.14	14	17	62.3204	36.49	15	17	36.3508	24.16	10	11	592	66.2464	5.8208
AT3G11250.1	Ribosomal protein L10 family protein	53.87	2	2	13	115	63.6935	35.91	9	15	79.9598	49.54	10	17	70.885	49.54	10	15	67.5313	32.51	8	15	55.0186	41.49	9	13	33.783	30.03	8	9	33.4852	33.13	9	10	21.3255	23.84	5	6	323	34.369	5.14795
AT2G18740.2	Small nuclear ribonucleoprotein family protein	53.85	3	4	4	24	14.3971	53.85	3	4	4.72883	25.64	2	2	13.484	52.56	3	5	13.7696	53.85	3	4	7.67332	53.85	3	3					4.5722	25.64	2	2					78	9.24891	9.46631
AT2G21870.1	copper ion binding;cobalt ion binding;zinc ion binding	53.75	2	15	15	163	81.4153	44.58	13	20	76.3276	52.08	13	21	62.7255	52.08	13	17	77.1269	52.5	14	20	72.1239	47.92	12	19	61.9826	42.92	11	17	54.161	42.92	10	15	40.606	43.33	10	13	240	27.5794	6.66846
AT4G04640.1	ATPase, F1 complex, gamma subunit protein	53.62	1	13	13	166	99.6316	53.62	12	23	86.3513	51.47	12	21	97.211	42.36	11	25	76.0549	53.62	12	18	74.6356	48.26	10	18	61.0565	25.74	7	17	34.4117	28.15	7	11	19.5686	18.23	5	7	373	40.8856	8.00146
AT4G24190.1	Chaperone protein htpG family protein	53.46	2	35	38	287	142.272	38.64	29	39	127.938	35.97	27	35	111.074	38.64	24	31	118.166	40.22	26	33	117.479	39.73	26	31	91.5908	33.41	23	28	82.1654	28.07	18	23	73.7813	32.08	20	23	823	94.1459	5.03369
AT1G48830.1	Ribosomal protein S7e family protein	53.4	1	10	10	85	61.2923	42.41	7	14	67.803	41.36	8	15	39.7593	40.31	7	9	49.586	38.22	6	11	47.2365	40.84	6	11	20.4147	29.84	3	5	26.5079	30.89	4	7	13.7975	25.13	2	3	191	21.909	9.80322
AT5G17310.2	UDP-glucose pyrophosphorylase 2	53.4	2	12	23	154	66.2249	43.83	18	21	54.986	39.15	16	19	59.8036	42.98	16	19	46.4373	31.06	11	14	51.0163	38.09	14	16	47.4423	38.51	14	16	52.8425	39.57	14	18	32.3093	30.64	11	12	470	51.8872	6.01123
AT3G13470.1	TCP-1/cpn60 chaperonin family protein	53.19	1	5	36	488	249.667	49.33	29	61	231.627	50.67	31	58	210.456	51.51	29	52	224.14	53.19	30	55	183.659	46.14	28	49	168.466	46.64	26	46	179.889	51.51	29	51	116.323	45.81	21	34	596	63.3024	5.73193
AT1G35160.1	GF14 protein phi chain	53.18	3	6	13	281	107.228	50.19	11	32	104.187	37.83	9	28	103.821	44.94	9	32	104.824	50.19	12	32	99.3033	49.44	11	32	98.3448	52.43	12	31	91.2299	49.44	10	28	67.4682	49.44	10	22	267	30.1752	4.86865
AT1G49240.1	actin 8	53.05	3	9	15	235	135.682	50.13	13	32	125.914	47.48	12	27	120.265	48.54	12	26	105.219	44.56	11	23	117.316	48.54	12	27	114.194	40.32	10	26	111.594	43.77	11	24	73.6266	40.32	9	17	377	41.8359	5.57959
AT4G13940.1	S-adenosyl-L-homocysteine hydrolase	52.99	4	14	23	284	168.56	37.73	17	38	145.448	38.14	14	30	119.503	37.32	15	29	146.672	45.77	19	34	154.732	35.88	15	35	112.972	33.61	12	26	117.062	34.23	14	30	91.3801	33.61	12	24	485	53.3441	5.97314
AT5G54500.1	flavodoxin-like quinone reductase 1	52.94	2	4	7	67	27.3247	43.14	5	7	27.9322	43.14	5	7	29.8885	35.29	4	7	28.9024	48.53	6	8	31.087	45.1	6	8	21.8945	42.16	6	7	25.2144	40.69	5	7	21.1696	43.14	5	6	204	21.7819	6.37939
AT2G17390.1	ankyrin repeat-containing 2B	52.91	1	6	8	42	32.4441	37.21	6	7	28.5817	30.81	5	6	35.7062	44.48	6	7	15.1402	11.63	2	3	23.7804	38.37	6	6	8.58504	18.31	2	2	14.1721	14.83	2	3	9.78032	19.77	3	3	344	36.8758	4.4751
AT1G02930.1	glutathione S-transferase 6	52.88	1	4	8	64	41.5604	40.87	6	9	41.3589	37.02	5	8	37.9315	38.94	5	8	34.1888	32.69	4	7	37.9307	44.71	6	9	29.2807	38.46	5	7	33.6951	37.02	5	7	4.26262	7.21	1	1	208	23.4712	6.22705
AT4G02770.1	photosystem I subunit D-1	52.88	2	9	9	126	56.6865	41.83	6	15	62.2645	43.27	7	17	52.2453	35.1	5	13	58.8765	35.1	5	16	42.8127	41.83	6	11	46.7252	35.1	5	12	40.8954	35.1	5	11	32.0565	28.85	4	8	208	22.5838	9.77393
AT3G49870.1	ADP-ribosylation factor-like A1C	52.72	3	7	7	38	7.4872	17.39	3	3	13.3448	31.52	4	4	14.598	28.26	4	5	8.08946	7.61	1	2	16.9201	36.41	5	5	14.5741	34.78	4	4	13.4333	28.26	4	4	13.8623	36.41	5	5	184	20.3905	7.78174
AT5G13450.1	delta subunit of Mt ATP synthase	52.52	2	12	12	105	42.7328	43.28	9	12	44.4233	40.76	9	13	43.3958	43.28	9	13	45.3523	47.9	10	13	53.9316	43.28	10	16	25.5457	29.41	7	8	30.8204	36.13	7	9	13.976	28.99	5	5	238	26.305	9.23193
AT5G09810.1	actin 7	52.52	2	5	14	266	151.725	46.68	12	34	144.961	44.03	11	31	137.091	46.68	12	29	142.187	44.03	11	30	128.512	46.68	12	29	120.4	38.2	8	26	122.165	44.03	11	28	84.3613	34.75	8	19	377	41.709	5.49072
AT3G63140.1	chloroplast stem-loop binding protein of 41 kDa	52.46	1	17	17	128	61.952	36.7	12	15	65.8313	48.03	14	18	48.7912	39.66	12	14	72.4789	48.52	16	19	54.641	41.13	12	14	41.6127	36.95	10	12	45.0946	40.89	11	13	22.1321	25.62	7	8	406	43.9025	8.42627
AT4G09040.2	RNA-binding (RRM/RBD/RNP motifs) family protein	52.46	2	7	7	51	22.3078	26.64	4	6	28.0371	26.64	4	7	26.8634	38.52	5	7	17.4156	22.54	3	4	23.2023	31.56	5	6	17.5496	27.46	4	5	14.5021	22.54	3	4	14.6563	27.87	4	4	244	27.6862	8.96826
AT1G07660.1	Histone superfamily protein	52.43	2	7	7	50	24.2479	42.72	6	9	20.0685	33.98	4	7	16.2424	32.04	4	6	21.3505	33.98	4	8	4.74056	21.36	2	2	2.52032	11.65	1	1	9.2558	33.98	4	4	4.36448	21.36	2	2	103	11.4024	11.4731
AT3G20390.1	endoribonuclease L-PSP family protein	52.41	1	8	8	63	20.6988	35.29	5	6	28.2145	42.25	6	8	27.1427	39.57	6	8	32.9545	42.25	6	9	25.8913	42.25	6	8	18.4133	35.29	4	5	19.3571	35.29	5	6	11.9159	25.13	3	4	187	19.8034	8.39697
AT3G46780.1	plastid transcriptionally active 16	52.35	1	23	23	201	84.5887	47.84	18	22	96.1061	50.59	20	25	82.9294	45.69	16	22	93.7427	49.61	19	25	83.3191	47.84	19	22	67.8677	45.69	17	19	64.675	45.1	16	18	55.5247	45.49	16	17	510	54.3254	8.90967
AT1G63940.4	monodehydroascorbate reductase 6	52.28	4	19	19	215	92.0238	45.85	15	22	86.4771	43.78	13	20	101.111	46.27	16	24	94.9846	48.96	16	24	102.547	51.45	17	27	98.1829	47.1	15	25	89.8746	47.1	15	24	63.3804	46.47	14	18	482	52.0829	7.75244
AT5G15650.1	reversibly glycosylated polypeptide 2	52.22	2	5	12	84	33.6382	28.89	7	10	44.4584	39.44	9	12	27.1682	33.61	7	8	39.3304	27.22	6	10	46.717	30.83	6	12	31.2514	20	4	8	28.5525	16.11	3	8	16.1802	13.06	3	5	360	40.8635	6.12549
AT4G34620.1	small subunit ribosomal protein 16	52.21	1	6	6	71	39.4903	52.21	6	10	34.9298	52.21	6	8	42.5301	52.21	6	10	40.2433	52.21	5	9	32.7236	52.21	6	8	18.2443	37.17	3	4	30.6148	52.21	5	7	16.6203	50.44	4	5	113	12.6908	9.80322
AT5G42790.1	proteasome alpha subunit F1	52.16	2	10	10	88	34.7121	52.16	10	10	32.5703	45.32	8	8	30.6474	42.09	7	8	39.2178	48.92	9	11	40.8101	52.16	10	12	29.2631	40.29	9	10	34.3547	48.56	9	10	28.2739	39.93	7	8	278	30.4571	5.08447
AT1G19570.1	dehydroascorbate reductase	52.11	3	9	9	102	44.7143	37.56	5	10	63.893	52.11	9	15	44.998	42.25	8	10	56.6333	52.11	7	12	67.8873	42.25	8	15	42.2698	31.92	6	10	41.7208	27.23	6	10	24.7814	31.92	7	8	213	23.6262	5.90967
AT3G50820.1	photosystem II subunit O-2	51.96	1	8	19	260	135.451	46.83	16	31	127.814	45.92	16	30	126.722	48.34	17	30	128.451	49.85	16	32	136.507	46.83	15	32	95.7235	46.22	15	22	108.566	46.83	14	25	69.8962	42.9	12	19	331	34.9977	6.16357
AT3G01480.1	cyclophilin 38	51.95	2	16	16	155	82.0294	43.02	12	18	78.5377	47.37	14	18	88.8315	49.2	14	21	73.2771	47.83	12	19	65.6615	43.48	11	15	62.7151	43.48	11	16	57.1844	37.76	9	13	52.1098	42.11	11	14	437	47.9516	5.16064
AT3G57290.1	eukaryotic translation initiation factor 3E	51.93	1	17	17	139	65.0863	39.46	11	16	60.5779	36.51	11	16	76.8719	38.55	11	19	69.8062	34.69	11	18	62.3814	37.19	12	16	53.5809	31.29	9	15	40.472	36.05	10	11	22.4576	23.36	7	7	441	51.7174	5.85889
AT3G16400.1	nitrile specifier protein 1	51.91	4	9	21	216	85.2856	42.77	18	22	68.4903	38.94	15	19	82.4233	42.77	18	23	67.0919	34.89	15	20	90.413	42.55	17	26	88.6375	40.43	16	25	84.768	38.72	16	25	72.2122	44.04	16	21	470	51.6376	5.52881
AT2G21620.1	Adenine nucleotide alpha hydrolases-like superfamily protein	51.87	2	8	8	69	24.018	44.92	6	7	28.6045	45.45	7	8	22.66	40.11	6	7	24.3209	44.92	6	7	21.7031	38.5	5	6	24.9645	44.39	7	8	23.5636	45.45	6	7	23.1814	46.52	7	8	187	20.5746	5.61768
AT5G19510.1	Translation elongation factor EF1B/ribosomal protein S6 family protein	51.79	1	5	6	116	43.4706	32.59	5	12	58.8494	51.79	6	13	61.4914	51.79	6	14	43.1949	27.68	4	11	54.0146	51.79	6	12	45.967	51.79	6	12	56.516	51.79	6	13	45.4911	51.79	6	12	224	24.1859	4.56396
AT5G59290.1	UDP-glucuronic acid decarboxylase 3	51.75	3	4	12	61	24.4727	35.67	7	7	16.5065	23.68	5	5	16.1236	22.22	5	5	28.3815	35.96	7	8	32.4326	33.92	7	8	18.8522	19.3	4	6	31.1763	40.06	8	9	17.1197	27.49	5	5	342	38.5449	8.11865
AT5G65020.1	annexin 2	51.74	2	15	15	126	49.5529	35.33	10	15	43.7678	48.26	11	14	37.7382	41.96	10	12	45.7526	44.48	10	14	50.0245	45.11	11	16	49.7592	45.11	11	17	40.9523	38.8	10	13	22.2131	21.45	5	8	317	36.2436	6.1001
AT2G47730.1	glutathione S-transferase phi 8	51.71	1	10	10	152	87.1572	51.71	10	18	80.8659	50.57	9	17	80.2864	50.57	9	17	56.5362	40.3	8	14	75.402	47.53	8	17	75.3833	50.57	9	19	66.7519	50.57	9	16	42.3282	36.5	7	12	263	29.2132	8.49951
AT1G09630.1	RAB GTPase 11C	51.61	3	5	9	49	16.3197	34.56	6	6	14.5569	29.49	5	5	10.7478	24.88	4	4	13.7598	29.49	5	5	12.7215	29.95	5	5	11.4162	21.66	4	4	13.6949	29.49	5	5	15.7391	38.25	6	6	217	24.0933	6.59521
AT2G39990.1	eukaryotic translation initiation factor 2	51.54	1	9	9	101	52.6083	42.66	8	13	46.3387	42.66	8	12	45.9997	42.66	8	12	42.2082	31.4	5	10	41.6336	44.37	7	10	35.348	42.66	8	10	36.4932	38.91	7	10	27.3219	38.91	7	8	293	31.8423	5.13525
AT4G20360.1	RAB GTPase homolog E1B	51.47	1	19	19	487	257.428	51.47	18	60	267.461	44.33	17	60	214.501	42.86	15	51	261.472	45.38	16	61	219.46	51.05	17	51	159.642	44.75	14	41	188.209	47.48	15	49	118.13	43.28	15	35	476	51.5976	6.18896
AT3G17210.1	heat stable protein 1	51.38	1	4	4	31	21.098	51.38	4	6	15.8248	44.04	3	4	12.213	23.85	2	4	11.622	31.19	3	4	9.39887	23.85	2	3	6.01051	23.85	2	2	9.44374	23.85	2	3					109	12.1763	5.68115
AT5G38410.1	Ribulose bisphosphate carboxylase (small chain) family protein	51.38	4	6	11	569	468.493	51.38	11	94	471.702	36.46	9	91	233.036	36.46	9	55	454.231	24.31	7	90	257.242	36.46	9	55	193.297	33.15	8	44	155.739	36.46	9	40	117.973	28.73	7	28	181	20.2712	8.04541
AT3G48870.2	Clp ATPase	51.36	2	14	39	346	143.28	41.15	30	43	143.594	39.52	29	41	130.052	36.05	26	39	156.745	42.89	29	42	116.112	34.96	26	37	100.417	32.25	21	32	101.506	34.85	23	31	70.5861	27.36	16	22	921	102.179	6.21436
AT5G20290.1	Ribosomal protein S8e family protein	51.35	2	15	15	189	88.3467	45.5	12	21	100.15	45.5	12	24	84.4889	48.65	13	22	110.478	51.35	13	26	74.6016	42.79	11	18	65.2019	42.79	11	17	72.5441	42.79	11	18	46.6539	36.04	8	13	222	24.9783	10.3159
AT4G37910.1	mitochondrial heat shock protein 70-1	51.32	1	21	27	282	112.453	42.52	20	30	113.873	41.06	20	30	120.762	38.71	18	32	107.338	40.91	20	29	113.617	46.19	22	31	116.533	40.32	20	33	99.0261	38.42	19	28	70.9864	31.52	16	22	682	73.0296	5.61768
AT3G24503.1	aldehyde dehydrogenase 2C4	51.3	1	20	20	161	74.9774	37.13	12	21	65.6063	34.53	12	17	58.8427	39.32	12	15	63.9325	35.93	11	16	83.4407	39.52	14	22	60.579	39.32	13	16	53.815	33.73	12	15	56.992	41.72	16	18	501	54.3255	5.69385
AT5G58330.3	lactate/malate dehydrogenase family protein	51.2	3	13	13	137	74.6703	29.04	8	16	61.6161	31.14	5	12	48.1341	41.32	10	13	83.967	46.41	12	19	80.4771	41.32	11	19	50.808	34.73	9	13	59.7868	34.73	9	15	49.8021	28.74	7	13	334	36.3676	5.07178
AT4G38220.1	Peptidase M20/M25/M40 family protein	51.16	2	15	15	109	55.0695	48.6	13	15	49.6741	45.58	13	14	54.2328	38.37	9	13	56.5341	46.28	12	15	38.219	38.6	10	11	37.3174	37.21	10	11	28.8067	33.02	8	8	23.9257	23.49	5	7	430	47.7095	6.354
AT1G67090.1	ribulose bisphosphate carboxylase small chain 1A	51.11	2	9	11	480	317.511	51.11	11	67	313.042	41.67	10	71	239.156	36.67	9	55	310.399	29.44	8	66	178.814	36.67	9	41	198.61	41.67	10	46	154.962	36.67	9	37	99.2959	28.89	7	26	180	20.203	7.7085
AT5G14200.1	isopropylmalate dehydrogenase 1	51.1	3	13	19	122	78.4152	50.37	17	21	58.1261	36.67	12	15	49.7282	37.9	12	14	59.9699	43.77	14	17	40.9189	31.3	10	12	32.4672	31.3	10	11	26.6582	24.94	8	9	18.1507	22.49	7	7	409	44.1341	6.01123
AT3G02090.1	Insulinase (Peptidase family M16) protein	51.04	2	20	20	206	104.891	43.69	15	23	96.9115	41.81	13	21	113.917	36.53	13	23	90.374	44.63	15	21	119.931	36.91	13	25	96.9148	36.72	12	21	89.1529	36.91	12	20	77.7122	35.78	11	20	531	59.1233	6.78564
AT4G23670.1	Polyketide cyclase/dehydrase and lipid transport superfamily protein	50.99	1	8	9	128	41.5567	39.07	6	16	36.6281	29.14	5	15	36.2559	39.07	6	15	38.7047	32.45	5	15	41.3803	31.13	5	16	34.7506	29.14	5	13	31.5569	35.76	6	13	20.4448	24.5	4	8	151	17.5065	6.3667
AT1G29670.1	GDSL-like Lipase/Acylhydrolase superfamily protein	50.96	1	11	11	110	49.473	40.22	9	13	36.212	41.05	9	10	55.0853	41.05	9	14	34.6829	39.12	8	9	55.7385	45.18	10	15	55.2233	45.73	10	14	33.1705	40.77	9	10	32.3257	38.84	9	10	363	39.8467	8.54346
AT5G52240.1	membrane steroid binding protein 1	50.91	2	5	6	47	24.6253	36.36	4	6	15.3689	31.82	3	3	19.5024	39.09	4	4	24.2594	36.36	4	6	25.6917	39.09	4	6	19.7301	39.09	4	5	24.0367	46.36	5	6	13.8736	36.36	4	4	220	24.3902	4.7417
AT3G03780.1	methionine synthase 2	50.72	1	14	30	399	198.179	38.69	24	53	185.522	39.08	23	51	172.38	38.56	20	48	176.152	37.39	22	48	154.887	39.22	21	44	124.352	37.25	21	36	120.804	37.91	20	35	70.4535	28.63	14	23	765	84.5306	6.50732
AT4G17170.1	RAB GTPase homolog B1C	50.71	2	4	9	39	14.2711	29.38	5	5	14.2882	22.75	4	5	20.6151	44.55	7	7	12.6218	17.06	3	4	14.3531	22.75	4	5	8.0808	17.54	3	3	9.58701	11.85	2	3	2.53007	5.21	1	1	211	23.1496	7.41553
AT2G30930.1	unknown protein; FUNCTIONS IN: molecular_function unknown; INVOLVED IN: biological_process unknown; LOCATED IN: chloroplast, plasma membrane, membrane; EXPRESSED IN: 24 plant structures; EXPRESSED DURING: 14 growth stages; BEST Arabidopsis thaliana protein match is: unknown protein (TAIR:AT1G06540.1); Has 194 Blast hits to 176 proteins in 78 species: Archae - 0; Bacteria - 101; Metazoa - 15; Fung…	50.61	1	5	5	24	4.72786	12.2	1	1	4.45286	12.2	1	1	12.4218	33.54	3	3					12.1395	34.76	3	3	23.3126	50.61	5	5	12.643	34.76	3	3	12.2666	34.15	3	3	164	16.9255	5.03369
AT3G09440.1	Heat shock protein 70 (Hsp 70) family protein	50.54	1	18	30	331	129.659	43.61	24	36	137.711	45.76	25	39	135.706	46.69	24	38	127.602	39.75	22	35	133.145	50.08	27	38	117.487	37.44	20	34	109.314	44.07	22	32	85.9164	37.29	17	27	649	71.1032	5.07178
AT5G16970.1	alkenal reductase	50.43	1	12	14	103	52.6892	42.03	9	11	46.673	35.94	8	10	64.1059	42.03	10	14	47.7667	35.36	7	10	59.2016	43.48	9	12	41.7483	42.9	9	10	54.0004	48.99	10	12	37.5342	42.61	9	10	345	38.1091	6.17627
AT2G33220.1	GRIM-19 protein	50.35	1	2	7	42	19.0023	50.35	6	6	24.6002	40.56	5	7	9.05839	31.47	3	3	15.7642	39.86	4	5	9.20478	28.67	3	3	13.7176	39.86	4	4	9.02565	28.67	3	3	15.3633	39.86	4	5	143	16.1112	9.36377
AT4G28750.1	Photosystem I reaction centre subunit IV / PsaE protein	50.35	1	3	4	42	15.6276	32.87	3	5	19.4295	50.35	4	6	15.7221	32.87	3	5	12.9647	32.87	3	4	12.3021	41.26	3	3	9.9292	23.78	2	3	21.2436	41.26	3	6	10.3417	32.87	3	4	143	14.9578	9.92041
AT2G18110.1	Translation elongation factor EF1B/ribosomal protein S6 family protein	50.22	1	4	8	54	16.6844	16.88	4	6	23.1154	31.6	6	7	21.2226	23.38	3	6	20.2907	31.6	5	6	21.5818	37.66	4	5	15.1768	23.38	3	4	21.4933	37.66	4	5	13.2908	27.71	4	4	231	25.2506	4.60205
AT1G20440.1	cold-regulated 47	50.19	1	8	8	36	25.5401	16.23	3	5	22.1358	16.23	2	4	12.567	9.06	1	2	15.7914	16.23	2	3	32.3665	37.74	5	6	11.3268	16.23	3	3	17.368	16.23	2	3	10.7074	18.87	2	2	265	29.8789	4.76709
AT3G61470.1	photosystem I light harvesting complex gene 2	50.19	1	6	6	134	67.5617	49.81	5	17	76.8923	33.07	5	19	70.2612	49.81	5	17	84.312	50.19	6	22	55.7904	32.68	4	13	36.6235	32.68	4	9	32.7758	32.68	4	9	37.375	32.68	4	11	257	27.7373	7.44482
AT1G63770.4	Peptidase M1 family protein	50.06	5	31	31	243	124.914	29.39	15	27	144.014	34.86	18	30	143.652	32.85	15	29	117.931	33.52	15	25	145.901	36.42	19	31	121.832	36.31	20	29	103.092	36.54	19	26	57.2923	29.83	14	17	895	100.503	5.66846
AT5G59880.2	actin depolymerizing factor 3	50	2	4	4	44	23.861	50	4	6	19.356	50	4	5	28.6757	50	4	7	18.8008	50	4	5	13.1877	31.45	2	3	10.6547	41.13	3	3	18.5018	50	4	6	8.58968	41.13	3	3	124	14.1151	5.18604
AT1G45000.1	AAA-type ATPase family protein	49.87	4	3	14	116	47.9272	34.59	9	13	41.8218	31.83	8	11	47.6489	38.85	10	14	43.2237	37.84	10	13	47.153	36.34	10	13	39.0663	33.83	9	12	35.9837	30.83	8	12	23.848	22.56	6	8	399	44.7274	8.19189
AT3G08940.2	light harvesting complex photosystem II	49.83	2	7	10	161	71.1347	46.69	9	18	73.0313	46.69	9	20	70.6817	43.55	8	19	78.1552	49.83	10	21	65.392	49.83	10	19	62.8956	46.69	9	18	45.686	46.69	9	14	39.0523	41.81	8	10	287	31.174	6.23975
AT1G07370.1	proliferating cellular nuclear antigen 1	49.81	1	4	9	46	25.1322	31.56	5	6	19.3004	21.67	4	5	17.2108	18.63	3	4	16.7983	18.63	3	4	23.1658	34.6	5	6	23.3692	25.86	4	6	13.4911	21.67	4	4	18.8949	25.86	4	5	263	29.1034	4.75439
AT2G17360.1	Ribosomal protein S4 (RPS4A) family protein	49.81	4	2	13	106	55.3022	39.85	10	17	44.0452	38.31	9	13	26.9031	25.67	6	8	45.5805	42.15	10	13	36.7026	35.63	9	12	37.5313	28.35	7	11	28.186	29.5	7	9	19.905	23.37	6	7	261	29.7842	10.1694
AT5G56030.1	heat shock protein 81-2	49.79	2	4	39	380	152.948	42.92	26	40	173.733	38.91	26	43	160.017	41.34	29	42	183.754	44.35	33	50	165.413	39.06	27	43	129.712	38.48	25	36	130.065	40.49	26	36	112.995	33.48	23	34	699	80.0139	5.04639
AT1G65930.1	cytosolic NADP+-dependent isocitrate dehydrogenase	49.76	1	20	23	322	122.385	39.51	17	35	116.602	39.51	17	33	119.52	41.95	18	35	145.874	49.76	22	42	122.016	42.68	19	34	117.499	37.32	16	36	101.737	41.95	18	30	88.9509	36.1	15	27	410	45.7171	6.56592
ATCG00120.1	ATP synthase subunit alpha	49.7	1	24	25	524	289.153	46.35	19	69	278.548	49.7	21	67	232.8	44.18	19	55	270.472	44.38	19	64	237.494	46.35	20	58	188.632	43.98	17	49	186.748	45.36	17	49	138.517	39.05	15	40	507	55.294	5.24951
AT1G04630.1	GRIM-19 protein	49.65	1	1	6	38	15.6024	49.65	5	5	21.7868	39.86	4	6	8.86254	31.47	3	3	12.5109	30.77	3	4	8.36243	28.67	3	3	10.9753	30.77	3	3	8.73911	28.67	3	3	15.4316	39.86	4	5	143	16.1151	9.20264
AT3G23400.1	Plastid-lipid associated protein PAP / fibrillin family protein	49.65	1	11	11	109	62.1016	42.61	8	14	51.7787	39.79	9	13	49.9646	39.08	8	12	63.9808	39.79	9	15	47.2725	35.56	6	10	46.8592	32.04	7	10	36.6356	35.56	6	9	43.6743	34.86	7	11	284	30.4359	6.12549
AT5G58420.1	Ribosomal protein S4 (RPS4A) family protein	49.62	1	1	12	108	55.9825	41.98	10	17	48.6013	43.13	10	14	30.9932	30.53	7	9	44.7375	41.98	10	13	36.5989	35.5	9	12	32.9193	23.28	6	10	28.186	29.39	7	9	19.905	23.28	6	7	262	29.7972	10.2134
AT3G56240.1	copper chaperone	49.59	1	6	6	47	23.7724	49.59	5	7	16.9278	39.67	4	6	22.8375	49.59	5	7	18.9733	39.67	5	6	13.1551	39.67	4	4	16.8921	28.1	3	5	10.1424	33.88	3	4	2.38523	9.92	1	1	121	12.9626	4.93213
AT1G55480.1	protein containing PDZ domain, a K-box domain, and a TPR region	49.55	1	14	14	80	47.3601	42.99	10	12	47.1541	45.97	10	12	31.2242	35.82	8	8	46.4388	36.42	9	12	31.2417	29.85	6	7	30.1984	29.55	5	7	24.3646	25.67	5	6	16.3319	18.81	3	3	335	37.387	8.11865
AT5G62790.1	1-deoxy-D-xylulose 5-phosphate reductoisomerase	49.48	2	17	17	147	75.4569	37.53	13	20	76.8343	46.54	14	20	58.0664	38.78	14	17	62.0179	35.22	12	17	62.6088	44.03	13	17	42.6775	35.01	11	13	54.7893	44.03	13	15	30.8299	25.58	8	9	477	51.9312	7.04932
AT1G73060.1	Low PSII Accumulation 3	49.44	1	10	10	83	41.058	40.78	8	11	49.2155	46.37	9	12	50.1619	46.37	9	12	44.6623	44.41	9	11	38.1389	37.15	7	9	28.656	32.12	6	7	29.6455	37.15	7	8	10.2756	15.64	3	3	358	40.0043	5.22412
AT4G35090.1	catalase 2	49.39	2	13	17	197	105.991	41.26	14	26	90.5816	38.01	12	24	86.4134	36.38	12	23	92.5974	38.62	12	23	67.3597	29.67	10	18	63.0709	24.39	9	18	80.3536	31.91	11	23	49.6504	23.78	8	14	492	56.8953	7.12256
AT4G14880.1	O-acetylserine (thiol) lyase (OAS-TL) isoform A1	49.38	2	12	13	168	74.2192	45.34	12	21	61.9935	49.07	12	18	61.466	33.23	10	19	62.7837	40.06	11	19	69.4532	45.34	12	20	60.4634	36.34	11	19	65.0183	45.34	12	19	30.0113	35.4	9	10	322	33.7837	6.13818
AT1G54270.1	eif4a-2	49.27	2	2	18	268	114.388	41.26	14	34	102.177	40.78	13	29	110.51	38.83	13	33	118.67	39.32	13	34	103.064	43.2	14	31	62.3263	29.37	10	20	89.2141	42.72	14	28	49.3181	30.1	9	16	412	46.7329	5.68115
AT5G15090.1	voltage dependent anion channel 3	49.27	1	8	11	79	29.4423	21.9	4	8	34.8968	31.39	5	9	24.5485	17.88	3	6	36.289	27.37	4	9	34.5795	30.66	6	10	26.4051	23.36	4	7	22.5333	22.63	4	6	27.0621	31.39	6	8	274	29.193	8.20654
AT3G44890.1	ribosomal protein L9	49.24	1	11	11	96	52.6036	49.24	11	15	61.7863	49.24	10	17	34.1914	43.65	7	10	31.7657	45.18	7	9	34.9206	47.72	8	11	19.2856	27.41	4	6	23.5877	39.59	7	8	15.5099	28.43	5	6	197	22.12	9.67139
AT1G09340.1	chloroplast RNA binding	49.21	1	19	19	206	111.393	43.39	15	30	101.455	47.35	17	29	94.9679	43.39	15	28	84.4598	43.39	15	25	62.6454	38.62	13	20	47.9235	31.48	10	15	36.7092	30.95	10	12	37.2134	29.89	9	12	378	42.593	8.1626
AT1G56450.1	20S proteasome beta subunit G1	49.19	1	7	7	71	40.7186	43.5	6	8	39.2172	43.5	6	8	36.9058	43.5	6	8	35.13	43.5	6	7	34.9088	43.5	6	7	33.4899	43.5	6	8	31.7678	43.5	6	7	27.8379	41.06	6	8	246	27.6338	6.55127
AT1G65960.2	glutamate decarboxylase 2	49.19	3	14	15	113	61.2914	40.49	10	15	62.1945	37.65	9	13	39.1225	23.89	7	10	43.9667	28.14	8	10	49.2389	28.14	8	13	52.0003	28.54	9	14	44.7337	27.53	8	12	31.3674	20.45	7	9	494	56.1046	5.40186
AT3G05560.1	Ribosomal L22e protein family	49.19	1	3	8	47	23.8419	49.19	8	9	15.7631	38.71	6	7	12.2278	36.29	5	5	13.9687	37.9	6	6	9.35753	29.84	4	4	6.61248	25.81	3	3	4.85131	16.94	2	2	11.9176	42.74	5	5	124	14.0094	9.5542
AT2G15620.1	nitrite reductase 1	49.15	1	25	25	293	139.766	44.2	20	38	131.317	42.15	20	37	100.864	41.3	17	28	151.468	43.34	20	41	120.007	40.27	20	35	99.2161	42.49	18	31	92.5788	35.32	15	27	63.1162	30.38	11	17	586	65.4636	6.27783
AT3G52960.1	Thioredoxin superfamily protein	49.15	1	10	10	124	56.7653	42.31	8	14	63.4272	41.88	7	15	52.3396	35.04	6	12	58.2868	42.31	9	15	50.8427	45.3	8	13	43.3003	29.91	5	11	47.2302	36.75	6	12	44.5063	41.45	7	12	234	24.6689	9.02686
AT5G26742.1	DEAD box RNA helicase (RH3)	49.13	3	33	33	237	107.77	33.73	20	27	94.4963	34.54	22	27	104.954	36.95	22	29	119.718	36.14	22	31	88.2247	31.59	19	24	74.6863	30.12	17	21	85.3492	35.34	18	22	59.3892	29.59	17	18	747	80.9507	7.59131
AT4G16450.1	unknown protein; FUNCTIONS IN: molecular_function unknown; INVOLVED IN: photorespiration; LOCATED IN: mitochondrion, mitochondrial membrane, mitochondrial respiratory chain complex I, respiratory chain complex I, membrane; EXPRESSED IN: 25 plant structures; EXPRESSED DURING: 15 growth stages; Has 30201 Blast hits to 17322 proteins in 780 species: Archae - 12; Bacteria - 1396; Metazoa - 17338; Fun…	49.06	1	4	4	35	14.4707	49.06	4	5	14.5617	49.06	4	5	15.5342	49.06	4	5	14.487	49.06	4	5	8.9301	35.85	3	3	5.14732	20.75	2	2	7.93051	35.85	3	3	2.62893	11.32	1	1	106	11.3377	9.5249
AT3G22890.1	ATP sulfurylase 1	49.03	1	12	14	124	56.1537	39.09	10	14	66.822	41.68	11	16	59.5939	38.01	10	15	73.0618	39.09	10	17	52.385	30.24	8	13	39.8029	32.18	9	12	31.5269	28.73	7	9	25.7196	25.27	7	8	463	51.4266	6.81494
AT3G53870.1	Ribosomal protein S3 family protein	49	1	1	11	121	57.7499	42.57	6	17	67.3257	46.59	8	19	43.6728	42.57	7	13	63.7585	48.59	10	18	42.6175	42.57	6	13	29.0266	23.29	5	10	28.3791	23.29	5	9	13.7896	22.49	4	5	249	27.3317	9.53955
AT1G20620.1	catalase 3	48.98	4	14	17	215	72.6787	31.91	12	20	97.6527	44.31	15	26	74.1423	26.02	11	21	59.3209	31.91	11	17	91.1576	37.8	14	26	82.8251	31.91	11	24	103.005	46.54	15	31	67.0712	34.15	12	20	492	56.6596	7.63525
AT2G43750.1	O-acetylserine (thiol) lyase B	48.98	1	13	14	130	74.9525	40.56	10	19	69.1848	40.56	10	17	63.2436	37.5	9	16	59.9055	37.76	10	16	51.3071	37.5	9	14	41.3649	31.38	7	11	36.5673	31.63	7	10	28.8768	25.51	6	8	392	41.6299	8.01611
AT1G05190.1	Ribosomal protein L6 family	48.88	1	10	10	75	30.5361	39.01	7	9	36.3409	39.01	7	11	30.2937	37.67	6	9	34.3116	34.53	7	9	18.3716	34.98	6	6	22.1517	43.5	7	7	16.6169	31.84	5	5	13.7921	29.15	5	5	223	24.6903	9.89111
AT3G03250.1	UDP-GLUCOSE PYROPHOSPHORYLASE 1	48.83	1	11	22	177	64.8166	44.35	17	21	66.3122	39.45	16	20	61.2871	40.09	15	19	68.8537	38.59	15	20	63.5385	40.3	17	20	60.4824	40.51	15	18	63.3576	38.81	15	21	33.6748	30.7	11	12	469	51.7061	6.12549
AT1G02920.1	glutathione S-transferase 7	48.8	1	3	7	44	27.4057	33.49	5	6	31.1637	29.67	4	6	25.6298	40.19	5	6	23.5615	19.62	3	5	23.3246	19.62	3	5	13.2165	19.62	3	3	25.5905	19.62	3	5	4.26262	7.18	1	1	209	23.5834	6.62451
AT2G44120.1	Ribosomal protein L30/L7 family protein	48.76	2	4	12	69	24.9836	29.34	7	8	27.8079	29.34	7	9	21.7894	21.9	5	7	35.2914	40.08	10	12	19.4804	25.21	5	7	14.572	21.49	4	5	23.1833	26.86	6	8	13.0925	26.45	5	5	242	27.9224	9.93506
AT3G27850.1	ribosomal protein L12-C	48.66	2	7	7	48	20.827	42.78	4	5	19.2734	44.39	4	5	22.3744	42.78	5	6	23.209	44.39	4	6	21.5125	47.06	5	6	14.3337	38.5	3	4	16.235	47.06	5	5	16.6195	14.44	2	5	187	19.6705	5.64307
AT1G53850.1	20S proteasome alpha subunit E1	48.52	1	3	11	59	41.185	48.52	9	10	37.3189	41.77	7	9	21.8417	33.33	6	6	25.3022	27	5	6	15.909	22.78	4	5	14.41	18.99	3	4	18.3513	37.55	6	6	14.5352	22.78	5	5	237	25.9309	4.75439
AT3G14290.1	20S proteasome alpha subunit E2	48.52	1	3	11	64	43.4956	48.52	9	11	37.7206	41.77	7	9	26.1993	41.77	7	7	27.4151	27	5	6	20.0569	22.78	5	5	23.8848	27.43	5	6	22.0461	37.55	7	7	8.39771	16.03	3	3	237	25.961	4.75439
AT2G43910.1	HARMLESS TO OZONE LAYER 1	48.46	6	8	8	107	59.4932	40.53	6	14	44.7274	40.09	5	11	46.7298	40.09	5	11	57.7865	40.53	6	14	54.4709	44.49	6	13	43.8327	40.09	5	11	39.488	43.61	6	11	30.0883	27.31	4	9	227	25.2726	4.81787
AT5G40810.2	Cytochrome C1 family	48.46	2	4	7	74	27.2558	30.77	5	7	30.54	33.08	5	7	38.6329	48.46	7	10	30.9367	35	5	7	46.1398	48.46	7	11	25.3991	39.23	6	7	37.5131	48.46	7	10	19.0701	34.23	5	5	260	28.7121	5.23682
AT3G09840.1	cell division cycle 48	48.45	1	12	34	256	120.139	37.45	24	30	113.983	37.95	23	28	116.817	35.97	22	30	93.0432	30.04	17	23	124.633	38.81	23	32	85.8987	27.44	17	24	93.1931	26.08	20	26	64.4355	25.34	16	19	809	89.3374	5.24951
AT2G42210.1	Mitochondrial import inner membrane translocase subunit Tim17/Tim22/Tim23 family protein	48.43	2	5	5	37	17.0119	42.14	4	5	14.4994	35.85	3	4	8.98832	23.9	2	3	14.4029	35.85	3	4	14.3841	42.14	4	5	13.2302	36.48	3	4	10.9122	36.48	3	4	7.67953	25.16	3	3	159	16.9887	8.36768
AT1G79920.1	Heat shock protein 70 (Hsp 70) family protein	48.38	2	7	28	264	134.235	45.25	24	35	111.308	36.1	19	29	109.155	37.67	20	28	113.243	37.91	20	29	120.849	43.08	23	31	83.6545	34.42	18	23	100.99	39.47	21	29	68.9109	34.3	18	20	831	91.6233	5.18604
AT1G78870.2	ubiquitin-conjugating enzyme 35	48.37	3	2	4	39	16.884	38.56	3	4	13.3645	28.76	2	3	23.277	38.56	3	5	12.9522	28.76	2	3	22.4302	38.56	3	5	19.0199	38.56	3	5	21.3569	48.37	4	6	10.2718	38.56	3	3	153	17.181	7.34229
AT1G16890.2	ubiquitin-conjugating enzyme 36	48.37	3	2	4	44	13.1482	38.56	3	3	16.1527	28.76	2	4	21.4641	28.76	2	5	20.1538	28.76	2	5	24.8486	38.56	3	6	19.4084	28.76	2	5	19.6444	38.56	3	6	8.79995	28.76	2	3	153	17.209	7.34229
AT5G63400.1	adenylate kinase 1	48.37	2	10	11	61	46.7585	47.97	9	12	30.3666	29.67	5	7	27.5401	41.46	7	7	26.7227	29.67	5	6	27.2347	33.74	6	7	15.4634	21.14	4	4	20.8661	29.27	6	6	7.38393	11.79	2	2	246	26.915	7.35693
AT4G35860.1	GTP-binding 2	48.34	3	2	7	41	21.711	33.65	5	6	23.5081	28.44	4	6	17.5369	35.07	5	5	15.6058	21.33	3	4	22.0662	28.44	4	6	10.7439	23.22	3	3	14.7196	23.22	3	4	3.23795	7.11	1	1	211	23.1606	7.00537
AT1G20020.2	ferredoxin-NADP(+)-oxidoreductase 2	48.29	3	17	17	265	137.732	39.71	13	32	158.205	39.71	12	36	129.711	42.57	13	31	140.456	45.43	15	34	124.38	46	13	29	104.91	38.86	13	27	86.2431	45.43	13	22	51.477	34.29	9	14	350	39.2077	8.47021
AT1G52230.1	photosystem I subunit H2	48.28	2	4	4	49	29.1562	31.03	3	7	28.3094	31.03	3	7	33.688	48.28	4	9	30.3585	31.03	3	8	14.8192	30.34	2	4	6.16956	30.34	2	2	7.67552	30.34	2	3	5.46782	30.34	2	2	145	15.2641	9.90576
AT2G37620.1	actin 1	48.28	1	5	13	115	76.2837	36.34	9	16	69.0731	26.79	6	13	75.2388	36.07	8	15	61.5073	26.26	6	12	62.6107	29.44	7	13	57.4844	24.67	5	11	56.818	26.79	6	12	32.0645	20.42	4	7	377	41.7709	5.49072
AT1G12840.1	vacuolar ATP synthase subunit C (VATC) / V-ATPase C subunit / vacuolar proton pump C subunit (DET3)	48.27	1	16	16	143	69.7451	39.2	11	18	61.1221	32.27	10	17	54.5388	41.87	10	15	63.7388	34.4	9	17	55.6408	34.4	9	16	45.2337	36	9	13	33.3228	25.87	8	11	40.0163	24.27	7	13	375	42.5927	5.5415
AT1G64190.1	6-phosphogluconate dehydrogenase family protein	48.25	1	9	16	136	70.8077	32.85	12	18	76.4506	39.22	13	18	52.0188	25.67	10	13	73.5007	35.32	13	18	58.154	29.98	10	14	39.1803	21.15	7	11	41.111	30.6	11	12	32.1679	22.38	8	10	487	53.3441	5.45264
AT1G32470.1	Single hybrid motif superfamily protein	48.19	1	2	4	64	42.48	27.11	3	11	32.2089	21.69	2	7	31.6119	12.05	1	7	32.169	27.11	3	8	25.5833	12.05	1	6	25.5716	12.05	1	6	29.2763	38.55	3	7	14.8461	12.05	1	4	166	17.8859	5.18604
AT3G01390.1	vacuolar membrane ATPase 10	48.18	1	3	3	13	12.3195	35.45	2	2	2.96271	10	1	1	6.88992	22.73	2	2	3.03375	10	1	1	6.13547	22.73	2	2					2.45074	10	1	1	4.39171	22.73	2	2	110	12.3894	5.99854
AT1G62750.1	Translation elongation factor EFG/EF2 protein	48.15	1	30	30	358	175.228	46.36	28	44	178.91	43.17	24	43	165.642	42.27	23	42	168.054	44.83	25	43	156.529	42.66	25	39	127.166	42.78	24	34	133.416	43.17	25	36	90.4547	34.61	21	27	783	86.0032	5.60498
AT3G11630.1	Thioredoxin superfamily protein	48.12	1	5	15	171	107.825	44.36	12	23	82.5864	41.35	12	18	89.8259	38.72	10	19	94.0643	45.86	13	21	77.0728	38.72	10	18	72.066	35.71	10	16	57.0729	38.72	9	13	43.6142	36.09	8	12	266	29.074	7.44482
AT2G36160.1	Ribosomal protein S11 family protein	48	1	1	10	105	51.0604	41.33	7	13	57.6729	41.33	8	14	44.1896	41.33	7	11	60.549	48	10	16	40.6946	33.33	5	10	41.2919	39.33	8	12	34.0778	33.33	6	9	15.5647	32.67	5	5	150	16.2467	10.5942
AT3G11510.1	Ribosomal protein S11 family protein	48	1	1	10	104	53.0396	41.33	7	14	59.8515	41.33	8	15	46.2817	41.33	7	12	60.5608	48	10	16	38.5614	26	4	9	39.2555	32	7	11	34.0785	33.33	6	9	13.3956	25.33	4	4	150	16.2627	10.5942
AT3G52580.1	Ribosomal protein S11 family protein	48	1	2	10	104	53.3098	48	8	14	58.0139	41.33	8	14	46.628	41.33	7	12	56.2161	34	8	14	41.1045	33.33	5	10	39.5014	32.67	7	11	34.2478	33.33	6	9	15.7969	32.67	5	5	150	16.2277	10.5942
AT3G55280.3	ribosomal protein L23AB	47.97	3	8	8	49	23.1576	31.08	5	8	14.1344	24.32	4	5	15.7704	29.73	5	6	23.1862	41.22	6	8	13.4012	31.08	5	5	11.163	18.92	3	4	11.0766	18.92	3	4	4.503	11.49	2	2	148	16.7335	10.1694
AT5G35590.1	proteasome alpha subunit A1	47.97	1	6	12	72	31.854	36.18	7	9	32.1493	44.31	9	10	22.429	28.86	5	6	26.4627	39.84	8	8	24.1015	37.4	8	8	14.589	27.24	5	5	25.5109	33.33	7	8	16.6466	22.76	4	5	246	27.2768	5.85889
AT1G14980.1	chaperonin 10	47.96	1	3	3	32	16.9794	47.96	3	4	16.3392	47.96	3	4	14.9722	37.76	2	3	17.5825	47.96	3	4	16.3812	47.96	3	4	11.1235	47.96	3	3	10.9941	47.96	3	3	7.04659	37.76	2	2	98	10.8058	7.41553
AT2G30870.1	glutathione S-transferase PHI 10	47.91	1	10	10	50	20.5814	22.79	5	6	19.3131	22.33	6	6	17.018	22.79	4	5	18.9387	28.37	6	6	15.2148	19.07	4	4	17.3154	22.79	5	6	16.5326	30.7	5	5	12.0839	19.07	3	4	215	24.2148	5.66846
AT4G25370.1	Double Clp-N motif protein	47.9	1	10	10	62	26.3884	34.03	7	8	23.7933	30.25	6	7	26.4207	31.51	6	8	34.0588	30.67	7	10	25.7198	39.92	7	8	15.2097	27.31	5	5	13.9597	26.89	4	5	4.47449	13.03	2	2	238	26.0337	9.18799
AT5G19550.1	aspartate aminotransferase 2	47.9	3	15	16	165	62.545	45.19	15	19	60.7688	44.94	14	18	59.0336	41.23	12	17	53.3092	41.48	12	16	56.6139	40.49	12	16	60.8481	44.94	14	19	53.7733	41.73	12	17	49.0265	41.73	12	16	405	44.2386	7.28369
AT1G06430.1	FTSH protease 8	47.88	2	6	24	231	160.154	40.58	19	37	137.311	36.5	18	34	73.373	24.82	12	19	125.965	34.16	18	32	105.851	32.99	16	26	64.9485	33.14	15	19	61.6445	30.66	14	19	49.8144	27.01	11	16	685	73.1529	5.94775
AT5G43010.1	regulatory particle triple-A ATPase 4A	47.87	3	2	13	116	52.7072	37.34	10	14	49.4647	34.59	9	13	50.8013	41.6	11	15	51.3704	42.11	11	15	39.0505	36.34	10	11	35.1427	33.83	9	11	33.0628	26.57	7	11	23.848	22.56	6	8	399	44.7885	8.19189
AT5G48810.1	cytochrome B5 isoform D	47.86	1	4	4	64	31.1483	47.86	4	7	31.1597	47.86	4	7	22.0127	37.86	3	5	30.5774	47.86	4	7	35.0969	47.86	4	8	27.5183	37.86	3	6	25.4738	37.86	3	6	25.5068	37.86	3	6	140	15.0877	5.13525
AT3G25520.1	ribosomal protein L5	47.84	2	3	15	131	55.0091	36.21	11	16	63.2255	33.22	10	17	46.8602	29.9	10	13	65.8074	38.87	12	19	41.8857	26.91	7	12	46.1597	39.2	11	13	41.5114	29.9	9	12	28.8046	30.23	6	8	301	34.3368	9.30518
AT5G39740.1	ribosomal protein L5 B	47.84	1	3	15	136	56.2009	36.21	11	17	56.6844	33.22	10	16	44.3169	29.57	9	13	70.9992	38.87	12	21	38.7593	26.91	7	12	44.1061	38.87	10	13	41.7143	29.57	8	12	28.3573	29.9	5	8	301	34.4157	9.17334
AT4G05180.1	photosystem II subunit Q-2	47.83	1	9	10	85	37.6948	47.83	9	12	32.3071	43.91	7	10	35.206	36.52	7	10	29.1969	35.65	5	8	31.6626	39.57	6	9	26.9654	39.57	6	9	25.1667	39.57	6	8	12.506	20.87	3	4	230	24.6281	9.71533
AT2G27030.2	calmodulin 5	47.79	10	2	2	9	3.8679	15.04	1	1	3.49724	15.04	1	1	7.86534	47.79	2	2	4.26878	15.04	1	1	4.2189	15.04	1	1	3.4128	15.04	1	1	3.24265	15.04	1	1	3.69033	15.04	1	1	113	12.8601	4.32275
AT1G04410.1	Lactate/malate dehydrogenase family protein	47.59	2	8	12	333	148.69	43.07	10	37	130.826	43.07	10	35	145.891	44.28	11	38	160.034	44.28	11	39	160.146	44.28	11	41	122.804	44.28	11	34	120.718	43.07	10	32	96.5934	40.36	10	29	332	35.5483	6.55127
AT5G48480.1	Lactoylglutathione lyase / glyoxalase I family protein	47.59	1	7	7	30	19.9351	36.14	5	6	18.9421	41.57	5	6	5.89892	13.86	2	2	13.5992	23.49	3	4	2.35802	5.42	1	1	2.20356	5.42	1	1	2.70906	5.42	1	1	4.82625	10.84	2	2	166	17.546	4.88135
AT5G42270.1	FtsH extracellular protease family	47.59	1	9	25	256	131.218	39.2	19	32	136.979	44.32	21	32	118.66	37.78	17	29	129.571	45.88	21	31	118.279	44.6	19	29	91.027	32.81	16	25	93.9318	39.2	17	25	50.1119	25.28	11	15	704	75.1849	5.49072
AT5G27770.1	Ribosomal L22e protein family	47.58	1	2	7	39	18.9986	37.1	6	7	11.7438	27.42	4	5	13.4709	36.29	5	5	8.85023	26.61	4	4	9.60616	29.84	4	4	6.45685	26.61	3	3	2.0393	7.26	1	1	9.14935	33.06	4	4	124	14.0384	9.5542
AT4G09010.1	ascorbate peroxidase 4	47.56	1	13	13	149	100.268	47.56	12	23	86.5852	47.56	12	20	76.6684	44.99	11	18	65.8072	32.66	10	16	55.2959	38.97	8	14	55.3804	41.83	9	14	53.1768	44.13	9	13	46.1772	40.97	8	12	349	37.9105	8.45557
AT5G56010.1	heat shock protein 81-3	47.5	1	2	37	357	144.569	40.49	25	38	162.528	36.62	24	40	147.402	37.34	26	38	177.57	42.06	31	48	153.767	36.77	25	40	118.666	34.48	23	33	123.072	38.2	24	34	104.382	31.04	21	31	699	80.0018	5.04639
AT1G20010.1	tubulin beta-5 chain	47.44	1	5	16	230	84.1006	43.65	15	26	94.7909	41.65	14	29	75.3725	37.64	13	25	91.6576	41.65	14	27	69.7816	38.75	12	22	81.8157	47.22	15	28	64.1444	47.22	15	20	48.4764	28.06	9	18	449	50.31	4.76709
AT3G47520.1	malate dehydrogenase	47.39	1	12	14	163	72.3036	47.39	14	20	65.1886	43.42	13	17	81.142	47.39	14	22	73.8395	47.39	14	20	55.7744	39.95	11	15	57.6156	47.39	14	17	54.5461	47.15	13	16	32.5838	33.75	10	11	403	42.3793	8.51416
AT3G56130.1	biotin/lipoyl attachment domain-containing protein	47.33	4	6	6	40	23.7799	39.5	5	6	25.5245	44.13	5	6	25.5517	37.37	5	6	21.3549	34.16	4	5	16.7213	26.33	3	4	18.2809	34.16	4	4	13.938	26.33	3	3	7.29838	17.79	2	2	281	29.5581	8.71924
AT5G09650.1	pyrophosphorylase 6	47.33	1	14	14	109	54.341	36	9	14	50.1823	35.33	8	13	54.331	38	9	14	58.1817	43.67	12	17	38.1205	38	9	11	23.5434	21	5	7	38.8442	35.67	9	11	17.326	25.33	5	5	300	33.3591	6.01123
AT5G42020.1	Heat shock protein 70 (Hsp 70) family protein	47.31	2	3	31	294	136.344	39.37	27	39	125.7	39.37	23	34	115.545	37.43	21	32	112.341	33.68	21	31	114.981	35.78	21	32	101.139	35.93	19	29	105.95	39.97	22	29	69.8144	31.29	16	20	668	73.5159	5.21143
AT4G14040.1	selenium-binding protein 2	47.23	2	10	16	101	55.7196	42.71	13	14	50.6417	38.6	12	13	44.7833	31.62	11	12	55.3799	35.93	11	14	43.0569	32.65	9	10	31.0462	26.69	7	7	34.721	23.82	8	9	31.102	27.1	8	9	487	53.9028	6.18896
AT1G56070.1	Ribosomal protein S5/Elongation factor G/III/V family protein	47.09	1	22	35	505	273.986	39.74	26	62	271.964	40.57	27	61	232.991	33.57	22	53	245.522	39.86	26	56	248.025	35.82	24	57	200.833	29.66	17	46	206.989	34.52	22	50	164.186	31.44	17	41	843	93.8302	6.25244
AT1G12250.2	Pentapeptide repeat-containing protein	47.09	2	6	6	26	3.82524	7.28	1	1	11.4265	22.33	3	3	17.6789	31.07	4	5	13.9804	30.58	4	4	6.92753	14.56	2	2	17.0922	38.83	5	5	7.21989	14.56	2	2	6.1937	14.56	2	2	206	21.7547	5.70654
AT2G21330.3	fructose-bisphosphate aldolase 1	47.04	3	7	21	387	219.419	41.39	17	53	196.108	47.04	17	49	152.264	33.93	11	37	196.245	41.39	17	50	161.647	32.9	14	41	128.2	30.59	10	32	140.407	32.9	12	35	93.0325	28.02	9	24	389	41.7813	6.27783
AT5G41670.1	6-phosphogluconate dehydrogenase family protein	47.02	1	12	18	153	74.4994	39.63	14	20	67.5477	33.06	11	17	71.4446	38.4	13	19	51.2324	34.7	12	14	66.0624	33.47	11	16	60.1433	33.06	11	17	44.4869	32.85	11	13	38.9454	26.9	9	12	487	53.2842	5.79541
ATCG00770.1	ribosomal protein S8	47.01	1	5	5	32	14.7521	41.04	4	5	13.66	32.09	3	4	18.0864	32.09	3	5	6.23494	17.16	2	2	10.1975	32.09	3	3	8.73359	32.09	3	3	7.42095	23.13	3	3	5.37486	17.16	2	2	134	15.4696	10.9312
AT5G42650.1	allene oxide synthase	46.91	1	18	18	111	82.4881	44.79	17	23	68.7121	38.22	14	18	57.1523	33.4	11	16	56.99	36.1	13	16	30.6854	24.52	8	9	23.1796	15.06	6	7	21.5378	14.48	5	6	12.2059	11.58	4	4	518	58.1604	8.66064
AT1G08200.1	UDP-D-apiose/UDP-D-xylose synthase 2	46.79	1	5	15	130	56.8402	37.02	12	17	52.956	42.16	13	16	40.3667	35.22	10	12	54.1632	37.02	12	17	39.7504	23.65	8	12	42.2367	33.16	10	13	46.6146	33.16	11	15	31.6397	23.39	7	10	389	43.7622	5.87158
AT1G77510.1	PDI-like 1-2	46.65	1	16	21	156	75.9455	44.69	16	19	61.0505	40.94	14	17	57.3047	35.83	12	15	70.2713	40.94	15	19	54.2461	34.65	12	15	59.9505	35.83	14	18	65.7776	41.73	15	18	36.4958	26.77	11	12	508	56.3294	4.99561
AT3G45140.1	lipoxygenase 2	46.54	1	33	33	222	135.268	39.51	24	34	148.481	41.63	27	39	117.105	33.26	20	30	122.025	35.83	21	30	50.6081	18.42	11	14	64.028	22.32	12	16	63.128	21.21	12	17	44.3925	21.76	13	14	896	101.982	5.61768
AT5G43970.1	translocase of outer membrane 22-V	46.46	1	3	3	18	5.75227	22.22	2	2	6.03416	22.22	2	2	7.75922	35.35	2	2	5.55047	22.22	2	2	5.6347	22.22	2	2	5.40314	22.22	2	2	5.26729	22.22	2	2					99	10.3716	9.81787
AT2G24200.1	Cytosol aminopeptidase family protein	46.35	2	11	16	123	56.8769	33.85	10	14	50.3969	35.38	11	14	38.6108	26.15	8	11	59.1326	39.62	12	15	47.6022	38.27	12	13	50.2657	32.31	10	15	55.6054	39.23	12	15	29.3018	20.58	7	9	520	54.475	5.92236
AT1G32060.1	phosphoribulokinase	46.33	1	15	15	265	142.827	46.33	14	35	129.293	44.3	13	33	126.231	44.3	14	30	133.923	46.33	14	33	109.378	44.3	13	26	97.4469	44.3	13	25	107.223	44.3	13	27	67.3657	29.11	9	19	395	44.4356	6.04932
AT3G26060.1	Thioredoxin superfamily protein	46.3	2	13	13	135	66.9163	43.06	11	16	74.9425	43.06	12	19	57.5566	37.04	10	16	72.1613	43.06	11	19	49.8221	46.3	10	14	38.5966	37.96	7	11	45.2273	38.43	9	13	28.9103	37.96	8	9	216	23.6633	9.51025
AT5G58070.1	temperature-induced lipocalin	46.24	1	7	7	72	26.3843	30.11	5	8	19.5151	23.12	4	6	30.606	34.95	5	9	29.2462	41.94	6	8	31.2268	29.57	4	8	35.5533	34.95	5	10	30.2278	34.95	5	9	15.113	34.95	5	5	186	21.4208	6.354
AT1G30630.1	Coatomer epsilon subunit	46.23	3	8	8	60	29.4018	27.05	4	7	31.193	36.64	5	6	25.4744	36.64	5	5	20.8129	21.92	4	6	33.9034	46.23	7	8	27.4164	31.51	5	7	21.1167	31.51	5	5	16.2401	28.08	5	6	292	32.5814	5.56689
AT2G37970.1	SOUL heme-binding family protein	46.22	1	7	7	13	13.7043	29.33	5	5	8.60877	18.67	3	3									2.48568	5.78	1	1					3.23171	13.33	1	1	2.59355	5.78	1	1	225	24.909	8.80713
AT1G09760.1	U2 small nuclear ribonucleoprotein A	46.18	1	9	9	51	18.2909	38.15	7	7	16.1952	33.33	6	6	12.8244	23.69	5	5	13.0817	24.1	5	5	17.102	37.35	7	7	13.4391	23.69	5	5	15.8867	28.11	6	6	11.8644	24.1	5	5	249	28.0242	6.04932
AT4G34670.1	Ribosomal protein S3Ae	46.18	1	8	12	127	62.3444	37.4	8	15	65.2246	38.93	10	16	54.1439	40.84	9	14	46.7777	32.44	7	11	59.468	32.44	8	14	48.8115	35.11	9	12	49.1229	28.63	7	12	40.7516	31.68	6	11	262	29.7848	9.74463
AT2G37660.1	NAD(P)-binding Rossmann-fold superfamily protein	46.15	1	11	11	94	51.2528	39.38	8	13	47.2581	42.46	10	12	45.1841	36.31	8	11	52.6647	42.46	10	12	36.8959	36.31	8	9	35.5228	39.08	7	9	35.5648	34.46	7	9	22.9394	24.92	5	6	325	34.8582	8.30908
AT1G33590.1	Leucine-rich repeat (LRR) family protein	46.12	2	13	13	109	51.4061	33.75	9	12	43.4822	34.17	9	10	65.674	37.95	9	14	50.1018	33.75	9	12	52.1034	35.85	9	12	53.2588	35.64	10	13	32.1693	27.25	7	8	40.0836	29.56	8	11	477	51.7091	8.90967
AT5G58290.1	regulatory particle triple-A ATPase 3	46.08	3	11	12	105	66.4331	31.86	9	15	51.064	25	7	12	49.6522	37.01	8	12	50.7513	25.25	7	12	54.3106	27.45	8	13	39.5777	20.34	5	10	33.5663	20.83	5	8	22.58	18.14	4	7	408	45.7226	5.60498
AT5G64120.1	Peroxidase superfamily protein	46.04	1	9	9	52	19.3257	25	4	4	20.2389	31.1	5	5	28.5161	33.84	6	7	17.183	24.09	4	4	27.5694	31.4	6	7	21.2743	27.13	5	6	25.2919	33.84	6	6	23.2304	31.4	7	7	328	34.8676	8.20654
AT1G79930.1	heat shock protein 91	45.97	2	5	26	225	104.274	42.84	22	29	106.688	38.51	19	28	89.2422	37.18	19	25	92.1559	35.5	19	25	100.069	36.22	20	28	59.533	28.28	15	18	74.6485	32.73	18	23	47.2867	26.35	15	16	831	91.6923	5.24951
AT1G62820.1	Calcium-binding EF-hand family protein	45.95	1	2	6	35	8.16807	26.35	3	3	12.2101	26.35	3	4	7.56137	26.35	3	3	8.33003	26.35	3	3	18.9454	37.16	5	6	8.45273	26.35	3	3	16.2039	37.16	5	6	4.22704	15.54	2	2	148	16.5684	5.021
AT1G12310.1	Calcium-binding EF-hand family protein	45.95	1	2	6	39	12.0799	37.16	4	4	17.0333	37.16	4	5	12.6109	37.16	4	4	9.36622	26.35	3	3	19.2113	37.16	5	6	9.25467	26.35	3	3	17.1426	37.16	5	6	6.19733	18.24	2	2	148	16.5063	4.94482
AT5G40370.1	Glutaredoxin family protein	45.95	2	3	3	22	12.2316	34.23	2	3	2.4864	12.61	1	1	9.78322	45.95	3	3	6.58247	34.23	2	2	9.2584	45.95	3	3	6.46322	34.23	2	2	7.02754	34.23	2	2	2.21275	12.61	1	1	111	11.749	7.23975
AT5G20500.1	Glutaredoxin family protein	45.93	1	5	5	38	15.4468	45.19	4	4	20.7666	45.19	4	5	7.88484	22.96	2	2	20.2797	45.19	4	5	20.3352	45.93	5	5	15.2745	45.19	4	4	15.1038	45.19	4	4	11.5048	36.3	3	3	135	14.8176	5.96045
AT1G18540.1	Ribosomal protein L6 family protein	45.92	1	6	14	100	39.1542	35.62	10	11	47.5452	32.19	10	14	48.245	41.63	12	15	46.2525	42.06	11	14	42.2586	35.62	11	13	18.7083	24.89	6	6	27.3341	25.32	7	8	13.5477	23.61	5	5	233	26.1365	10.0962
AT5G66190.1	ferredoxin-NADP(+)-oxidoreductase 1	45.83	2	17	17	216	113.398	45.83	15	28	123.032	41.11	15	31	92.5952	40.83	13	24	97.0603	40.83	13	26	86.5372	40.83	13	23	73.2091	32.5	9	19	68.5175	34.72	10	18	57.5143	34.72	10	17	360	40.3006	8.1333
AT5G28540.1	heat shock protein 70 (Hsp 70) family protein	45.74	3	2	30	282	133.19	39.46	27	38	122.009	39.46	23	33	109.343	35.87	20	30	111.007	32.14	20	30	114.982	34.23	20	31	95.9284	34.38	18	27	102.708	38.42	21	28	69.4015	29.75	15	19	669	73.584	5.17334
AT1G31812.1	acyl-CoA-binding protein 6	45.65	1	3	3	22	7.70571	35.87	2	2	12.519	35.87	2	3	12.1216	35.87	2	3	8.55836	45.65	3	3	11.3068	45.65	3	4	2.09101	13.04	1	1	5.24109	22.83	2	2					92	10.3792	5.23682
AT3G12110.1	actin-11	45.62	2	1	12	142	90.6853	36.34	9	19	83.6536	27.85	6	16	84.4875	36.07	8	17	79.8182	30.5	7	16	66.0209	30.5	7	14	77.3254	28.38	6	15	63.3382	22.55	5	13	53.809	28.38	6	12	377	41.6479	5.38916
AT2G44920.2	Tetratricopeptide repeat (TPR)-like superfamily protein	45.54	2	6	6	38	21.5228	38.39	5	6	20.5916	36.61	5	7	15.4002	29.91	4	4	12.2665	20.09	3	4	10.0555	20.09	3	3	15.1039	29.91	4	4	11.0776	27.23	3	3	11.4377	23.66	3	3	224	23.764	7.63525
AT1G57720.1	Translation elongation factor EF1B, gamma chain	45.52	1	10	16	188	105.663	42.62	13	26	95.1443	45.04	15	24	72.4189	35.84	11	20	87.9778	38.01	13	22	78.6357	39.71	11	20	58.5927	32.93	9	16	58.4282	36.32	10	15	40.062	24.7	6	10	413	46.3704	5.70654
AT4G27090.1	Ribosomal protein L14	45.52	1	4	9	79	25.0036	42.54	6	8	34.2459	44.78	8	11	28.4541	42.54	6	9	33.6559	36.57	7	10	30.7327	37.31	7	10	21.2639	35.82	6	7	30.0001	44.03	7	10	15.5174	29.1	4	5	134	15.4956	10.0376
AT1G22700.3	Tetratricopeptide repeat (TPR)-like superfamily protein	45.5	3	7	7	52	37.4615	36.02	6	8	35.7446	40.76	6	7	35.1063	40.76	6	7	32.085	36.02	6	7	23.954	30.81	4	5	16.1448	30.81	3	4	17.4328	30.81	4	4	9.11872	27.96	3	3	211	23.7968	8.66064
AT4G20890.1	tubulin beta-9 chain	45.5	1	2	16	233	98.5529	45.27	15	28	97.5238	40.09	14	28	85.9897	33.78	11	26	96.6416	42.57	14	28	89.0375	42.34	13	25	83.0392	36.94	11	25	65.5162	37.61	11	19	69.3567	36.49	11	23	444	49.6255	4.77979
AT5G40770.1	prohibitin 3	45.49	2	3	8	69	35.1973	42.24	7	9	25	38.99	6	6	21.5332	22.02	4	6	30.2251	38.99	6	8	37.4039	33.94	6	10	28.9068	33.94	6	9	23.0544	25.27	5	7	17.0373	25.27	4	5	277	30.381	7.63525
AT3G10920.1	manganese superoxide dismutase 1	45.45	2	8	8	56	36.2046	35.5	7	9	32.2994	25.97	5	7	20.6287	21.21	4	5	33.946	25.97	6	8	35.1722	35.93	6	8	19.3051	19.91	4	5	17.2505	15.15	3	4	10.733	14.72	2	3	231	25.4281	8.48486
AT5G49910.1	chloroplast heat shock protein 70-2	45.4	1	12	33	289	148.731	37.6	26	37	139.153	37.6	24	34	144.504	37.6	23	35	139.202	37.74	22	34	135.534	36.63	20	32	121.165	37.88	20	30	112.646	34.4	18	28	77.9032	31.75	16	22	718	76.9497	5.30029
AT1G16080.1	unknown protein; LOCATED IN: apoplast, chloroplast stroma, chloroplast, chloroplast envelope; EXPRESSED IN: 23 plant structures; EXPRESSED DURING: 14 growth stages; Has 81 Blast hits to 81 proteins in 28 species: Archae - 0; Bacteria - 2; Metazoa - 0; Fungi - 0; Plants - 62; Viruses - 0; Other Eukaryotes - 17 (source: NCBI BLink).	45.37	1	11	11	87	33.6026	35.78	9	10	34.8961	32.59	8	10	31.9936	32.59	7	9	42.7374	41.85	10	13	25.7556	32.59	8	8	23.7404	29.39	7	7	21.2977	29.39	7	7	24.2095	32.59	8	8	313	34.1084	6.78564
AT2G37220.1	RNA-binding (RRM/RBD/RNP motifs) family protein	45.33	1	8	9	164	99.0292	35.64	6	18	98.2062	35.64	6	19	109.052	38.75	7	23	88.0757	35.64	6	18	106.574	39.1	7	23	60.988	42.21	8	15	75.217	39.1	7	17	40.8843	28.03	5	10	289	30.6992	5.16064
AT1G06950.1	translocon at the inner envelope membrane of chloroplasts 110	45.28	1	41	41	293	137.988	38.09	34	39	137.633	37.7	28	36	122.174	32.58	25	33	128.569	38.48	30	35	116.361	38.29	30	34	84.9716	27.95	22	26	98.8343	33.76	25	30	46.3579	20.08	16	17	1016	112.051	5.97314
AT5G17870.1	plastid-specific 50S ribosomal protein 6	45.28	1	3	3	7	5.95954	37.74	1	1	9.14113	37.74	2	2	5.6329	44.34	2	2	5.20614	37.74	1	1																	106	11.0298	10.0962
AT5G66140.1	proteasome alpha subunit D2	45.2	1	3	7	49	22.3104	35.6	5	5	24.6135	30.8	4	5	24.8084	34	5	6	25.0271	30.8	4	5	21.8759	26	4	5	23.6728	35.6	5	6	21.7273	30.8	5	6	12.0983	21.2	3	3	250	27.3074	8.63135
AT3G46560.1	Tim10/DDP family zinc finger protein	45.16	1	3	3	23	3.00351	11.83	1	1	7.80409	32.26	2	2	10.4384	32.26	2	3	9.46091	45.16	3	3	10.3748	45.16	3	3	8.8789	45.16	3	3	7.78258	32.26	2	2	5.12172	24.73	2	2	93	10.7081	5.50342
AT1G75350.1	Ribosomal protein L31	45.14	1	7	7	54	28.5523	31.94	4	8	24.2547	31.94	4	7	27.9287	37.5	5	8	29.4358	36.11	5	8	13.1104	22.22	2	3	20.1094	30.56	3	6	7.77528	22.22	2	2	11.4376	30.56	3	4	144	16.0225	9.80322
AT5G60540.1	pyridoxine biosynthesis 2	45.1	1	6	6	41	13.8351	16.08	2	3	21.7442	19.61	3	5	27.6411	31.37	4	6	23.8322	24.31	4	6	21.4851	28.63	4	5	18.8541	27.84	3	4	18.0236	36.86	4	5	8.94254	9.02	1	2	255	27.4212	5.30029
AT4G17600.1	Chlorophyll A-B binding family protein	45.04	1	9	10	81	35.924	35.88	5	7	59.1908	41.6	7	13	47.5959	45.04	9	12	43.9464	41.6	7	10	44.2276	41.6	7	10	25.7603	27.48	7	8	18.8659	22.9	4	4	16.2251	17.18	3	4	262	29.3849	5.04639
AT1G79230.3	mercaptopyruvate sulfurtransferase 1	45.03	3	11	11	67	32.4114	39.13	8	9	37.3935	38.82	8	11	28.146	26.4	6	8	36.0536	30.12	6	9	20.6048	26.09	5	6	17.3611	21.12	5	6	19.9149	21.12	6	7	12.0586	18.01	4	4	322	35.6056	5.24951
AT2G33150.1	peroxisomal 3-ketoacyl-CoA thiolase 3	45.02	1	14	14	147	89.1308	39.18	10	19	67.7131	42.64	11	16	69.3339	42.64	10	16	68.2658	41.77	10	15	72.855	44.59	11	18	65.7229	38.74	9	16	54.4418	38.96	9	14	44.3873	36.8	8	12	462	48.548	8.33838
AT2G16060.1	hemoglobin 1	45	1	6	6	30	6.2783	15.63	2	2	13.8179	28.75	4	5	11.6359	23.13	3	4	3.08341	8.13	1	1	9.00956	23.13	3	3	5.72836	15.63	2	2	13.2374	30	4	5	5.41107	15.63	2	2	160	18.0223	8.38232
AT5G46800.1	Mitochondrial substrate carrier family protein	45	1	9	9	50	10.7485	17	4	4	28.6968	32	6	7	22.2321	32	6	6	25.6093	38.67	7	7	19.9957	29	5	5	19.7058	32	6	6	17.4164	29	5	5	8.46716	16.33	3	3	300	31.003	9.5249
AT1G07920.1	GTP binding Elongation factor Tu family protein	44.99	3	17	17	286	169.295	38.08	13	40	152.357	35.63	12	36	117.034	35.41	11	29	156.693	28.95	11	38	122.649	30.07	13	33	99.9095	28.29	9	26	109.758	41.87	12	29	46.5695	20.71	6	13	449	49.4708	9.11475
AT3G25530.2	glyoxylate reductase 1	44.96	2	10	10	118	69.257	40.65	8	16	57.1516	43.53	8	15	61.2332	39.21	7	16	68.4826	39.21	8	18	48.1434	34.53	6	12	31.8007	30.94	6	8	27.5595	30.58	5	9	22.7293	30.58	5	7	278	29.5	6.58057
AT5G42980.1	thioredoxin 3	44.92	1	6	6	42	22.877	44.92	5	6	28.2225	44.92	5	7	26.9679	44.92	5	7	16.2704	44.92	4	5	13.2013	44.92	4	4	6.71356	26.27	3	3	6.29107	23.73	2	2	2.27666	9.32	1	1	118	13.1008	5.13525
AT5G66570.1	PS II oxygen-evolving complex 1	44.88	1	7	18	219	108.943	37.35	15	27	101.492	36.45	14	25	90.7735	44.88	15	24	105.87	37.35	14	27	108.888	37.35	14	28	71.0165	39.76	13	18	82.3224	37.35	13	21	48.7514	35.84	10	13	332	35.1206	5.65576
AT2G35120.1	Single hybrid motif superfamily protein	44.87	1	3	3	4																	5.84691	20.51	1	1	4.36211	20.51	1	1					4.40189	17.31	1	1	156	17.0894	5.10986
AT3G05530.1	regulatory particle triple-A ATPase 5A	44.81	3	4	13	101	44.3105	30.66	9	11	45.8661	35.85	9	11	51.4727	30.19	9	13	41.3655	37.26	11	11	31.2707	30.19	8	9	31.95	28.54	7	9	40.9436	32.08	8	11	28.2602	25.71	6	8	424	47.4503	5.03369
AT2G20450.1	Ribosomal protein L14	44.78	1	2	7	57	17.4957	27.61	4	5	26.9288	28.36	5	8	23.0264	36.57	5	7	26.0084	29.85	5	7	18.2937	20.15	3	5	19.0032	36.57	5	6	22.2398	35.07	5	7	13.0092	20.15	3	4	134	15.4967	10.1255
AT2G29570.1	proliferating cell nuclear antigen 2	44.7	1	2	7	45	20.0973	21.59	4	5	26.3927	31.82	5	6	22.1751	25.76	4	5	16.7983	18.56	3	4	16.9218	18.56	3	4	24.1692	25.76	4	6	16.8977	28.79	5	5	18.9597	25.76	4	5	264	29.2035	4.71631
AT4G29060.1	elongation factor Ts family protein	44.7	2	39	39	276	189.588	40.5	29	40	139.088	35.89	23	30	117.147	30.95	20	29	142.854	36.52	25	34	132.991	32.95	20	27	124.493	34.31	23	29	109.815	33.58	21	27	72.469	27.39	15	18	953	103.718	5.0083
AT1G09310.1	Protein of unknown function, DUF538	44.69	1	7	8	76	36.8758	36.31	6	9	38.3166	36.31	6	9	38.6882	28.49	5	9	33.9597	28.49	5	8	43.2154	36.87	7	10	32.1825	36.87	6	8	25.3761	28.49	5	6	24.9659	28.49	4	7	179	19.9346	5.37646
AT5G64460.2	Phosphoglycerate mutase family protein	44.68	3	8	8	38	24.1864	40.78	6	6	26.3662	44.68	7	7	10.4448	16.67	3	3	16.1372	23.76	4	4	18.6436	32.27	4	4	8.99126	11.35	2	2	8.0419	11.35	2	2	7.32177	11.35	2	2	282	31.5788	6.34131
AT2G19940.1	oxidoreductases, acting on the aldehyde or oxo group of donors, NAD or NADP as acceptor;copper ion binding	44.64	1	14	14	54	22.5059	25.69	7	7	25.2779	28.18	7	8	15.4562	16.71	5	5	18.9965	21.7	6	6	20.8599	20.95	6	7	20.0112	18.45	5	6	15.108	13.72	4	5	13.669	15.46	4	4	401	44.108	8.29443
AT5G66530.1	Galactose mutarotase-like superfamily protein	44.63	1	8	8	46	25.4281	30.94	6	6	21.0614	30.94	5	6	22.7517	28.66	6	6	22.7211	27.04	4	5	32.3839	38.11	7	8	10.0118	20.52	3	3	6.94933	11.07	3	3	10.5051	23.13	3	3	307	33.6708	5.96045
AT3G32980.1	Peroxidase superfamily protein	44.6	1	6	9	117	55.3876	42.33	8	13	59.1862	42.33	8	15	53.2286	31.53	6	13	47.5174	35.23	7	12	53.2473	35.23	7	13	55.56	42.33	8	14	51.4749	35.23	7	13	38.4129	28.13	6	11	352	38.8224	6.66846
AT5G20920.2	eukaryotic translation initiation factor 2 beta subunit	44.57	2	7	7	56	20.4756	29.96	5	6	19.4507	29.96	5	6	19.6163	26.22	4	5	27.891	29.96	6	7	36.575	44.57	6	10	13.6516	17.23	3	4	18.746	26.22	4	5	16.4901	17.23	4	5	267	30.5156	7.1958
AT1G54010.1	GDSL-like Lipase/Acylhydrolase superfamily protein	44.56	1	14	14	200	75.5441	44.56	13	19	78.4265	44.56	12	20	68.7612	44.04	13	19	70.071	44.3	12	19	114.028	44.56	14	31	81.9806	44.56	13	23	66.0106	38.6	10	19	68.3973	44.3	12	20	386	43.1156	8.07471
AT2G18040.1	peptidylprolyl cis/trans isomerase, NIMA-interacting 1	44.54	1	5	5	25	12.8365	44.54	4	4	16.3024	44.54	4	5	13.6706	15.97	2	3	13.7349	44.54	4	4	9.19717	31.93	3	3	3.97967	15.13	1	1	2.3771	8.4	1	1					119	13.0068	9.08545
AT2G46280.1	TGF-beta receptor interacting protein 1	44.51	3	10	10	77	38.8455	37.2	8	10	36.5651	37.2	8	10	34.2695	32.32	7	10	21.7036	21.04	6	7	32.1516	32.32	7	9	22.0809	28.05	5	6	26.2801	24.09	7	8	12.0708	16.77	4	4	328	36.3655	6.99072
AT1G65980.1	thioredoxin-dependent peroxidase 1	44.44	2	5	7	46	24.6972	41.36	6	7	9.67023	19.75	3	3	18.5107	19.14	3	5	24.6284	30.25	5	6	21.6622	27.16	4	6	15.5515	19.14	3	4	11.7348	19.14	2	3	6.37658	19.14	2	2	162	17.417	5.36377
AT1G27970.1	nuclear transport factor 2B	44.44	2	3	3	45	18.8449	26.19	2	5	21.2675	26.19	2	5	23.7817	44.44	3	6	21.4567	26.19	2	5	21.5435	26.19	2	5	20.345	26.19	2	5	15.8285	26.19	2	4	11.0799	26.19	2	3	126	13.9928	6.354
AT2G20490.2	nucleolar RNA-binding Nop10p family protein	44.44	2	2	2	13	6.92562	23.81	1	2	7.06763	23.81	1	2	7.04729	23.81	1	2	9.96336	44.44	2	3									2.7272	23.81	1	1					63	7.25877	9.34912
AT4G24620.2	phosphoglucose isomerase 1	44.39	2	18	18	181	105.961	42.98	15	29	72.1213	33.51	15	22	76.2111	35.44	13	21	65.5095	30.7	13	18	61.411	35.61	13	17	67.5571	32.11	11	20	48.3518	28.07	11	14	37.6008	24.39	9	12	570	62.2689	5.89697
AT5G56500.1	TCP-1/cpn60 chaperonin family protein	44.39	1	8	22	192	69.6226	30.15	15	23	74.8582	32.83	16	23	67.5183	27.97	14	21	62.2997	30.82	17	22	68.1005	35.68	18	21	54.9497	28.81	14	18	62.1696	31.16	14	21	39.5087	24.12	12	15	597	63.2853	5.87158
AT3G53990.1	Adenine nucleotide alpha hydrolases-like superfamily protein	44.38	2	5	5	46	22.5172	44.38	5	7	13.4839	36.88	4	4	17.0233	44.38	5	5	15.7233	44.38	5	5	21.3349	44.38	5	6	14.4023	24.38	2	3	22.8482	36.88	4	6	19.5876	36.88	4	5	160	17.7822	5.93506
AT2G01530.1	MLP-like protein 329	44.37	1	4	6	51	13.999	39.07	5	5	17.1202	44.37	6	6	14.359	39.07	5	5	14.2176	39.07	5	5	14.3405	39.07	5	5	16.0148	44.37	6	6	15.8989	44.37	6	6	13.2671	39.07	5	5	151	17.5906	5.5542
AT5G16840.3	binding partner of acd11 1	44.36	3	6	7	31	8.05399	17.12	2	2	5.34544	9.73	2	2	17.071	38.91	6	6	15.0122	34.63	5	5	9.20065	15.95	3	3	5.11836	8.56	2	2	12.4437	20.23	4	4	5.86641	11.67	2	2	257	27.0026	5.63037
AT1G61520.1	photosystem I light harvesting complex gene 3	44.32	2	8	8	179	105.876	44.32	7	26	108.279	44.32	8	28	79.6548	44.32	8	21	77.6613	41.39	7	19	81.5402	41.39	7	21	44.72	41.03	6	13	53.9158	44.32	8	16	33.8981	24.18	4	11	273	29.163	8.67529
AT4G32260.1	ATPase, F0 complex, subunit B/B', bacterial/chloroplast	44.29	1	13	13	138	78.7058	39.73	10	19	87.0733	39.73	10	21	51.9585	36.99	8	14	64.3597	33.79	9	15	52.3924	35.16	8	15	47.5687	28.31	6	13	44.9215	28.31	6	12	34.2521	34.7	8	11	219	23.9027	5.85889
AT2G40100.1	light harvesting complex photosystem II	44.2	2	7	7	61	48.2494	28.62	5	10	41.5943	28.62	5	9	24.9946	32.61	5	6	49.3761	40.22	6	10	22.6408	18.84	3	5	14.3837	18.84	3	4	12.4111	19.93	4	4	9.49522	18.12	2	2	276	30.1926	5.36377
AT3G01280.1	voltage dependent anion channel 1	44.2	1	8	11	102	39.8409	39.86	9	12	38.7218	39.86	9	12	32.749	30.8	7	10	31.9608	35.87	7	10	39.4024	39.49	9	13	32.6879	30.8	7	10	31.9239	31.52	7	10	26.6666	19.57	5	8	276	29.4073	8.73389
AT1G15820.1	light harvesting complex photosystem II subunit 6	44.19	1	11	11	167	97.535	34.11	8	22	97.3102	41.09	10	24	93.6113	34.11	7	21	91.5111	37.21	9	22	93.1789	34.11	7	22	66.0346	34.11	7	15	52.4291	34.11	6	12	30.2633	33.72	4	8	258	27.5051	7.40088
AT5G16710.1	dehydroascorbate reductase 1	44.19	1	11	11	61	24.2982	28.68	5	5	33.7269	30.23	5	7	37.426	37.98	7	8	50.6884	42.64	10	12	36.7656	33.33	8	9	15.3642	24.81	4	4	14.2616	20.16	3	4	11.4068	24.81	3	3	258	28.4955	7.73779
AT1G09780.1	Phosphoglycerate mutase, 2,3-bisphosphoglycerate-independent	44.17	1	11	18	218	125.499	42.37	17	29	113.213	38.6	16	27	89.4031	34.83	14	22	97.3346	36.62	14	24	117.664	39.86	15	28	93.7369	34.83	14	24	84.4467	34.29	12	20	55.3611	30.34	13	16	557	60.5417	5.52881
AT2G47510.1	fumarase 1	44.11	4	12	12	81	32.9714	23.98	7	8	48.5261	34.35	10	13	41.1907	29.67	9	11	33.1304	22.36	7	9	39.5942	32.93	9	10	29.0281	28.86	8	8	17.1292	16.46	6	6	12.4048	12.6	4	4	492	52.9661	7.88428
AT5G07440.1	glutamate dehydrogenase 2	44.04	2	11	14	121	40.6749	31.39	11	12	52.8885	29.2	10	14	42.1481	29.2	10	12	43.2394	29.44	11	12	42.2949	29.2	10	12	56.0663	29.44	11	16	49.9974	27.01	10	13	43.4551	31.87	11	14	411	44.6707	6.53662
ATCG00130.1	ATPase, F0 complex, subunit B/B', bacterial/chloroplast	44.02	1	13	13	90	34.0708	41.3	8	11	34.2265	41.3	8	11	39.4174	43.48	9	13	28.0321	41.3	7	9	34.9164	38.04	8	11	24.4598	41.3	7	8	22.09	36.41	6	7	20.5777	28.26	6	7	184	21.0439	8.1333
AT1G54000.1	GDSL-like Lipase/Acylhydrolase superfamily protein	43.99	1	11	12	126	55.1021	36.06	10	16	55.1079	43.99	12	15	44.6729	38.87	10	12	32.2943	23.02	7	9	70.2362	41.94	11	19	45.9662	38.87	10	14	40.364	38.87	10	11	33.6972	32.74	8	10	391	43.1662	7.10791
AT5G35630.1	glutamine synthetase 2	43.95	1	17	17	270	138.104	32.56	14	34	143.494	32.56	14	35	137.191	43.95	15	33	141.192	43.95	15	33	121.781	31.86	11	29	104.03	30.93	10	26	104.491	30.7	11	26	71.3263	28.84	8	19	430	47.381	6.87354
AT4G11150.1	vacuolar ATP synthase subunit E1	43.91	2	9	9	60	27.1687	27.83	7	8	28.6961	37.83	7	8	12.6688	17.39	4	4	29.1183	23.91	5	7	22.2645	18.7	5	7	15.4651	18.26	4	5	25.3178	33.48	7	8	11.971	18.26	4	4	230	26.0437	6.40479
AT2G05840.1	20S proteasome subunit PAA2	43.9	2	5	11	42	11.9968	13.01	3	4	17.3552	21.54	5	6	9.1937	17.48	3	3	15.2279	22.76	5	5	18.9497	27.64	6	6	10.7141	20.33	4	4	14.8585	20.73	5	5	2.86548	5.69	1	1	246	27.3328	6.0874
AT1G29250.1	Alba DNA/RNA-binding protein	43.85	1	4	5	64	34.8656	43.85	4	8	29.9274	43.85	4	6	41.1326	43.85	4	9	38.2952	43.85	5	8	30.6441	43.85	5	6	20.4476	43.85	4	5	24.0313	43.85	4	5	24.3255	43.85	5	6	130	14.5645	5.36377
AT1G07770.1	ribosomal protein S15A	43.85	2	2	4	32	10.5212	17.69	2	3	19.5141	43.85	4	6	10.8013	17.69	2	3	13.1741	17.69	2	4	16.2697	33.08	3	4	15.1284	33.08	3	4	14.7359	33.08	3	4	4.46303	10.77	1	1	130	14.7949	9.89111
AT5G19770.1	tubulin alpha-3	43.78	1	5	12	137	73.6966	37.11	10	19	70.3729	29.11	7	16	47.1291	24.67	6	11	62.5234	31.56	8	14	66.6146	27.78	7	16	55.8319	27.78	8	15	45.7374	27.78	7	11	34.1273	22.89	6	11	450	49.6225	5.09717
AT2G44610.1	Ras-related small GTP-binding family protein	43.75	5	8	9	43	9.46905	17.31	3	4	12.5452	28.85	5	5	17.4471	38.46	7	7	2.45147	5.29	1	1	18.1557	34.62	6	6	6.55677	16.35	3	3	9.29872	18.27	3	4	9.72167	17.79	3	4	208	23.1159	7.89893
AT4G29130.1	hexokinase 1	43.75	2	10	13	105	53.734	39.31	11	14	54.6677	34.88	11	14	37.3444	22.18	7	10	41.3161	29.64	9	11	42.7797	30.24	9	11	40.5791	30.44	9	10	42.437	29.84	9	12	33.8008	28.23	8	9	496	53.6727	6.1001
AT5G39320.1	UDP-glucose 6-dehydrogenase family protein	43.75	1	8	15	67	38.9062	34.79	10	11	27.0537	21.67	6	7	16.0558	14.17	5	5	28.6361	20.83	5	7	23.7153	22.71	6	6	20.9806	14.58	5	6	19.8633	19.79	6	6	18.5057	16.67	6	6	480	53.0631	5.84619
AT3G60770.1	Ribosomal protein S13/S15	43.71	2	5	5	33	15.8765	26.49	3	5	10.4557	32.45	4	4	8.28677	25.17	3	3	22.6268	26.49	3	7	15.2191	36.42	4	5	2.32016	7.95	1	1	3.98159	11.26	1	1	2.31222	7.95	1	1	151	17.0845	10.3892
AT2G33040.1	gamma subunit of Mt ATP synthase	43.69	1	12	12	101	58.179	40.92	10	13	54.1528	36.31	9	12	59.5325	40.92	10	13	50.0778	34.15	9	12	44.9215	36.31	8	11	41.9526	31.69	8	11	33.3436	36.31	8	9	17.2279	26.15	5	5	325	35.4256	8.89502
AT1G35680.1	Ribosomal protein L21	43.64	1	8	8	63	31.7803	26.36	6	8	34.3592	30	7	9	31.4971	39.09	6	8	34.1344	20.91	5	8	31.0915	40	7	8	26.335	40	7	7	16.7383	22.27	4	5	16.8878	30.45	4	5	220	24.0236	9.24658
AT5G26360.1	TCP-1/cpn60 chaperonin family protein	43.6	1	17	17	71	29.3469	24.5	8	9	36.2864	32.97	10	10	32.803	25.41	10	11	28.7	25.41	9	9	23.2488	21.26	8	8	20.3067	15.86	6	7	11.0598	9.19	4	4	7.13709	8.65	3	3	555	60.3014	5.77002
AT1G56340.1	calreticulin 1a	43.53	2	14	16	112	66.7507	31.76	11	15	50.2244	28.47	10	11	61.2814	29.65	10	15	46.7123	28.47	10	11	45.7301	22.12	9	11	39.4535	25.41	10	11	54.2532	34.35	11	13	19.8779	16.24	6	6	425	48.4973	4.60205
AT5G55220.1	trigger factor type chaperone family protein	43.51	1	29	29	229	100.396	42.05	23	31	93.1257	36.01	22	28	80.0213	38.21	21	25	106.866	35.28	23	31	85.8737	38.76	21	27	57.0309	32.54	16	18	61.0899	35.28	17	20	39.5986	29.62	14	15	547	61.6949	5.32568
AT3G06610.1	DNA-binding enhancer protein-related	43.48	1	4	4	13	13.893	29.57	3	4					7.15668	14.78	1	2	3.28256	14.78	1	1	4.419	14.78	1	1	3.72074	14.78	1	1	3.31416	14.78	1	1					115	12.7876	5.07178
AT3G63160.1	FUNCTIONS IN: molecular_function unknown; INVOLVED IN: biological_process unknown; LOCATED IN: chloroplast outer membrane, thylakoid, chloroplast thylakoid membrane, chloroplast, chloroplast envelope; EXPRESSED IN: 21 plant structures; EXPRESSED DURING: 13 growth stages; BEST Arabidopsis thaliana protein match is: outer envelope membrane protein 7 (TAIR:AT3G52420.1); Has 26 Blast hits to 26 prote…	43.48	1	3	3	18	6.91088	43.48	3	3	6.94984	43.48	3	3	6.36521	36.23	2	3	4.5091	36.23	2	2	5.00894	36.23	2	2	2.31561	13.04	1	1	2.22038	13.04	1	1					69	7.25192	9.08545
AT2G20260.1	photosystem I subunit E-2	43.45	1	3	4	80	45.4224	43.45	4	11	44.2792	43.45	4	10	46.6353	43.45	4	11	40.0424	43.45	4	9	30.7369	43.45	4	7	24.6045	43.45	4	6	34.0389	43.45	4	9	19.1308	43.45	3	5	145	15.18	9.94971
AT4G12800.1	photosystem I subunit l	43.38	1	7	7	63	38.2679	42.92	6	11	33.3708	39.27	5	9	24.6833	39.27	5	7	25.879	21.92	5	8	24.0455	39.73	6	7	14.7728	21	3	4	9.90476	17.81	3	3	11.5768	21	3	4	219	23.0371	9.84717
AT5G62690.1	tubulin beta chain 2	43.33	1	3	16	252	99.3571	41.11	14	30	105.338	43.33	16	34	98.1405	38.44	12	30	96.9655	43.11	15	30	76.7145	38.44	12	24	84.1434	38.44	12	28	63.035	40.44	13	20	64.0356	31.56	11	22	450	50.701	4.80518
AT4G21150.1	ribophorin II (RPN2) family protein	43.27	2	23	23	103	31.3038	19.25	11	11	42.2094	26.92	13	13	39.5551	24.17	12	12	37.3883	24.6	12	12	37.254	23.01	12	12	33.8708	17.37	8	9	28.2467	17.95	9	9	18.0974	11.87	6	6	691	74.6218	7.53271
AT3G16460.1	Mannose-binding lectin superfamily protein	43.26	1	26	26	250	111.291	38.16	19	25	103.772	38.3	18	24	106.034	35.74	17	24	79.2765	33.62	15	19	142.384	40.14	22	32	105.077	36.45	19	27	129.403	40.43	22	31	92.4023	37.73	18	24	705	72.4296	5.50342
AT3G16470.1	Mannose-binding lectin superfamily protein	43.24	2	13	13	96	36.7823	33.48	9	10	31.0874	29.93	7	8	39.2243	33.48	9	11	31.3731	32.37	8	9	46.247	40.13	11	13	38.6001	37.92	10	11	24.2628	30.16	6	7	27.4851	33.04	9	10	451	48.4666	5.26221
AT5G06290.1	2-cysteine peroxiredoxin B	43.22	1	2	12	148	91.7963	43.22	11	19	71.1884	42.86	11	15	84.4491	42.86	11	18	84.4454	42.86	11	18	77.1449	42.86	11	18	65.6455	34.43	9	14	54.6805	37.73	9	12	40.4158	35.16	8	11	273	29.7612	5.74463
AT1G49300.1	RAB GTPase homolog G3E	43.2	1	2	8	50	20.2309	27.18	5	8	14.5934	21.84	4	5	12.42	16.5	3	4	14.5426	32.52	5	5	18.7655	26.7	5	7	11.7807	21.84	4	5	13.6391	16.99	3	5	12.9932	16.99	3	5	206	22.9652	5.07178
AT3G63410.1	S-adenosyl-L-methionine-dependent methyltransferases superfamily protein	43.2	1	11	11	130	55.9008	43.2	11	17	51.4296	37.28	10	16	51.1849	34.32	9	15	51.6824	37.28	10	16	42.2456	34.32	9	13	44.859	31.07	8	13	37.2215	28.4	7	10	33.5022	31.07	8	11	338	37.9026	9.1001
ATCG01120.1	chloroplast ribosomal protein S15	43.18	1	4	4	25	11.1122	43.18	4	4	10.343	43.18	4	4	8.10341	40.91	3	3	10.6394	43.18	4	4	7.735	40.91	3	3	2.42498	15.91	1	1	5.68819	30.68	2	2					88	10.712	10.814
AT5G26667.2	P-loop containing nucleoside triphosphate hydrolases superfamily protein	43.07	2	7	7	50	23.3005	43.07	6	7	15.4855	35.64	5	5	18.2429	35.64	6	6	20.8726	35.15	5	7	21.7333	35.64	6	7	9.89934	25.74	4	4	12.7978	25.74	4	5	5.89993	15.35	2	2	202	22.4676	6.01123
AT1G73110.1	P-loop containing nucleoside triphosphate hydrolases superfamily protein	43.06	1	13	13	86	35.1906	20.14	7	9	39.1048	20.14	6	9	45.7136	28.7	9	11	43.9509	29.63	9	11	40.821	26.39	8	10	33.5603	24.31	8	9	24.1011	15.51	5	6	30.1192	25.69	8	9	432	48.2947	7.32764
AT3G20000.1	translocase of the outer mitochondrial membrane 40	43.04	1	13	13	67	34.2615	31.39	8	9	35.0994	33.66	8	9	24.051	33.33	7	7	28.9119	30.42	8	8	32.0918	27.83	8	9	16.1943	24.6	5	5	15.7168	23.3	5	5	8.04703	11.33	3	3	309	34.2283	6.81494
AT5G11670.1	NADP-malic enzyme 2	43.03	2	13	13	115	50.2111	28.91	9	13	38.6102	22.45	7	10	56.3956	28.57	9	14	41.5266	28.23	8	10	57.477	28.91	9	14	46.1931	23.3	8	13	42.7582	19.39	8	13	35.1555	24.15	9	11	588	64.3722	6.41748
AT1G50250.1	FTSH protease 1	43.02	1	7	24	196	93.6587	28.91	15	23	107.705	33.24	17	25	86.0374	33.66	16	22	99.3682	34.64	17	24	91.9784	35.34	17	23	69.5611	24.86	13	19	61.3102	26.54	11	16	42.536	21.51	11	13	716	76.7117	5.8335
AT4G16260.1	Glycosyl hydrolase superfamily protein	43.02	1	9	9	52	26.8861	28.49	7	7	26.407	25.87	6	6	18.9128	24.13	5	5	10.5793	12.79	3	3	29.1525	31.98	7	7	24.9751	28.2	6	6	24.1867	27.03	6	6	17.0673	20.93	5	5	344	37.6881	6.84424
AT5G02790.1	Glutathione S-transferase family protein	42.98	1	10	10	82	34.0984	32.77	7	9	43.4989	38.72	8	12	29.2488	38.72	8	9	36.7789	38.72	8	10	41.5572	42.98	9	12	29.4296	32.34	6	8	36.6485	38.72	9	11	9.19278	18.72	3	3	235	27.0729	5.19873
AT1G26340.1	cytochrome B5 isoform A	42.96	1	4	4	19	10.7385	42.96	3	3	7.31563	25.19	2	2	7.53756	22.96	2	2	4.77582	13.33	1	1	6.18363	22.96	2	2	6.47523	22.96	2	2	6.70311	22.96	2	2	5.61121	22.96	2	2	135	15.2105	4.67822
AT5G03300.1	adenosine kinase 2	42.9	1	6	13	132	67.7491	37.39	10	16	61.6303	34.2	8	15	63.7617	37.39	9	16	52.3021	31.59	9	13	74.4045	31.59	9	18	49.9031	30.72	9	13	44.1013	24.93	8	12	40.1817	28.7	8	10	345	37.8218	5.26221
AT5G13630.1	magnesium-chelatase subunit chlH, chloroplast, putative / Mg-protoporphyrin IX chelatase, putative (CHLH)	42.87	2	43	43	285	128.303	30.12	26	33	143.749	32.01	29	38	134.961	28.89	28	38	148.329	26.65	27	39	126.025	27.73	29	36	85.796	22.3	19	26	61.6922	18.25	16	19	41.5374	13.98	13	14	1381	153.478	6.1001
AT5G47210.1	Hyaluronan / mRNA binding family	42.86	3	8	11	79	39.9332	36.13	8	11	30.0378	22.97	6	9	40.024	26.05	7	11	26.3336	23.25	7	9	24.2771	30.81	8	8	25.9019	22.97	6	8	20.1883	27.73	7	7	17.0842	23.81	6	6	357	37.9768	8.77783
AT1G31180.1	isopropylmalate dehydrogenase 3	42.82	1	8	15	119	67.8099	39.11	13	18	61.1186	30.45	10	15	53.963	35.89	10	16	65.5837	37.38	13	17	42.4506	32.43	9	11	34.204	31.68	8	10	29.3029	31.68	8	9	24.579	29.21	7	7	404	43.8198	5.8208
AT4G33010.1	glycine decarboxylase P-protein 1	42.82	2	13	30	306	163.755	31.73	23	38	190.519	32.69	22	42	121.41	25.36	17	30	185.829	39.63	25	43	107.801	27.68	18	26	145.304	26.13	17	37	123.016	25.07	16	31	69.2127	19.96	13	19	1037	112.853	6.97607
AT2G37190.1	Ribosomal protein L11 family protein	42.77	1	1	6	73	30.9041	42.77	6	9	23.4977	35.54	4	7	31.5478	40.96	5	10	33.5584	37.35	5	10	27.3988	40.96	5	9	18.5288	33.13	4	6	18.6265	35.54	4	6	18.4053	35.54	4	6	166	17.9307	8.96826
AT3G53430.1	Ribosomal protein L11 family protein	42.77	1	1	6	73	31.9598	42.77	6	9	23.7592	35.54	4	7	31.8239	40.96	5	10	33.4992	37.35	5	10	27.3529	40.96	5	9	18.4241	33.13	4	6	18.4593	35.54	4	6	18.716	35.54	4	6	166	17.9588	8.96826
AT3G21865.1	peroxin 22	42.76	1	6	6	22	7.04369	11.31	2	2	7.62142	11.31	2	2	5.03418	10.6	2	2	11.4906	20.14	3	3	20.4231	30.74	4	4	7.6367	13.07	2	2	11.2462	19.43	2	2	3.58665	8.83	1	1	283	31.3794	7.97217
AT3G52990.1	Pyruvate kinase family protein	42.69	2	5	15	110	60.673	38.33	12	14	48.5125	33.97	10	11	54.975	29.03	8	11	31.6023	20.87	6	9	56.2188	33.97	10	15	59.3929	36.24	11	15	46.1387	31.31	9	11	39.7475	23.34	7	11	527	57.4591	7.10791
AT1G09590.1	Translation protein SH3-like family protein	42.68	2	6	6	28	21.0727	37.8	5	6	19.7967	29.88	4	5	13.3178	32.93	4	4	13.3283	29.88	4	4									8.29691	21.95	2	2	2.18196	4.88	1	1	164	18.6411	10.4624
AT2G42600.2	phosphoenolpyruvate carboxylase 2	42.68	2	23	37	288	127.008	34.99	27	33	133.432	33.96	26	34	140.798	38.11	30	38	119.948	36.55	27	32	112.802	30.53	26	29	88.8553	26.17	20	25	101.629	29.08	24	27	54.6866	22.22	16	18	963	109.684	5.79541
AT3G55120.1	Chalcone-flavanone isomerase family protein	42.68	1	8	8	59	22.1125	36.59	7	8	19.5299	32.93	6	7	17.1389	27.64	5	6	16.0972	31.3	6	6	28.6379	39.02	7	9	14.378	20.73	4	5	16.886	27.64	5	6	12.7629	26.83	5	5	246	26.5789	5.50342
AT4G09320.1	Nucleoside diphosphate kinase family protein	42.6	1	8	8	97	44.456	37.87	6	12	41.1124	34.91	6	11	35.0667	37.87	6	11	47.8814	37.87	7	14	29.4175	29.59	4	8	30.0399	37.28	5	9	40.0506	42.6	7	13	17.7708	28.99	3	7	169	18.8018	8.26514
AT5G15450.1	casein lytic proteinase B3	42.56	2	32	32	200	106.501	35.33	23	29	96.373	30.58	21	25	82.0316	26.65	18	22	90.554	30.99	22	26	83.059	31.82	22	24	51.2343	20.76	15	16	61.4773	25.62	17	19	39.8112	18.18	12	13	968	108.876	6.22705
AT2G24270.2	aldehyde dehydrogenase 11A3	42.54	2	14	14	133	81.9764	42.14	13	23	56.8981	35.08	10	16	67.2874	31.25	10	19	70.9257	41.73	12	20	41.0863	26.21	8	12	39.0644	29.03	8	11	20.8708	16.33	5	6	19.9681	23.39	6	6	496	53.0262	6.63916
AT3G08580.1	ADP/ATP carrier 1	42.52	2	11	20	248	107.255	30.18	13	31	120.794	29.92	13	34	105.267	33.07	11	30	111.132	32.02	12	30	89.3768	29.13	13	27	76.5263	28.61	11	23	61.2944	26.51	9	20	42.4917	25.72	10	16	381	41.4494	9.83252
AT4G35000.1	ascorbate peroxidase 3	42.51	3	13	13	76	44.5538	37.63	10	12	35.5976	27.53	7	9	29.0225	32.4	8	8	25.5661	28.22	5	6	39.432	35.89	7	10	27.164	31.01	8	8	24.4263	29.62	6	7	8.70911	9.76	2	3	287	31.5522	6.94678
AT5G15490.1	UDP-glucose 6-dehydrogenase family protein	42.5	2	8	16	70	38.4339	33.33	12	12	30.8302	26.46	9	9	29.3882	25.62	9	9	24.963	13.54	5	7	16.0783	14.79	5	5	11.2791	11.67	4	4	18.3951	15.21	6	6	14.1456	15	5	5	480	53.0833	6.03662
AT5G51110.2	Transcriptional coactivator/pterin dehydratase	42.49	2	5	5	41	18.2233	32.12	4	5	18.5081	35.23	4	5	24.1318	36.27	4	6	20.6761	28.5	3	5	17.2538	25.91	3	5	9.96882	18.13	2	3	15.4802	28.5	3	4	9.43289	25.91	3	3	193	20.8946	7.38623
AT3G23810.1	S-adenosyl-l-homocysteine (SAH) hydrolase 2	42.47	1	6	15	205	103.802	34.02	12	25	98.1466	33.81	10	20	72.3234	32.37	12	19	90.9341	40.62	14	21	120.361	35.26	13	26	103.932	36.7	13	24	88.4963	28.87	11	22	84.0986	31.34	10	20	485	53.1249	5.74463
AT4G18480.1	P-loop containing nucleoside triphosphate hydrolases superfamily protein	42.45	1	12	17	144	63.0247	39.15	15	19	65.1515	37.5	14	18	53.118	28.54	11	16	68.1562	37.5	13	19	61.5431	37.5	14	17	35.2667	23.82	9	12	51.5982	28.07	13	15	25.5815	25	8	8	424	46.2412	6.46826
AT1G65260.1	plastid transcriptionally active 4	42.42	1	11	11	98	48.5429	37.58	10	12	50.6427	32.42	7	13	58.6436	37.27	9	14	40.43	37.27	8	10	37.2135	32.42	7	10	33.0919	29.09	6	8	32.2775	29.09	6	9	14.6757	24.85	5	5	330	36.3697	9.11475
AT1G12000.1	Phosphofructokinase family protein	42.4	1	12	14	98	46.0767	30.39	10	12	45.8734	36.22	11	13	37.1674	26.15	8	10	41.4422	28.62	9	11	33.7776	23.5	8	10	26.5344	25.97	9	10	31.0264	28.09	10	11	19.5273	18.02	7	7	566	61.4204	6.1001
AT2G47470.4	thioredoxin family protein	42.39	4	13	13	91	48.9969	34.03	11	13	38.6364	33.73	9	10	33.5311	33.73	8	9	39.8009	33.73	9	11	33.2485	34.63	9	10	25.1584	27.16	6	7	34.1225	39.4	10	11	18.9436	27.16	6	6	335	36.5418	5.66846
AT1G13060.1	20S proteasome beta subunit E1	42.34	2	7	7	45	28.1806	33.94	4	5	29.8911	38.69	5	6	21.9803	22.63	3	4	17.7716	17.88	3	4	26.7192	33.94	4	5	27.0605	22.63	3	5	26.5046	30.29	4	5	26.7797	37.59	5	6	274	29.6484	6.43018
AT5G30510.1	ribosomal protein S1	42.31	1	20	20	168	78.4329	37.98	14	26	57.2585	34.13	14	19	55.5506	34.13	12	18	68.3668	38.46	15	23	45.4156	26.92	10	15	47.616	37.74	12	16	33.1994	25.24	10	12	27.3177	21.88	10	11	416	45.0823	5.24951
AT3G19450.1	GroES-like zinc-binding alcohol dehydrogenase family protein	42.19	1	11	11	66	22.9568	27.4	5	5	33.6699	31.23	6	7	20.5856	26.85	5	5	21.9487	23.29	5	5	35.5875	34.25	8	8	38.1347	34.25	7	9	23.9713	26.3	6	6	28.0752	33.97	7	8	365	39.0728	5.5542
AT1G79530.1	glyceraldehyde-3-phosphate dehydrogenase of plastid 1	42.18	1	6	12	64	21.0428	13.51	4	6	28.3336	22.51	6	8	25.5529	20.62	6	7	23.9459	21.56	6	7	29.8236	23.22	6	8	18.9993	17.3	4	5	25.0404	23.46	6	7	19.1499	11.14	4	5	422	44.8029	8.63135
AT3G56490.1	HIS triad family protein 3	42.18	1	5	5	44	16.2677	39.46	4	5	17.308	39.46	4	5	19.5474	42.18	5	6	15.6274	39.46	4	5	14.6723	33.33	3	4	13.9204	33.33	3	4	16.0822	33.33	3	4	16.8006	39.46	4	5	147	15.9904	7.1958
AT2G01250.1	Ribosomal protein L30/L7 family protein	42.15	2	6	11	78	24.6165	29.34	7	8	23.6668	28.93	7	8	25.5624	29.34	7	8	37.3641	33.47	9	12	23.4806	33.88	7	8	20.2838	25.21	6	7	24.3043	30.17	7	8	18.8484	30.17	6	7	242	28.1535	9.93506
AT3G60820.1	N-terminal nucleophile aminohydrolases (Ntn hydrolases) superfamily protein	42.15	2	6	6	57	20.1223	30.04	4	5	31.3449	36.32	5	8	25.1078	31.39	4	6	20.402	25.56	3	5	29.5343	37.67	5	8	17.4901	25.56	3	4	19.381	42.15	6	6	14.4351	30.04	4	4	223	24.6283	7.40088
AT3G26070.1	Plastid-lipid associated protein PAP / fibrillin family protein	42.15	1	7	9	59	28.2095	30.17	7	9	28.2389	30.17	7	9	11.648	20.66	4	4	31.579	35.54	7	10	16.69	24.38	5	5	8.10197	14.46	3	3	13.6564	26.03	5	5	10.1827	19.83	4	4	242	27.1465	9.70068
AT1G70410.2	beta carbonic anhydrase 4	42.14	3	9	9	107	56.9036	34.64	6	14	48.1722	42.14	8	13	46.9057	38.93	7	12	42.4775	34.29	6	11	47.6542	31.07	6	12	42.5478	38.93	8	12	41.4694	34.29	7	11	24.2384	38.93	8	8	280	30.8165	7.09326
AT5G05270.1	Chalcone-flavanone isomerase family protein	42.11	1	8	8	45	20.926	23.92	4	5	22.3909	25.84	4	5	17.5944	15.31	3	4	21.7164	19.14	4	5	22.145	21.05	4	5	15.7545	23.44	3	4	12.4604	14.35	2	3	19.1889	31.1	5	6	209	23.3168	4.81787
AT1G72730.1	DEA(D/H)-box RNA helicase family protein	42.03	1	3	15	154	64.1193	29.47	10	21	47.4342	28.99	8	14	53.7424	26.33	9	18	50.7657	27.54	9	16	53.7449	31.16	9	18	34.4196	17.15	6	12	50.8542	27.05	8	17	31.3163	19.08	6	11	414	46.7408	5.32568
AT1G24050.1	RNA-processing, Lsm domain	42.02	1	4	4	14					4.20728	9.57	1	1	4.30726	9.57	1	1	4.35322	9.57	1	1	9.058	19.15	2	2	9.55075	19.15	2	2	4.24251	9.57	1	1	8.70714	27.13	3	3	188	20.4785	5.2749
AT4G26970.1	aconitase 2	42.01	1	23	24	182	78.4637	18.69	11	19	101.512	29.45	16	24	80.0186	23.82	12	19	90.6022	28.84	15	22	85.3644	28.34	16	22	57.7623	21.01	11	16	63.6258	27.24	15	18	33.0841	15.38	9	10	995	108.413	7.15186
AT1G70580.1	alanine-2-oxoglutarate aminotransferase 2	42	1	5	13	172	86.7919	37.63	11	22	93.397	30.15	10	23	70.6553	22.45	7	18	95.4966	27.23	10	22	72.3023	29.94	8	18	64.0955	18.71	6	16	66.1315	22.45	7	18	51.3902	22.45	7	15	481	53.41	6.58057
AT3G15730.1	phospholipase D alpha 1	41.98	2	23	23	259	137.967	35.31	19	33	137.195	33.09	17	30	125.411	34.69	18	29	110.693	35.68	19	25	129.168	35.06	19	29	123.202	34.44	19	31	86.2362	28.64	16	22	79.2049	25.8	14	21	810	91.7901	5.87158
AT5G03340.1	ATPase, AAA-type, CDC48 protein	41.98	1	2	26	156	62.1051	22.22	16	18	67.0141	22.72	15	19	55.0558	19.51	14	17	52.1889	17.53	11	15	72.4531	30.37	17	21	50.8834	20.99	12	15	50.8165	21.23	13	16	33.4817	17.65	10	11	810	89.9016	5.19873
AT1G56330.1	secretion-associated RAS 1B	41.97	3	1	6	49	20.408	30.05	4	6	17.9368	30.05	4	5	13.6304	20.21	3	4	23.5528	35.23	4	6	19.5091	30.05	4	6	15.92	20.21	3	5	17.4933	24.35	4	5	13.5822	13.47	3	4	193	21.9725	7.04932
AT4G02080.1	secretion-associated RAS super family 2	41.97	3	2	7	53	20.408	30.05	4	6	21.5687	41.97	5	6	18.0144	32.12	4	5	22.9988	35.23	4	6	23.6148	41.97	5	7	20.7443	31.61	4	6	17.4933	24.35	4	5	13.5822	13.47	3	4	193	22.0164	7.53271
AT3G46440.1	UDP-XYL synthase 5	41.94	1	1	9	46	24.5038	31.96	6	7	5.26027	7.04	2	2	11.65	18.48	4	4	17.6203	27.57	5	5	23.254	28.74	5	7	8.53237	15.54	3	3	19.1597	31.67	6	6	14.342	23.75	4	4	341	38.3647	7.51807
AT5G54750.1	Transport protein particle (TRAPP) component	41.94	2	5	5	27	19.8557	35.48	4	5	14.6241	35.48	4	4	15.5345	35.48	4	4	11.0089	27.96	3	3	8.98603	20.43	3	3	2.97069	7.53	1	1	9.84661	15.05	2	3	3.24992	7.53	1	1	186	20.7463	4.4624
AT1G78630.1	Ribosomal protein L13 family protein	41.91	1	7	7	63	55.4689	41.91	6	11	58.6895	41.91	6	12	42.4365	31.54	5	9	50.3047	30.29	4	10	28.1074	22.41	4	6	15.9776	8.71	1	3	20.5694	20.75	3	5	5.74065	8.71	1	2	241	26.772	9.92041
AT5G54270.1	light-harvesting chlorophyll B-binding protein 3	41.89	1	6	6	63	47.3646	41.89	6	9	49.0711	41.13	5	10	29.4226	40.38	4	6	39.3923	41.13	5	8	33.2492	41.13	5	7	18.5203	40.38	4	5	25.9649	40.38	4	6	12.1466	31.32	3	3	265	28.6884	5.12256
AT3G25860.1	2-oxoacid dehydrogenases acyltransferase family protein	41.88	1	10	12	136	56.1134	29.17	9	16	59.2038	36.46	10	16	60.244	39.79	11	18	56.1997	35	9	16	49.9093	33.54	9	14	42.0815	33.13	9	13	42.2477	28.96	9	14	20.541	18.54	6	7	480	50.0491	8.36768
AT5G02870.2	Ribosomal protein L4/L1 family	41.87	2	7	16	106	51.1638	26.6	9	14	47.4183	33	10	13	46.017	33.25	11	15	51.0438	22.17	9	13	36.2511	20.69	7	10	31.2189	21.43	6	9	28.9646	24.38	7	8	22.9422	20.94	6	7	406	44.5648	10.3452
AT5G09900.1	26S proteasome regulatory subunit, putative (RPN5)	41.86	5	14	14	57	27.7353	26.92	9	9	28.6019	25.57	7	8	18.6641	17.65	5	5	28.1621	26.47	8	8	31.7246	29.64	8	8	23.004	17.87	5	6	12.8918	14.03	3	3	8.86047	9.28	3	3	442	50.8048	7.40088
AT1G17880.1	basic transcription factor 3	41.82	1	5	6	44	25.186	29.7	3	5	21.5568	29.7	3	4	24.6408	29.7	3	5	37.6827	30.3	4	7	20.3586	24.85	3	4	20.9899	24.85	3	5	18.5793	24.85	3	4	12.0239	13.33	2	3	165	17.9353	7.25439
AT2G42130.4	Plastid-lipid associated protein PAP / fibrillin family protein	41.81	5	9	9	46	27.2909	31.1	6	7	19.4307	29.43	5	5	21.3523	21.74	4	5	26.8882	26.76	5	6	13.008	18.06	3	3	13.0923	12.37	2	3	15.3755	21.74	4	4	13.2729	21.74	4	4	299	32.9654	6.30322
AT5G04140.1	glutamate synthase 1	41.8	2	47	50	482	260.343	36.13	37	57	265.944	34.71	37	64	214.891	33.48	33	51	240.579	34.22	35	54	213.208	34.16	34	50	195.635	35.08	36	50	179.892	33.72	33	46	150.083	28.73	27	40	1622	176.64	6.31592
AT5G10540.1	Zincin-like metalloproteases family protein	41.8	1	14	22	163	56.41	23.54	12	16	66.3365	32.52	16	19	78.1405	34.52	16	23	62.0589	30.67	15	19	63.5765	34.81	16	19	63.6621	34.24	16	20	47.168	28.39	13	15	34.1656	21.68	10	11	701	78.9944	5.63037
AT3G29320.1	Glycosyl transferase, family 35	41.79	1	25	26	163	87.5927	31.7	18	20	80.504	31.81	17	18	66.7632	33.37	17	17	82.0703	30.98	17	19	79.9984	32.43	16	18	68.1657	26.4	16	18	74.225	29.31	16	18	50.2487	24.22	14	14	962	108.517	5.46533
AT1G54780.1	thylakoid lumen 18.3 kDa protein	41.75	1	11	11	78	34.3229	37.19	9	9	34.8591	37.19	9	10	22.8242	24.56	7	7	28.6298	29.47	8	10	28.3134	24.91	9	9	29.2489	36.84	8	8	25.5455	21.4	7	8	20.4855	25.96	7	7	285	31.1195	8.83643
AT2G27680.1	NAD(P)-linked oxidoreductase superfamily protein	41.67	1	11	11	90	43.23	33.59	10	13	37.4893	30.73	8	11	57.7563	38.8	9	16	38.842	32.81	9	11	29.208	30.73	8	10	24.7295	22.4	5	7	12.3633	17.71	4	4	24.1794	24.22	6	8	384	43.1272	8.11865
AT5G27380.1	glutathione synthetase 2	41.56	1	16	16	96	51.5907	35.06	13	14	54.2101	36.55	13	14	42.7023	25.42	9	10	50.0518	32.84	11	13	35.1501	23.75	8	9	25.394	19.29	6	6	30.7383	22.26	7	8	20.8968	17.25	6	6	539	60.2328	6.49365
AT1G08880.1	Histone superfamily protein	41.55	2	2	4	23	12.1273	41.55	4	4	9.16392	33.1	3	3	8.77595	31.69	3	3	8.79309	31.69	3	3	4.40445	14.79	2	2	4.47718	14.79	2	2	4.29978	14.79	2	2	4.33905	14.79	2	2	142	14.8041	10.3159
AT3G62560.1	Ras-related small GTP-binding family protein	41.45	3	1	6	50	20.408	30.05	4	6	21.9388	41.45	5	6	13.6304	20.21	3	4	19.6178	23.32	3	5	22.9704	41.45	5	7	15.92	20.21	3	5	17.4933	24.35	4	5	13.5822	13.47	3	4	193	21.9254	7.04932
AT5G38430.1	Ribulose bisphosphate carboxylase (small chain) family protein	41.44	1	5	10	369	300.322	41.44	10	67	249.565	36.46	9	55	134.826	36.46	9	33	239.934	24.31	7	54	159.336	36.46	9	37	122.624	33.15	8	30	120.141	36.46	9	31	62.1346	28.18	5	16	181	20.2731	7.7085
AT3G19170.1	presequence protease 1	41.39	2	29	36	312	133.065	34.54	27	36	131.24	31.48	24	34	125.864	29.17	25	34	130.465	32.04	26	36	141.959	35.19	28	39	96.839	32.22	24	27	107.94	37.22	30	34	83.3548	30.37	23	27	1080	120.939	5.68115
AT1G04820.1	tubulin alpha-4 chain	41.33	1	1	12	157	80.0086	31.56	9	20	81.797	30	7	19	47.9881	25.56	6	12	66.858	39.11	10	16	70.3709	35.78	9	16	75.0361	32.22	9	20	59.1045	38.89	10	15	36.39	27.33	7	10	450	49.5093	5.05908
AT4G14960.2	Tubulin/FtsZ family protein	41.33	2	1	12	156	80.0086	31.56	9	20	81.797	30	7	19	47.9881	25.56	6	12	64.3187	36	9	15	70.3709	35.78	9	16	75.0361	32.22	9	20	57.0456	35.78	9	14	36.39	27.33	7	10	450	49.5063	5.05908
AT5G24165.1	unknown protein; FUNCTIONS IN: molecular_function unknown; INVOLVED IN: biological_process unknown; LOCATED IN: chloroplast; EXPRESSED IN: 22 plant structures; EXPRESSED DURING: 13 growth stages; BEST Arabidopsis thaliana protein match is: unknown protein (TAIR:AT4G23885.1); Has 30201 Blast hits to 17322 proteins in 780 species: Archae - 12; Bacteria - 1396; Metazoa - 17338; Fungi - 3422; Plants …	41.33	1	2	2	5	3.37802	24	1	1									5.12334	41.33	2	2													2.08407	17.33	1	1	75	7.75109	10.3745
AT4G09720.1	RAB GTPase homolog G3A	41.26	6	4	6	40	11.7771	23.79	4	4	11.893	23.79	4	4	14.6155	31.55	4	4	17.4096	36.41	5	5	14.7516	31.55	4	4	14.578	31.55	4	4	9.74551	21.84	4	4	15.2903	36.41	5	5	206	22.7363	5.30029
AT4G26110.2	nucleosome assembly protein1;1	41.23	2	10	11	84	32.5531	31.2	8	9	29.7935	23.96	7	8	28.3019	23.96	7	8	31.6235	27.02	8	9	40.0963	37.88	10	11	28.7784	30.36	9	9	26.591	27.02	8	8	23.9832	23.96	7	7	359	41.5822	4.44971
AT5G23540.1	Mov34/MPN/PAD-1 family protein	41.23	2	7	7	63	42.4417	41.23	7	10	30.2335	38.64	6	7	28.5094	38.64	6	7	21.6114	26.62	5	5	21.0828	26.3	5	5	24.8652	30.84	6	7	29.2137	41.23	7	7	16.5834	28.25	5	5	308	34.3315	6.80029
AT2G04039.2	unknown protein; FUNCTIONS IN: molecular_function unknown; LOCATED IN: chloroplast; EXPRESSED IN: 21 plant structures; EXPRESSED DURING: 13 growth stages; CONTAINS InterPro DOMAIN/s: Protein of unknown function DUF2996 (InterPro:IPR021374); Has 157 Blast hits to 157 proteins in 52 species: Archae - 0; Bacteria - 76; Metazoa - 0; Fungi - 0; Plants - 37; Viruses - 0; Other Eukaryotes - 44 (source: …	41.21	3	4	4	14	8.79565	27.88	3	3	6.80465	18.79	2	2	11.0549	32.12	3	3	2.37865	7.27	1	1	7.17571	20.61	2	2					2.57502	7.27	1	1					165	18.3235	6.34131
AT1G16920.1	RAB GTPase homolog A1B	41.2	5	2	8	37	14.2285	27.31	5	5	11.4681	22.22	4	4	13.7552	22.69	4	5	13.0448	27.31	5	5	8.32763	17.59	3	3	10.0119	20.83	4	4	8.23213	15.74	3	3	8.10199	16.2	3	3	216	24.0053	5.77002
AT2G30490.1	cinnamate-4-hydroxylase	41.19	1	16	16	91	37.4999	30.5	11	12	38.5681	21.98	9	11	24.8022	19.41	7	8	28.8544	21.58	8	9	42.6428	29.31	11	13	27.0761	21.78	8	9	34.9409	31.29	11	11	10.5743	6.34	3	4	505	57.7555	8.77783
AT3G62530.1	ARM repeat superfamily protein	41.18	1	8	8	72	31.1445	37.1	6	8	31.9534	37.1	6	8	34.1979	40.27	6	10	26.7299	36.2	5	7	29.9177	36.2	5	8	28.8522	37.1	6	8	29.1613	37.1	7	8	13.3794	19.46	3	4	221	24.4877	6.56592
AT2G27860.1	UDP-D-apiose/UDP-D-xylose synthase 1	41.13	1	4	14	126	55.4431	38.82	12	16	50.0002	36.5	12	15	40.7712	33.42	10	12	51.1719	35.48	11	15	48.254	31.11	10	14	43.0029	31.11	9	13	45.1227	31.11	10	14	31.6675	20.57	6	10	389	43.6102	5.73193
AT5G02240.1	NAD(P)-binding Rossmann-fold superfamily protein	41.11	1	9	9	72	23.1777	28.06	6	6	42.2796	37.15	8	10	33.0585	37.15	6	8	36.6617	38.34	7	9	37.5004	38.34	6	9	32.1295	37.15	6	8	31.8716	38.34	7	8	21.4431	22.13	3	5	253	27.0862	6.62451
AT5G23060.1	calcium sensing receptor	41.09	1	16	16	215	76.9946	32.56	11	21	88.7672	39.02	13	22	70.3188	29.46	10	19	90.4807	39.02	14	24	79.7957	41.09	13	21	92.2879	34.63	11	28	85.9225	41.09	13	28	53.4071	37.73	10	16	387	41.2598	9.39307
AT4G23680.1	Polyketide cyclase/dehydrase and lipid transport superfamily protein	41.06	1	6	7	47	12.7115	31.79	4	4	14.376	32.45	5	5	13.5299	23.18	4	5	11.1858	23.18	4	4	15.9716	32.45	5	5	17.1339	40.4	5	6	19.6506	40.4	6	7	13.9619	40.4	5	5	151	17.4626	6.34131
AT1G52510.1	alpha/beta-Hydrolases superfamily protein	41.05	2	10	10	64	51.9723	41.05	10	12	47.1779	36.84	8	10	33.5302	22.63	6	8	36.371	30.79	6	7	24.3547	16.58	4	5	20.1404	16.58	4	4	19.9819	19.47	5	5	16.6248	18.42	4	5	380	41.8133	7.04932
AT3G27240.1	Cytochrome C1 family	41.04	1	4	7	90	35.5352	33.22	6	10	28.4279	27.69	5	7	42.1754	35.83	6	11	37.2287	31.6	5	9	55.0216	41.04	7	13	34.3755	33.22	6	10	35.596	41.04	7	10	27.3501	28.99	5	8	307	33.6289	6.12549
AT2G33210.2	heat shock protein 60-2	41.03	2	12	22	186	80.9304	35.34	17	23	69.6652	32.93	16	20	66.6095	33.97	16	21	75.9677	37.24	17	22	67.5474	35.69	15	20	52.0815	31.38	15	17	66.062	37.41	19	21	36.9812	23.79	12	13	580	61.4392	6.32861
AT3G47070.1	LOCATED IN: thylakoid, chloroplast thylakoid membrane, chloroplast, chloroplast envelope; EXPRESSED IN: 22 plant structures; EXPRESSED DURING: 13 growth stages; CONTAINS InterPro DOMAIN/s: Thylakoid soluble phosphoprotein TSP9 (InterPro:IPR021584); Has 37 Blast hits to 37 proteins in 10 species: Archae - 0; Bacteria - 0; Metazoa - 0; Fungi - 0; Plants - 37; Viruses - 0; Other Eukaryotes - 0 (sour…	41	1	5	5	34	22.1983	41	5	7	18.4569	40	4	6	13.0248	27	3	4	13.1377	28	3	4	6.57918	15	2	2	10.5505	27	3	4	5.31024	24	2	2					100	10.5234	9.74463
AT4G03280.2	photosynthetic electron transfer C	40.95	2	6	6	80	28.4768	27.14	4	8	34.1386	30.48	5	10	31.2429	30.48	5	10	25.1659	21.43	3	7	37.7024	30.48	5	11	26.6417	27.14	4	8	26.9461	27.14	4	8	22.5866	27.14	4	7	210	22.5185	8.32373
AT3G09630.1	Ribosomal protein L4/L1 family	40.89	2	6	15	120	56.7929	32.76	10	16	49.5873	31.28	10	14	47.6199	31.53	10	15	62.1793	31.03	11	17	36.7093	23.89	7	10	30.0452	19.7	5	9	27.0516	23.15	6	8	30.1516	21.43	7	10	406	44.674	10.3452
AT1G53310.1	phosphoenolpyruvate carboxylase 1	40.85	1	13	35	257	88.4162	30.2	23	25	103.216	29.99	22	27	103.075	32.99	26	30	105.373	28.02	24	29	110.252	27.71	24	29	88.7366	26.47	19	26	85.0902	29.27	23	27	59.3725	24.2	17	19	967	110.217	6.06201
AT3G29360.1	UDP-glucose 6-dehydrogenase family protein	40.83	2	7	14	86	35.0032	25	9	11	41.9093	31.25	10	12	32.7705	25.42	9	10	31.8421	20.42	7	9	27.2393	24.17	8	8	35.0691	29.17	9	10	35.871	33.13	10	10	18.6113	18.13	6	6	480	53.1391	5.99854
AT5G44340.1	tubulin beta chain 4	40.77	1	2	15	230	87.9257	37.84	13	26	92.7247	40.77	15	29	82.5048	31.76	11	27	90.145	37.84	13	28	74.917	37.61	12	23	77.6765	34.91	11	25	57.217	32.88	10	18	64.6921	31.76	10	23	444	49.7907	4.85596
AT3G63490.1	Ribosomal protein L1p/L10e family	40.75	2	13	13	180	101.101	38.73	11	29	103.461	38.73	11	29	61.7232	40.75	12	17	98.559	38.73	11	26	74.3572	37.86	11	22	41.5477	27.46	7	12	41.7828	31.5	9	13	28.6215	23.12	6	9	346	37.6088	9.26123
AT5G45390.1	CLP protease P4	40.75	1	6	6	60	33.5752	28.08	5	8	38.5067	28.08	5	9	31.261	33.22	5	8	32.9011	28.08	5	8	19.8598	15.75	3	6	14.7658	19.86	3	4	16.5341	15.75	3	5	9.82233	12.33	2	3	292	31.4784	5.5542
AT2G41840.1	Ribosomal protein S5 family protein	40.7	1	6	10	150	67.7459	36.14	9	20	62.7152	40.7	10	18	65.1918	40.7	10	18	69.4767	40.7	10	19	49.1455	36.14	9	14	53.2697	40.7	10	16	49.5038	40.7	10	14	28.9854	31.58	8	9	285	30.8593	10.2866
AT5G45775.1	Ribosomal L5P family protein	40.7	3	6	6	74	24.5544	36.05	5	9	26.096	36.05	5	9	28.5238	36.05	5	10	24.4034	36.05	5	9	18.4467	23.26	4	7	17.5661	26.16	4	7	16.3957	34.3	4	6	10.1717	21.51	3	4	172	19.7624	9.92041
AT4G18800.1	RAB GTPase homolog A1D	40.65	5	1	8	34	10.6169	21.03	4	4	9.42604	15.89	3	3	12.3845	23.36	4	4	11.2198	22.9	4	4	9.09768	16.36	3	3	10.9396	19.63	4	4	11.2843	21.03	4	4	10.7511	21.5	4	4	214	23.8549	5.35107
AT2G36250.1	Tubulin/FtsZ family protein	40.59	1	8	12	97	42.8971	33.47	10	12	45.6882	38.28	11	12	56.9706	40.59	12	16	34.4567	28.87	8	9	48.3872	34.31	10	13	27.5965	25.31	7	8	30.9392	30.13	8	9	14.016	13.81	4	4	478	50.6902	5.70654
AT1G06690.1	NAD(P)-linked oxidoreductase superfamily protein	40.58	1	10	10	62	30.0184	31.3	7	8	30.0176	24.67	6	8	38.236	33.69	8	11	22.1926	20.16	5	6	22.8643	26.26	6	7	20.3965	28.12	6	6	16.4111	19.1	4	5	7.39761	11.41	3	3	377	41.4715	8.82178
AT1G63000.1	nucleotide-rhamnose synthase/epimerase-reductase	40.53	1	8	11	74	29.616	29.57	7	10	29.3722	34.88	8	9	24.8608	30.56	6	8	20.8745	29.9	7	8	24.4887	29.9	7	8	15.2107	14.95	4	6	25.6627	29.9	7	9	8.09558	11.63	3	3	301	33.576	5.97314
AT1G54500.1	Rubredoxin-like superfamily protein	40.51	1	4	4	17	8.03146	23.08	2	2	9.20837	14.36	2	2	9.69873	23.08	2	2	13.5015	27.18	3	3	8.27116	23.08	2	2	3.41273	9.74	1	1	3.46343	9.74	1	1	4.31883	9.74	1	1	195	21.8607	6.78564
AT1G70890.1	MLP-like protein 43	40.51	1	5	7	43	15.362	27.85	4	6	13.908	27.85	4	5	10.7641	27.85	4	4	16.0717	29.11	5	6	13.5305	27.85	4	5	7.79466	20.89	3	3	19.8247	35.44	6	7	7.45756	22.78	3	3	158	17.8781	5.84619
AT5G50850.1	Transketolase family protein	40.5	1	9	9	133	47.153	27.82	7	14	54.7645	37.47	8	16	55.2516	30.85	8	17	54.9118	27.82	7	16	42.3017	27.82	7	13	50.1842	30.85	8	16	33.7478	27.82	7	11	33.6745	27.82	7	10	363	39.1511	5.8335
AT2G23350.1	poly(A) binding protein 4	40.48	3	17	17	113	51.443	29.15	11	13	49.709	28.1	10	12	46.6642	22.21	9	12	38.2412	21	9	10	38.6118	22.05	9	10	51.4718	25.68	12	15	45.1993	24.92	11	13	28.3167	20.85	8	9	662	71.6071	6.85889
AT3G11400.1	eukaryotic translation initiation factor 3G1	40.48	2	7	7	58	37.4974	40.48	6	8	34.7841	31.29	6	8	37.0236	40.48	6	8	36.4188	40.48	6	8	30.5376	40.48	6	7	24.138	37.07	5	5	22.4292	27.89	4	5	7.47376	15.65	2	2	294	32.6944	8.22119
AT5G08640.1	flavonol synthase 1	40.48	2	10	10	44	19.4545	20.24	5	5	14.2655	11.01	3	3	24.3624	22.32	5	6	17.9121	16.37	4	4	19.0245	20.24	5	5	14.2247	19.94	4	4	19.2933	23.81	5	6	7.55523	11.9	2	2	336	38.2578	5.89697
AT2G42530.1	cold regulated 15b	40.43	1	5	5	24	16.6057	40.43	4	5	23.5838	40.43	5	7	14.8999	29.08	4	5	15.3309	29.08	4	5																	141	14.9517	7.23975
AT2G39470.2	PsbP-like protein 2	40.43	3	7	7	29	17.9399	27.83	4	4	16.7891	25.65	4	4	20.4723	33.48	5	5	19.9391	24.78	4	6	8.48735	13.48	2	2	7.5452	13.48	2	2	5.4882	9.13	1	1	5.29079	13.48	2	2	230	26.1544	8.90967
AT1G22740.1	RAB GTPase homolog G3B	40.39	1	2	6	45	19.8082	33	5	7	17.1206	34.98	5	5	14.879	30.05	4	4	15.5517	33	5	5	15.8035	28.08	4	5	7.74508	17.24	3	3	15.1208	33	5	6	10.1085	17.24	3	4	203	22.9304	5.47803
AT5G21430.1	Chaperone DnaJ-domain superfamily protein	40.37	2	6	6	46	17.5182	33.49	5	6	22.0279	35.78	5	7	23.7067	33.49	5	7	14.9532	30.28	4	4	15.977	28.9	4	5	11.817	23.39	3	4	10.2921	22.94	3	3	9.76656	28.9	4	4	218	24.4224	5.13525
AT3G14210.1	epithiospecifier modifier 1	40.31	1	8	8	115	63.0861	32.14	6	13	59.5439	32.14	6	12	74.714	34.95	6	16	68.1334	32.14	6	15	60.7289	34.95	7	14	43.7982	29.59	5	10	50.5821	23.72	5	11	22.9326	26.28	6	7	392	44.0322	7.72314
AT4G13850.4	glycine-rich RNA-binding protein 2	40.31	4	3	3	32	7.60589	22.48	2	2	8.013	22.48	2	2	16.0564	40.31	3	4	7.35571	22.48	2	2	15.8761	40.31	3	4	10.0728	22.48	2	3	11.2377	40.31	3	3	13.4925	40.31	3	4	129	13.4176	6.55127
AT5G57860.4	Ubiquitin-like superfamily protein	40.3	2	2	2	3					2.58718	19.4	1	1									2.83579	20.9	1	1					2.14574	20.9	1	1					67	7.79705	7.18115
AT3G14940.1	phosphoenolpyruvate carboxylase 3	40.29	2	15	34	194	61.7937	24.17	19	20	67.374	23.45	17	20	68.0108	24.38	18	21	60.0425	19.52	16	18	90.7828	31.3	23	26	58.0308	19.01	13	18	65.9388	25.1	20	22	38.2846	16.84	12	13	968	110.091	6.03662
AT3G59760.3	O-acetylserine (thiol) lyase isoform C	40.23	3	11	12	65	25.0233	20.93	6	7	30.1451	24.88	8	9	32.3255	33.02	9	9	23.4387	21.4	6	7	18.0717	18.14	5	5	25.9566	25.81	7	7	17.2957	17.91	5	5	16.7787	20.47	6	6	430	45.7856	8.17725
AT3G15356.1	Legume lectin family protein	40.22	2	6	7	60	27.0197	28.41	4	6	26.8355	28.78	4	6	26.9146	29.52	5	7	23.5171	21.77	3	5	36.9444	40.22	7	10	31.237	32.47	5	8	14.4308	17.71	2	4	15.8044	24.72	3	4	271	29.7309	8.86572
AT5G60600.1	4-hydroxy-3-methylbut-2-enyl diphosphate synthase	40.22	3	26	26	177	75.2333	26.05	13	18	91.1171	34.41	16	21	91.2126	35.76	18	23	95.5551	36.57	19	23	96.2914	29.96	17	23	78.2764	26.86	14	20	70.4153	25.64	15	19	46.5662	17.54	10	15	741	82.2044	6.43018
AT1G03860.1	prohibitin 2	40.21	2	5	8	67	33.9146	27.62	5	7	39.2708	31.82	6	9	27.1014	23.43	5	6	35.7208	24.13	4	8	29.7093	23.08	4	7	25.3719	23.08	4	6	32.1102	23.43	5	8	15.5094	26.22	5	5	286	31.791	9.39307
AT3G61220.1	NAD(P)-binding Rossmann-fold superfamily protein	40.2	2	8	8	58	32.3159	35.81	7	8	19.4237	28.04	5	6	20.9267	25.34	5	5	23.1201	28.38	5	5	34.4848	32.77	6	8	28.33	32.43	6	7	25.1974	36.15	7	7	16.7336	31.08	5	5	296	32.7829	5.46533
AT4G32470.1	Cytochrome bd ubiquinol oxidase, 14kDa subunit	40.16	4	5	5	55	21.5982	38.52	4	8	20.5997	40.16	5	7	15.0206	38.52	4	5	19.5482	38.52	4	7	13.7682	38.52	4	5	14.213	38.52	4	5	10.7423	38.52	4	4	10.9298	29.51	3	4	122	14.5176	9.72998
AT3G19010.2	2-oxoglutarate (2OG) and Fe(II)-dependent oxygenase superfamily protein	40.07	3	7	7	26	9.91508	14.48	3	3	7.03387	13.47	2	2	12.7831	19.53	3	3	11.0173	16.5	3	3	6.99072	11.11	2	2	6.02801	11.11	2	2	11.7988	19.53	4	4	6.04687	11.78	2	2	297	34.3613	5.08447
AT3G11730.1	Ras-related small GTP-binding family protein	40	2	4	6	41	13.1821	25.37	4	4	14.9675	21.46	3	4	15.3216	26.83	4	5	15.5891	25.37	4	5	16.0995	25.37	4	5	11.0981	26.83	4	4	14.1675	26.83	4	5	13.4507	30.73	4	5	205	22.7103	5.2749
AT3G62030.1	rotamase CYP 4	40	3	9	9	150	59.7774	34.23	7	18	61.9448	30.77	6	19	56.2662	30.77	6	19	56.5868	33.46	6	19	49.8043	30.77	6	16	48.9195	33.85	6	17	40.5987	30.77	6	13	27.0706	30.77	6	9	260	28.1901	8.5874
AT2G42590.1	general regulatory factor 9	39.92	4	8	9	149	53.5114	36.88	8	16	54.2973	39.92	9	16	69.605	39.92	9	20	54.7911	36.88	8	17	57.2739	39.92	9	19	53.7108	28.52	6	15	47.9774	39.92	9	14	46.4066	32.32	7	13	263	29.5016	4.90674
AT4G13930.1	serine hydroxymethyltransferase 4	39.92	1	18	18	177	91.908	35.67	14	25	72.3893	38	14	21	69.968	29.94	11	18	69.0644	26.96	10	17	81.2155	29.72	12	22	62.4378	29.09	11	17	59.6967	31.21	11	17	50.4768	29.09	10	15	471	51.6852	7.2251
AT4G08390.3	stromal ascorbate peroxidase	39.89	3	12	14	137	76.9122	26.95	8	16	81.6407	27.22	9	16	73.9566	29.92	10	16	74.4373	31.81	10	16	68.6017	26.95	8	15	52.8385	29.11	8	13	61.3522	32.35	10	15	44.0654	29.11	8	12	371	40.2544	7.94287
AT5G09590.1	mitochondrial HSO70 2	39.88	2	14	20	156	50.9807	20.82	10	15	58.6584	29.18	13	17	74.3985	30.79	13	21	52.3707	26.1	11	14	67.0154	33.43	14	18	60.0824	25.51	12	17	50.2459	27.71	11	14	45.4327	18.62	9	13	682	72.9457	5.78271
AT3G27925.1	DegP protease 1	39.86	1	11	11	90	39.3222	31.89	9	11	36.8776	28.25	9	11	51.486	39.86	11	14	27.9043	25.28	7	8	25.1147	18.22	6	8	34.9065	37.13	10	10	28.0299	29.38	9	9	17.7849	22.1	6	6	439	46.6454	6.45557
AT5G07350.1	TUDOR-SN protein 1	39.86	2	22	29	171	80.3563	28.76	21	23	55.6748	20.08	14	16	64.0552	24.82	18	19	70.9108	29.57	20	21	70.9414	24.82	20	21	45.9104	19.78	13	14	51.54	20.18	14	16	45.036	18.87	13	14	991	108.168	7.29834
AT3G02200.2	Proteasome component (PCI) domain protein	39.81	2	13	14	76	27.3171	16.55	5	6	32.2833	24.22	8	8	43.044	29.5	10	11	20.4941	20.86	6	6	36.3394	25.18	8	9	34.0147	23.98	8	8	30.3178	25.18	8	8	28.6834	24.7	8	8	417	46.7552	5.12256
AT4G02530.1	chloroplast thylakoid lumen protein	39.81	1	6	6	62	40.7541	39.81	6	9	29.7215	36.57	5	7	30.4344	31.02	4	7	23.0524	36.57	5	6	27.3608	36.57	5	7	26.7907	35.65	5	6	17.1471	36.57	5	5	17.638	36.57	5	5	216	23.6484	8.51416
AT5G52520.1	Class II aaRS and biotin synthetases superfamily protein	39.78	1	17	17	99	42.6302	29.65	13	14	42.0316	26.34	10	12	46.8817	29.1	12	14	30.4486	19.52	8	9	35.991	20.26	8	10	26.2535	18.97	7	8	25.4631	18.97	7	8	25.8365	18.97	7	8	543	60.7089	7.02002
AT2G39310.1	jacalin-related lectin 22	39.74	3	13	13	44	11.1523	14.63	4	4	15.9825	17.03	4	4	18.8873	17.47	5	6	13.1213	16.16	4	4	30.5068	27.73	8	8	28.8557	25.55	8	8	17.3746	22.93	5	5	11.4574	11.79	3	3	458	50.4314	5.30029
AT5G45930.1	magnesium chelatase i2	39.71	1	10	15	78	27.139	28.23	8	9	35.0147	27.27	9	11	41.6241	31.82	10	13	32.8434	27.99	8	10	19.8128	20.33	5	6	20.0003	21.77	6	8	27.2539	25.84	8	9	9.23198	11.48	3	3	418	46.0688	5.50342
AT3G04840.1	Ribosomal protein S3Ae	39.69	1	7	11	115	47.5271	28.63	6	13	55.8149	33.97	8	15	56.4539	29.39	7	14	46.2519	25.57	5	11	51.6971	29.01	7	13	43.4054	31.3	7	12	46.6535	29.01	6	12	28.7536	25.57	4	8	262	29.8318	9.75928
AT5G54160.1	O-methyltransferase 1	39.67	1	11	11	126	39.5761	30.85	9	12	44.5306	28.37	9	14	38.534	28.37	9	12	40.7673	30.03	7	11	61.0175	33.33	8	17	46.6138	23.69	7	14	46.7592	27.27	8	15	40.6889	27.27	8	13	363	39.5921	5.94775
AT2G43710.1	Plant stearoyl-acyl-carrier-protein desaturase family protein	39.65	2	11	12	91	43.0232	34.66	10	12	40.5745	32.17	8	11	36.2487	27.43	7	10	41.1713	34.41	9	12	31.0879	27.43	7	9	23.9327	22.94	6	7	28.8027	27.43	7	9	17.6774	23.94	6	6	401	45.6641	6.48096
AT5G14320.1	Ribosomal protein S13/S18 family	39.64	2	8	8	92	45.0017	34.91	6	11	41.7261	35.5	7	11	44.0287	39.05	7	12	49.2641	39.05	6	12	39.706	34.91	6	10	35.1516	34.91	6	10	25.5319	30.18	5	7	17.3232	23.67	3	4	169	19.0843	10.2573
AT2G35635.1	ubiquitin 7	39.61	15	1	5	151	61.5719	30.52	4	22	67.3055	30.52	4	24	50.4039	33.77	4	17	52.2915	24.68	3	19	56.0082	24.68	3	19	26.2948	18.83	2	9	34.7247	24.68	3	12	11.7981	24.68	3	4	154	17.1393	6.06201
AT1G27450.1	adenine phosphoribosyl transferase 1	39.51	5	6	6	89	37.6883	28.4	5	11	31.3855	18.52	3	8	30.984	28.4	5	9	28.634	18.52	3	8	52.3012	39.51	6	14	41.0705	39.51	6	11	18.4053	23.05	4	6	21.1417	23.05	4	7	243	26.3792	8.44092
AT3G09740.1	syntaxin of plants 71	39.47	1	8	8	37	14.4049	21.8	4	4	14.0599	22.93	4	4	20.692	34.59	6	6	14.042	21.43	4	4	19.1252	32.71	6	6	9.52638	16.17	3	3	10.5429	21.05	4	4	4.90632	8.27	2	2	266	29.9643	5.22412
AT5G46290.2	3-ketoacyl-acyl carrier protein synthase I	39.47	3	12	12	107	66.0311	39.47	11	16	56.3292	39.47	10	14	54.3376	38.52	11	14	48.3031	34.21	10	12	41.5145	33.25	9	11	40.6885	39.47	10	12	29.7701	27.27	8	9	18.0199	18.66	5	5	418	44.7018	8.48486
AT1G08110.1	lactoylglutathione lyase family protein / glyoxalase I family protein	39.46	2	6	6	23	5.8048	15.14	2	2	11.7511	33.51	4	4	6.3985	15.68	2	2	7.95388	19.46	2	2	13.029	33.51	4	4	10.2019	29.73	3	3	7.42297	19.46	2	2	6.78643	19.46	2	2	185	20.8352	5.2876
AT5G12250.1	beta-6 tubulin	39.42	1	4	14	141	52.1772	34.08	12	17	62.8117	33.63	12	20	42.2965	25.61	9	15	51.9015	27.84	11	17	42.8984	31.4	10	15	36.3307	25.61	9	14	41.3311	36.75	12	14	25.1639	22.94	9	10	449	50.553	4.81787
AT4G30170.1	Peroxidase family protein	39.38	1	10	10	58	17.9739	24.31	5	5	18.6192	27.38	6	6	12.9322	16.62	4	4	10.7368	13.23	3	3	35.3973	36.62	9	10	18.6662	26.46	6	6	28.7058	29.54	8	9	18.4674	26.46	6	6	325	35.806	9.1001
AT3G46060.1	RAB GTPase homolog 8A	39.35	6	2	7	43	10.7461	21.76	4	4	12.5482	28.24	5	5	12.5199	26.39	5	5	12.6247	26.39	5	5	13.2019	26.39	5	5	10.3164	21.76	4	4	12.3433	21.76	4	5	12.1465	21.76	4	5	216	23.8202	7.82568
AT4G01897.1	unknown protein; CONTAINS InterPro DOMAIN/s: Protein of unknown function DUF952 (InterPro:IPR009297); Has 763 Blast hits to 763 proteins in 180 species: Archae - 0; Bacteria - 351; Metazoa - 0; Fungi - 0; Plants - 29; Viruses - 0; Other Eukaryotes - 383 (source: NCBI BLink).	39.34	1	3	3	8	5.13518	19.67	1	1	2.24238	9.84	1	1	2.4765	9.84	1	1	5.43065	19.67	1	1	4.87321	19.67	1	1	4.47868	19.67	1	1									122	14.149	4.76709
AT1G47420.1	succinate dehydrogenase 5	39.3	1	7	7	75	37.796	29.57	5	8	38.7182	39.3	7	9	38.0822	35.8	6	8	34.1744	29.57	5	7	39.5061	35.8	6	8	35.5135	35.8	6	8	30.4606	35.41	5	7	37.3283	35.8	6	9	257	28.0882	6.65381
AT4G16143.1	importin alpha isoform 2	39.25	1	13	14	110	39.5282	25.98	8	9	45.143	27.29	8	11	64.7626	33.08	11	14	47.1026	33.08	10	11	65.4076	34.39	12	14	50.9837	31.21	10	12	46.0282	29.16	10	11	27.4167	26.92	8	9	535	58.8703	5.09717
AT5G52920.1	plastidic pyruvate kinase beta subunit 1	39.21	1	15	17	126	65.8549	29.71	11	16	52.5288	23.14	10	14	48.3137	27.98	11	14	54.9439	27.98	10	14	48.2764	23.49	10	13	34.2142	22.8	8	10	47.3466	28.32	11	14	29.7557	26.08	10	11	579	63.4813	7.03467
AT3G49470.1	nascent polypeptide-associated complex subunit alpha-like protein 2	39.17	1	5	5	44	8.87762	14.75	2	2	14.1979	20.74	3	4	13.2959	20.74	3	4	22.2781	26.73	4	6	11.0768	20.74	3	3	13.2379	20.74	3	4	20.2823	39.17	5	6	18.561	33.18	4	5	217	23.6977	4.48779
AT4G34450.1	coatomer gamma-2 subunit, putative / gamma-2 coat protein, putative / gamma-2 COP, putative	39.16	3	24	24	135	50.0578	25.06	14	14	52.9031	26.52	17	17	48.3775	24.49	16	16	31.866	16.59	10	10	53.5798	25.28	15	16	42.6996	20.65	13	13	55.3334	28.89	17	17	31.4125	15.01	9	10	886	98.4285	5.16064
AT5G37850.2	pfkB-like carbohydrate kinase family protein	39.16	3	6	6	37	26.5853	32.04	5	7	23.453	32.04	5	6	18.4146	22.65	4	5	15.0905	22.65	4	4	19.9467	25.57	4	5	11.8607	18.77	3	3	10.1634	18.77	3	3	2.76779	4.53	1	1	309	34.0218	5.8335
AT5G50370.1	Adenylate kinase family protein	39.11	1	5	6	23	6.22875	10.48	2	2	8.64042	17.34	2	2	7.86471	14.92	3	3	3.65546	6.85	1	1	13.5818	25	4	4	13.171	25	4	4	7.13024	12.5	2	2	5.79195	10.08	2	2	248	27.3181	7.37158
AT1G23410.1	Ribosomal protein S27a / Ubiquitin family protein	39.1	15	1	5	152	67.8765	39.1	5	24	70.9134	39.1	5	25	47.4725	24.36	3	16	52.2915	24.36	3	19	56.0082	24.36	3	19	26.2948	18.59	2	9	34.7247	24.36	3	12	11.7981	24.36	3	4	156	17.6605	9.75928
AT3G52420.1	outer envelope membrane protein 7	39.06	1	1	1	2	5.43398	39.06	1	1																													64	6.75945	5.31299
AT3G16450.1	Mannose-binding lectin superfamily protein	39	1	11	11	108	39.424	38	7	10	60.282	38.67	9	14	42.5615	31	8	10	36.5988	38.67	9	9	59.473	38.67	9	14	52.7065	39	10	12	53.1303	38.67	10	13	40.9048	38.67	9	11	300	32.003	5.22412
AT3G09820.1	adenosine kinase 1	38.95	2	4	11	143	73.6877	36.63	10	16	67.1392	33.43	8	15	58.4516	30.23	7	13	73.3705	33.72	9	16	84.102	33.72	9	19	67.7699	32.85	9	16	65.4084	36.05	10	16	47.9181	30.52	8	12	344	37.8118	5.45264
AT4G01310.1	Ribosomal L5P family protein	38.93	1	11	11	145	40.6141	36.64	9	13	50.4406	38.93	11	17	55.735	38.93	11	20	47.6422	38.93	11	16	37.2432	36.64	9	12	52.8798	38.93	10	18	47.1722	38.93	11	16	26.8239	30.53	8	9	262	28.3261	9.99365
AT3G02360.2	6-phosphogluconate dehydrogenase family protein	38.89	1	14	16	124	74.8403	34.77	13	19	54.4692	26.34	10	14	45.8486	32.3	10	12	65.5076	30.86	11	17	39.6495	28.81	10	11	39.3167	26.75	9	11	44.9567	33.13	11	12	30.4512	23.05	7	9	486	53.5435	7.41553
AT3G53460.1	chloroplast RNA-binding protein 29	38.89	2	8	9	118	76.6276	33.92	7	23	52.2985	33.92	7	12	47.291	35.09	7	12	54.6804	33.92	7	14	42.345	30.99	6	11	37.7331	28.95	6	10	30.5356	30.99	6	9	21.6296	21.93	5	7	342	35.9854	5.33838
AT3G49120.1	peroxidase CB	38.81	1	6	9	119	55.7859	27.48	5	12	54.3952	38.81	8	13	46.1809	33.43	6	11	52.9399	36.26	7	12	67.9341	38.81	9	16	44.0036	28.61	6	11	58.5667	35.69	7	15	52.8002	35.98	8	14	353	38.8075	7.63525
AT2G31610.1	Ribosomal protein S3 family protein	38.8	1	2	12	117	48.2138	28.4	6	16	59.5369	32.4	8	18	44.112	32.4	8	14	55.5666	34.4	10	17	37.9344	23.2	5	12	29.0266	23.2	5	10	32.3888	28.4	6	10	13.7896	22.4	4	5	250	27.5017	9.53955
AT3G15090.1	GroES-like zinc-binding alcohol dehydrogenase family protein	38.8	1	8	8	47	24.1748	28.96	6	7	14.911	18.58	5	5	8.91703	10.11	3	3	14.1768	18.58	5	5	20.8767	22.4	6	7	18.0602	24.59	6	6	9.93344	13.93	4	4	10.7358	13.93	4	4	366	39.3698	9.02686
AT5G14590.1	Isocitrate/isopropylmalate dehydrogenase family protein	38.76	1	13	14	98	28.4762	21.24	8	9	35.7114	25.36	9	11	38.0431	29.48	10	11	33.759	25.15	10	11	40.2143	29.9	10	12	36.1422	27.01	10	11	32.5373	29.48	10	11	20.7981	17.73	6	7	485	54.1616	7.97217
AT3G27280.2	prohibitin 4	38.71	2	2	7	50	23.0558	35.48	6	7	15.2586	24.73	4	4	12.3397	15.05	3	4	20.7317	32.26	5	6	21.397	25.81	5	7	18.0381	18.28	4	6	18.3749	18.28	4	6	10.6072	9.68	2	3	279	30.6191	7.56201
AT5G60860.1	RAB GTPase homolog A1F	38.71	5	1	8	30	8.49943	15.67	3	3	6.13701	10.6	2	2	8.25694	17.05	3	3	10.5313	21.66	4	4	5.77469	11.06	2	2	7.97342	14.29	3	3	10.4029	20.28	4	4	10.3746	20.74	4	4	217	24.2613	5.94775
AT1G05010.1	ethylene-forming enzyme	38.7	2	7	8	89	34.2217	35.29	7	9	32.9523	35.29	7	8	30.0668	27.86	6	8	42.65	38.7	8	11	39.9468	27.86	6	10	47.3028	38.7	8	13	32.7339	27.86	6	9	25.8175	27.86	5	7	323	36.6535	5.36377
AT5G56710.1	Ribosomal protein L31e family protein	38.66	3	2	4	22	19.488	32.77	3	4	19.7412	26.05	2	3	18.2068	26.05	2	3	15.5749	31.93	3	3	15.9286	26.05	2	3	11.2006	26.05	2	2	5.4621	25.21	1	1	4.49208	25.21	1	1	119	13.7946	9.94971
AT3G56940.1	dicarboxylate diiron protein, putative (Crd1)	38.63	2	14	14	159	79.5652	35.7	12	23	72.6159	38.63	14	20	64.9175	36.19	12	19	65.7716	38.63	12	19	56.4263	33.01	11	16	58.4774	38.63	13	19	40.1554	29.83	10	13	28.9863	26.41	8	10	409	47.6003	8.38232
AT3G46940.1	DUTP-PYROPHOSPHATASE-LIKE 1	38.55	1	4	5	30	5.76648	15.06	2	2	8.66799	25.3	3	3	10.0714	25.9	3	3	10.8311	25.9	3	3	9.3321	25.9	3	3	18.1892	38.55	5	5	10.7154	25.9	3	3	7.92072	25.9	3	3	166	17.5461	5.60498
AT4G02930.1	GTP binding Elongation factor Tu family protein	38.55	1	12	12	155	65.7687	31.94	9	17	73.0803	38.55	11	20	60.0923	35.46	10	17	71.9176	33.26	9	19	58.3509	38.55	11	17	50.3137	35.02	11	16	41.5045	29.07	9	12	41.799	30.84	10	13	454	49.3786	6.69775
AT5G10360.1	Ribosomal protein S6e	38.55	2	4	11	94	52.2809	26.51	7	17	34.2659	23.29	6	9	33.2905	30.52	8	10	36.5255	23.29	6	9	34.9575	23.29	6	10	25.6212	25.7	6	8	34.6293	18.47	4	9	26.5174	18.47	4	7	249	28.1445	10.8286
AT2G38040.1	acetyl Co-enzyme a carboxylase carboxyltransferase alpha subunit	38.49	1	24	24	160	83.5668	30.56	17	19	74.8048	28.74	16	17	78.7559	33.16	18	19	72.3282	32.64	17	17	77.9875	28.48	16	18	69.61	28.35	15	17	73.0555	31.21	17	18	45.1415	17.95	11	13	769	85.253	5.8208
AT3G02080.1	Ribosomal protein S19e family protein	38.46	1	4	6	64	31.0023	32.17	4	8	31.245	32.17	4	8	29.953	22.38	3	7	38.0864	32.17	5	10	18.3176	20.28	4	6	10.6154	10.49	2	4	11.4937	20.28	3	4	11.5503	16.78	3	4	143	15.8184	10.0815
AT4G24830.1	arginosuccinate synthase family	38.46	2	12	12	71	27.9389	22.06	8	9	19.6758	13.97	5	6	24.3427	16.8	6	8	21.6224	14.37	5	7	32.7337	26.92	8	10	18.8705	14.98	5	6	24.0343	26.92	8	8	10.2934	10.53	4	4	494	53.8116	6.66846
AT5G66040.2	sulfurtransferase protein 16	38.46	2	2	2	15	6.21178	38.46	2	2	4.02578	21.54	1	1	6.20772	38.46	2	2	4.18454	21.54	1	1	6.48759	38.46	2	2	5.90849	38.46	2	2	3.81545	21.54	1	1	2.0231	16.92	1	1	65	6.8054	8.20654
AT5G61170.1	Ribosomal protein S19e family protein	38.46	1	4	6	79	46.1892	32.17	5	12	44.7769	32.17	5	11	31.8223	38.46	6	9	41.8094	32.17	4	10	26.8338	32.17	4	7	20.2714	32.17	4	6	23.8351	32.17	4	7	9.45175	10.49	2	3	143	15.6874	10.2134
AT1G33810.1	unknown protein; FUNCTIONS IN: molecular_function unknown; INVOLVED IN: biological_process unknown; LOCATED IN: chloroplast thylakoid membrane, chloroplast, chloroplast envelope; EXPRESSED IN: 22 plant structures; EXPRESSED DURING: 13 growth stages; Has 39 Blast hits to 39 proteins in 18 species: Archae - 0; Bacteria - 0; Metazoa - 0; Fungi - 0; Plants - 39; Viruses - 0; Other Eukaryotes - 0 (sou…	38.41	1	4	4	29	23.4736	38.41	4	5	22.9697	38.41	4	4	14.4398	37.68	3	3	14.9703	37.68	3	4	7.71955	24.64	2	2	7.6434	24.64	2	2	8.06043	24.64	2	2	7.76251	24.64	2	2	138	15.6879	8.88037
AT2G43030.1	Ribosomal protein L3 family protein	38.38	1	10	10	113	69.234	38.38	9	18	62.4616	38.38	9	17	57.5428	33.95	8	16	48.1949	38.38	8	12	42.7784	29.52	6	10	37.9675	31	6	10	27.9759	26.2	5	7	23.6795	25.09	5	7	271	29.3449	10.4331
AT5G47110.1	Chlorophyll A-B binding family protein	38.37	1	9	10	41	19.9424	22.48	4	5	29.0529	32.56	6	8	15.0812	29.07	5	5	19.5092	28.29	5	5	23.3242	32.95	6	6	8.97684	14.73	3	3	4.5741	5.81	1	1	5.31534	9.3	2	2	258	28.5834	5.07178
AT3G44110.1	DNAJ homologue 3	38.33	2	6	11	78	40.9484	29.52	7	10	45.2653	34.05	10	12	33.2026	25.71	6	8	30.2232	23.57	6	7	28.2922	22.86	6	7	32.2915	29.05	7	9	30.8303	33.81	9	10	19.1085	22.62	5	6	420	46.4148	6.11279
AT3G07770.1	HEAT SHOCK PROTEIN 89.1	38.3	1	17	23	205	87.2395	27.41	17	24	94.2208	27.66	18	26	86.445	26.28	16	23	74.4156	27.53	16	20	82.9894	25.53	16	23	81.3204	25.66	15	23	66.6435	24.78	14	19	57.9368	23.03	13	19	799	90.5105	5.38916
AT1G53750.1	regulatory particle triple-A 1A	38.26	4	11	11	94	40.1041	24.88	7	11	34.6765	34.51	10	12	42.5459	31.69	9	12	34.0109	26.76	7	9	33.3241	28.87	8	10	26.3697	21.13	6	8	36.7127	28.87	8	11	27.4621	21.13	6	9	426	47.7727	6.65381
AT5G01650.1	Tautomerase/MIF superfamily protein	38.26	2	3	3	16	10.7347	38.26	2	2	10.4166	38.26	2	2	23.3947	38.26	3	4	9.11529	37.39	2	2	2.69312	10.43	1	1	3.6036	26.96	1	1	9.84116	38.26	2	2	4.7164	27.83	1	1	115	12.1032	6.62451
AT1G11860.1	Glycine cleavage T-protein family	38.24	1	15	15	159	81.5054	37.01	14	22	83.3874	33.09	13	21	65.7679	25.74	9	17	104.744	35.54	14	25	54.2004	26.72	10	15	56.8141	25.74	9	14	53.5852	28.68	10	15	26.4527	17.89	5	7	408	44.4168	8.36768
AT5G48230.1	acetoacetyl-CoA thiolase 2	38.19	2	9	9	64	34.1245	25.63	7	8	44.594	30.65	8	10	37.7487	25.63	7	9	32.5788	22.61	5	7	27.1314	22.61	5	6	28.2472	24.62	5	6	14.0387	18.34	4	4	17.5467	14.32	3	4	398	40.8511	6.04932
AT4G33680.1	Pyridoxal phosphate (PLP)-dependent transferases superfamily protein	38.18	1	11	11	122	75.6	38.18	11	18	63.6633	33.84	9	14	63.1183	28.63	7	15	57.5628	28.85	8	14	55.834	32.97	8	13	48.645	30.37	8	14	37.9739	28.85	8	10	27.3041	26.03	7	8	461	50.364	7.34229
AT4G33250.1	eukaryotic translation initiation factor 3K	38.05	1	7	7	33	15.4576	26.55	4	5	10.4142	20.8	3	3	8.56854	17.26	3	3	11.2231	20.8	3	3	18.9386	27.88	5	5	9.41358	20.8	3	3	6.30361	12.83	2	2	5.49237	12.83	2	2	226	25.7122	4.95752
AT5G05780.1	RP non-ATPase subunit 8A	37.99	4	9	9	41	23.3123	22.08	5	6	21.2135	22.73	4	5	15.5642	22.73	4	4	21.8854	32.47	6	6	19.0101	22.73	4	5	10.2651	13.96	3	3	14.5727	13.96	3	4	6.00847	8.44	2	2	308	34.7064	6.53662
AT5G19990.1	regulatory particle triple-A ATPase 6A	37.95	4	11	12	105	44.1608	32.7	9	12	44.3481	27.92	8	11	49.3726	35.56	10	13	56.3135	32.94	10	14	56.7539	33.41	9	14	36.0733	25.06	7	9	41.0081	25.78	8	10	20.3029	13.84	4	5	419	47.2178	8.88037
AT2G21130.1	Cyclophilin-like peptidyl-prolyl cis-trans isomerase family protein	37.93	1	2	6	27	14.104	30.46	5	5	8.4614	24.14	3	3	6.18129	16.67	2	2	9.14742	24.14	3	3	10.5597	16.09	2	3	8.46205	24.14	3	3	2.50159	7.47	1	1	5.46814	16.67	2	2	174	18.4522	8.1626
AT3G48000.1	aldehyde dehydrogenase 2B4	37.92	1	15	15	102	44.6869	33.83	11	12	46.2924	28.07	10	12	31.4196	19.89	9	10	45.0192	29.93	11	12	41.6585	25.65	9	11	35.3424	21.56	7	9	38.6653	27.51	10	11	28.387	19.7	8	9	538	58.5521	7.45947
AT3G22200.1	Pyridoxal phosphate (PLP)-dependent transferases superfamily protein	37.9	2	12	12	106	52.9364	33.73	11	15	44.1546	30.16	9	11	46.881	30.75	10	13	51.2751	32.14	9	13	46.8989	28.17	9	13	33.6543	26.39	9	10	35.2827	30.95	8	9	14.9448	17.26	5	5	504	55.1524	7.94287
AT2G38270.1	CAX-interacting protein 2	37.88	1	7	7	59	38.3803	28.67	5	8	38.7336	37.88	6	8	26.1379	28.67	4	6	28.0805	28.67	5	7	26.0227	28.67	5	6	23.9525	28.67	5	6	24.0499	28.67	4	6	14.1928	15.36	3	4	293	32.1858	7.89893
AT3G28940.1	AIG2-like (avirulence induced gene) family protein	37.87	1	7	7	42	16.9371	24.26	2	3	19.7321	31.95	4	5	13.6866	24.26	3	3	20.1423	31.95	3	4	22.7563	37.87	5	6	31.7592	31.95	6	8	14.2902	31.95	3	3	10.5714	27.81	3	3	169	19.4526	5.07178
AT2G26230.1	uricase / urate oxidase / nodulin 35, putative	37.86	1	8	8	27	10.4792	15.86	3	3	17.4316	26.21	6	6	8.01121	12.94	3	3	5.23949	9.39	2	2	5.19468	7.44	2	2	7.41095	11.97	3	3	5.87468	9.39	2	2	2.0047	3.88	1	1	309	34.8589	8.48486
AT3G16100.1	RAB GTPase homolog G3C	37.86	2	2	6	54	26.042	37.86	6	9	18.0475	27.67	4	5	18.0423	27.67	4	5	14.8046	33.01	5	5	22.3897	33.01	5	7	15.1975	28.16	4	5	18.9715	28.16	4	6	17.8367	28.16	4	6	206	22.9515	5.51611
AT3G18820.1	RAB GTPase homolog G3F	37.86	1	1	7	62	29.13	37.86	6	10	21.5943	27.18	4	6	17.8861	27.18	4	5	18.8979	32.52	5	6	28.3966	37.38	6	9	20.5469	32.52	5	7	13.6391	16.99	3	5	16.5106	27.67	4	6	206	23.0874	5.08447
AT5G16620.1	hydroxyproline-rich glycoprotein family protein	37.81	1	13	13	82	46.0687	30.65	9	11	47.8394	31.1	10	11	40.9287	28.41	9	9	46.5757	28.41	11	12	33.8646	31.32	8	8	30.9521	26.4	8	8	22.8812	20.36	6	6	20.0899	23.04	6	6	447	48.8719	5.42725
AT2G05710.1	aconitase 3	37.78	1	20	25	204	93.7359	22.32	13	22	90.135	28.89	16	21	86.778	24.95	14	20	78.1848	25.45	15	19	114.218	27.17	16	26	105.943	28.69	17	26	96.5822	29.29	18	24	72.7559	24.95	13	19	990	108.133	7.1665
AT4G17520.1	Hyaluronan / mRNA binding family	37.78	1	10	12	78	31.5871	31.39	8	9	36.9408	35	8	9	25.2114	24.44	7	7	40.3929	35	9	10	40.5175	35	9	10	23.2315	29.72	7	7	19.8139	26.94	6	6	14.2745	23.06	5	5	360	38.8822	8.74854
AT3G58140.1	phenylalanyl-tRNA synthetase class IIc family protein	37.76	1	15	15	77	35.0466	25.64	10	10	44.8655	28.21	11	12	32.8249	25.64	9	9	34.8455	31.24	9	10	30.1244	24.71	9	9	23.8467	24.24	8	8	18.4294	19.81	6	6	12.4977	15.38	5	5	429	49.2206	6.40479
AT1G76080.1	chloroplastic drought-induced stress protein of 32 kD	37.75	1	8	8	54	21.4158	22.19	5	7	31.4723	37.75	7	9	18.9514	12.91	3	6	22.627	21.52	5	7	29.0821	30.46	6	8	12.2084	9.6	3	4	19.3638	28.48	5	6	4.60661	8.61	2	2	302	33.6634	8.45557
AT3G18410.1	Complex I subunit NDUFS6	37.74	1	1	2	12	6.97376	37.74	2	2	2.01602	10.38	1	1	4.67777	27.36	1	1	7.18975	37.74	2	2					7.17892	27.36	1	2					4.52925	27.36	1	1	106	12.4303	8.01611
AT1G48600.1	S-adenosyl-L-methionine-dependent methyltransferases superfamily protein	37.68	2	9	13	76	47.3171	32.42	11	13	23.9774	20.21	7	8	41.7131	29.89	9	11	22.2254	15.58	5	6	30.9919	23.16	8	9	23.6832	22.32	7	7	21.4196	21.26	6	6	17.8673	19.37	6	6	475	53.9837	5.17334
AT5G28840.1	GDP-D-mannose 3',5'-epimerase	37.67	1	11	11	65	22.5212	21.75	6	7	19.3899	23.34	7	7	21.1444	20.69	6	7	31.0384	29.71	7	9	28.5715	28.65	7	9	13.1644	14.32	5	5	14.6128	18.57	5	5	14.0437	18.57	5	5	377	42.731	6.21436
AT2G29550.1	tubulin beta-7 chain	37.64	1	2	15	160	60.917	32.07	12	18	62.6012	34.3	14	20	65.8429	29.18	10	21	64.2069	34.08	13	21	44.7793	31.85	11	14	45.8688	26.73	9	15	41.449	31.18	11	14	41.9592	28.95	10	14	449	50.714	4.83057
AT5G23860.1	tubulin beta 8	37.64	1	2	15	176	64.0434	29.62	11	20	68.0195	35.19	14	23	68.7757	29.4	10	22	64.7484	31.63	12	21	45.5978	29.4	10	15	53.2176	31.85	11	19	44.4657	33.85	12	15	44.4935	30.73	11	15	449	50.574	4.83057
AT2G20630.1	PP2C induced by AVRRPM1	37.63	3	5	9	38	11.7122	19.35	4	4	5.96095	9.68	2	2	10.152	16.13	4	4	11.8499	16.85	4	4	13.619	22.22	5	5	10.4464	17.2	4	4	12.5634	22.22	5	5	13.1902	18.64	4	5	279	30.4776	6.13818
AT3G27300.1	glucose-6-phosphate dehydrogenase 5	37.6	1	11	13	56	21.2931	20.16	6	6	21.0927	16.47	7	7	9.725	9.3	3	3	23.846	18.02	7	8	27.0203	28.1	8	8	24.6251	26.55	8	8	14.6199	11.43	4	5	6.54508	11.43	3	3	516	59.1198	8.30908
AT2G40840.1	disproportionating enzyme 2	37.59	1	28	28	149	72.2214	26.49	19	21	65.1314	22.41	16	19	58.8519	23.25	17	18	62.776	22.93	15	18	58.0122	22.09	15	17	41.3051	16.86	12	13	37.204	15.08	10	12	29.766	14.66	10	10	955	109.707	5.8208
AT2G32240.1	FUNCTIONS IN: molecular_function unknown; INVOLVED IN: response to cadmium ion; LOCATED IN: plasma membrane; EXPRESSED IN: 25 plant structures; EXPRESSED DURING: 13 growth stages; CONTAINS InterPro DOMAIN/s: Prefoldin (InterPro:IPR009053); BEST Arabidopsis thaliana protein match is: unknown protein (TAIR:AT1G05320.3); Has 470429 Blast hits to 168274 proteins in 4282 species: Archae - 6896; Bacter…	37.58	1	38	39	141	71.839	21.46	20	21	56.054	18.23	18	18	49.2187	16.58	15	15	19.914	6.75	7	7	70.0238	20.41	19	20	40.6537	13.13	12	12	42.7205	13.35	13	14	25.0577	8.7	9	9	1333	148.525	4.75439
AT3G23700.1	Nucleic acid-binding proteins superfamily	37.5	1	10	10	67	25.7107	20.41	5	6	36.3778	30.1	7	8	35.5289	32.65	8	9	22.6152	16.84	4	5	32.2382	26.53	6	7	29.797	30.1	7	8	24.6144	25.77	6	6	18.0118	21.43	5	5	392	42.724	5.61768
AT5G19940.2	Plastid-lipid associated protein PAP / fibrillin family protein	37.45	2	6	6	63	27.8711	32.77	5	8	27.5041	29.79	5	8	16.9556	25.11	4	5	25.0557	25.11	4	7	24.8805	29.79	5	7	20.7062	29.79	5	7	18.0594	29.79	5	6	11.2014	25.11	4	4	235	25.9848	9.33447
AT4G23600.1	Tyrosine transaminase family protein	37.44	3	10	10	67	41.8873	30.57	9	13	39.4421	28.44	8	12	27.8521	28.44	8	9	33.9428	35.31	9	10	16.5194	14.93	4	5	14.5005	14.93	4	5	11.4239	15.4	3	4					422	47.0092	6.27783
AT3G20050.1	T-complex protein 1 alpha subunit	37.43	1	13	13	128	59.8089	26.61	10	15	64.6211	26.42	10	15	57.9106	28.99	11	15	59.2509	26.61	10	14	54.2923	35.23	12	14	46.9501	37.43	13	14	45.1057	30.64	10	12	38.2705	27.52	9	11	545	59.1921	6.30322
AT1G49140.1	Complex I subunit NDUFS6	37.38	1	1	2	14	6.62619	37.38	2	2	2.11561	10.28	1	1	6.86489	37.38	2	2	4.25869	27.1	1	1	2.46907	10.28	1	1	7.17892	27.1	1	2	2.45451	10.28	1	1	4.52925	27.1	1	1	107	12.5224	8.03076
AT1G30530.1	UDP-glucosyl transferase 78D1	37.31	1	9	11	66	16.6439	12.8	4	5	22.6581	17.66	5	6	31.4897	23.18	7	9	24.9158	17	5	7	36.0222	26.93	8	10	27.2906	31.13	8	8	27.8563	25.39	8	9	14.952	17	5	5	453	50.0626	5.63037
AT3G55010.1	phosphoribosylformylglycinamidine cyclo-ligase, chloroplast / phosphoribosyl-aminoimidazole synthetase / AIR synthase (PUR5)	37.28	1	8	8	68	38.9019	26.74	5	9	40.1568	25.19	5	9	42.8395	25.19	5	10	41.5146	33.68	7	10	33.9535	25.19	5	8	29.8567	23.65	4	7	15.1958	11.57	2	4	5.02296	13.37	2	2	389	41.4782	5.51611
AT3G17240.1	lipoamide dehydrogenase 2	37.28	1	11	15	130	52.1246	29.78	10	15	57.6431	28.99	13	18	47.3299	28.01	9	14	41.094	21.7	8	13	52.2807	33.33	11	15	35.4569	25.05	7	10	48.8837	30.57	11	15	25.7039	18.93	6	8	507	53.9519	7.03467
AT3G20820.1	Leucine-rich repeat (LRR) family protein	37.26	1	12	12	127	51.146	32.88	9	13	59.8182	27.4	8	15	50.9988	33.7	9	13	53.5745	30.96	9	13	56.4328	29.59	7	14	64.5749	33.7	10	16	53.5241	30.14	8	13	48.0666	32.33	8	13	365	39.8366	8.41162
AT5G61780.1	TUDOR-SN protein 2	37.26	1	20	27	143	55.5113	21.73	17	17	58.4521	24.87	16	16	48.2912	20.61	16	16	61.855	23.96	17	18	54.3869	22.13	16	16	35.8769	15.23	10	11	54.1237	26.6	18	18	25.9249	12.99	10	10	985	107.675	6.55127
AT2G20140.1	AAA-type ATPase family protein	37.25	2	13	13	121	49.6122	25.51	8	12	49.5259	27.77	8	12	64.6519	34.54	11	16	50.8091	25.96	8	11	70.9685	35.21	12	18	47.745	24.83	8	13	51.9382	28.67	9	13	32.1345	27.54	7	9	443	49.316	6.1001
AT3G14930.3	Uroporphyrinogen decarboxylase	37.24	2	8	8	56	33.1189	28.74	7	7	42.9129	28.74	7	9	29.6499	29.62	6	6	32.7516	23.17	6	7	29.2536	18.18	5	6	23.8964	29.62	5	5	23.3612	21.11	5	5	16.5211	14.37	3	5	341	38.2437	6.15088
AT5G58110.1	chaperone binding;ATPase activators	37.24	1	5	5	14	3.05376	5.61	1	1	6.1161	13.27	2	2	10.8924	18.37	2	3	14.0296	31.63	4	4																	196	22.4216	5.2876
AT5G36230.1	ARM repeat superfamily protein	37.23	1	9	11	71	30.1341	32.6	9	9	29.7605	30.17	8	9	22.8442	25.06	8	9	34.0438	35.77	10	11	25.6437	33.82	9	9	20.5673	27.49	7	7	7.40917	9.25	3	3	10.3925	12.9	4	4	411	47.1856	5.63037
AT2G21250.1	NAD(P)-linked oxidoreductase superfamily protein	37.22	3	10	10	64	19.3765	23.3	6	7	25.0273	27.18	6	7	24.1178	19.09	5	8	13.7588	19.09	5	5	30.0683	28.8	8	9	20.4849	27.83	6	6	26.5503	33.33	8	9	13.9702	17.48	4	4	309	34.988	6.62451
AT1G06550.1	ATP-dependent caseinolytic (Clp) protease/crotonase family protein	37.21	1	11	11	50	30.2387	21.45	6	6	39.9164	29.97	9	10	27.328	20.16	6	6	25.3728	17.31	5	5	25.7229	20.41	5	5	19.8893	16.54	4	4	14.3253	17.57	5	5	9.79628	13.7	3	3	387	43.2301	5.5542
AT3G02530.1	TCP-1/cpn60 chaperonin family protein	37.2	1	3	12	72	33.3777	23.55	8	10	33.2776	30.28	9	10	25.8699	18.88	7	8	24.3827	15.7	6	7	20.7391	18.5	7	7	22.9023	19.44	7	8	19.8164	18.32	7	7	7.85929	6.73	3	3	535	58.9127	6.21436
AT2G30410.1	tubulin folding cofactor A (KIESEL)	37.17	1	5	5	20	14.3984	19.47	2	3	8.17565	28.32	2	2	9.613	37.17	3	3	3.42107	19.47	1	1	8.1509	27.43	2	2	6.03689	18.58	1	1	11.1454	28.32	3	3					113	12.8164	5.04639
AT3G54050.1	high cyclic electron flow 1	37.17	1	13	13	158	68.4418	35.01	10	19	67.3975	36.93	12	18	87.7581	35.25	12	23	70.2314	35.01	10	19	61.8427	29.02	10	17	52.9947	32.37	9	14	53.2617	26.38	9	15	34.2012	22.06	8	10	417	45.1335	5.40186
AT3G58730.1	vacuolar ATP synthase subunit D (VATD) / V-ATPase D subunit / vacuolar proton pump D subunit (VATPD)	37.16	1	11	11	47	23.3472	33.33	7	7	15.2474	20.69	5	5	17.684	22.99	5	6	13.8344	22.22	5	5	18.1736	28.35	6	6	9.63189	16.09	3	3	11.2699	14.94	3	4	5.65162	9.2	2	2	261	29.0405	9.51025
AT4G28510.1	prohibitin 1	37.15	2	5	8	50	15.6575	20.14	4	4	19.9035	23.26	5	6	14.1564	19.79	4	4	29.9806	27.08	5	7	23.6344	27.08	5	6	15.8061	15.97	3	4	22.306	22.92	4	6	14.3291	26.04	5	5	288	31.6869	9.26123
AT1G75270.1	dehydroascorbate reductase 2	37.09	1	6	6	38	19.5816	26.76	4	5	19.3845	26.76	4	5	14.3896	26.76	4	4	6.93801	15.02	2	2	19.5785	27.7	4	5	17.8765	26.76	4	5	14.772	22.07	3	4	10.7856	22.07	3	3	213	23.3923	6.13818
AT1G14810.1	semialdehyde dehydrogenase family protein	37.07	1	10	10	101	54.7545	31.47	8	15	40.4976	24.8	7	11	45.3579	29.07	7	12	43.4175	34.4	8	12	44.3358	31.47	8	11	34.3611	25.33	6	9	31.7803	26.13	7	8	23.9988	27.47	6	7	375	40.7198	7.00537
AT5G43330.1	Lactate/malate dehydrogenase family protein	37.05	2	4	8	124	50.4413	18.37	5	12	55.9282	26.81	6	13	53.4631	26.81	6	13	60.3011	26.81	6	15	65.9036	26.81	6	16	47.7626	18.37	5	13	59.4446	32.23	7	15	29.7584	18.37	5	9	332	35.6524	6.78564
AT4G05530.1	indole-3-butyric acid response 1	37.01	1	7	7	16	4.44841	8.27	2	2	13.8789	24.8	4	4	3.61132	5.91	1	1	6.3036	10.24	2	2	5.43593	8.27	2	2													254	26.748	8.38232
AT3G44320.1	nitrilase 3	36.99	1	5	9	73	23.026	22.54	5	5	31.9079	30.92	7	8	30.4809	26.59	6	7	21.8905	18.21	5	5	51.5173	32.95	8	12	39.3714	28.03	7	10	37.0431	28.03	7	9	29.9181	28.03	7	8	346	37.9981	5.94775
AT1G66430.1	pfkB-like carbohydrate kinase family protein	36.98	1	13	13	95	45.9746	25.78	9	11	24.9223	17.97	7	7	35.1718	20.83	8	9	45.2742	29.69	10	12	47.0553	25.78	10	12	39.999	24.48	9	11	33.1254	20.83	8	9	30.4914	29.43	9	9	384	41.4453	5.77002
AT1G09130.1	ATP-dependent caseinolytic (Clp) protease/crotonase family protein	36.97	2	9	9	63	38.2822	34.24	7	12	29.7557	32.73	7	10	31.5918	34.24	8	10	35.2128	36.97	8	12	7.53922	15.15	3	3	7.7239	12.73	3	3	10.5882	17.27	4	4	4.55519	8.18	2	2	330	36.2837	8.48486
AT4G39330.1	cinnamyl alcohol dehydrogenase 9	36.94	2	10	10	74	35.0895	25	6	10	31.6565	24.72	5	7	22.1967	21.67	5	6	44.675	27.78	7	10	41.9792	27.78	6	10	30.5954	27.78	6	9	24.895	24.72	5	6	17.8913	18.61	4	5	360	38.9086	6.68311
AT4G00620.1	Amino acid dehydrogenase family protein	36.94	2	7	7	40	18.0605	25.56	4	4	10.0824	14.17	3	3	26.3227	33.61	6	7	19.0635	25.56	4	4	14.6748	18.61	4	4	10.8549	14.72	3	3	17.6745	28.89	5	5	8.74092	11.11	3	3	360	38.7172	8.27979
AT2G34160.1	Alba DNA/RNA-binding protein	36.92	1	2	3	27	16.6699	26.92	2	4	9.23764	26.92	2	2	20.503	36.92	3	5	13.167	26.92	2	3	4.41849	11.54	1	1	9.9968	26.92	2	3	9.38501	26.92	2	2	5.79309	26.92	2	2	130	14.6075	5.36377
AT2G05990.1	NAD(P)-binding Rossmann-fold superfamily protein	36.92	1	11	11	83	50.5483	26.67	8	11	44.5558	27.44	7	9	50.222	28.46	8	11	43.4621	30.77	8	10	41.5822	30.77	8	10	38.0785	27.44	7	8	41.8109	27.69	7	9	19.3134	19.49	4	4	390	41.1881	8.99756
AT3G12580.1	heat shock protein 70	36.92	1	4	21	259	98.9546	26.92	17	30	93.2091	27.54	17	29	100.345	26.77	15	29	97.0289	23.85	15	28	90.548	29.54	17	26	91.7458	26.31	15	28	87.3453	28.15	17	26	68.2519	24.31	14	23	650	71.057	5.24951
AT5G48300.1	ADP glucose pyrophosphorylase 1	36.92	1	11	11	90	34.4443	22.12	7	9	39.1415	27.31	8	11	39.4352	26.54	8	12	26.4328	16.92	6	8	43.0031	32.12	9	12	34.4997	30	8	9	28.5807	20.77	6	8	23.54	23.85	7	7	520	56.6151	6.56592
AT3G13580.3	Ribosomal protein L30/L7 family protein	36.89	1	2	9	53	18.5834	19.26	5	6	25.7623	31.97	8	9	15.0107	21.72	5	5	21.6729	25.41	6	7	11.0747	21.31	4	4	7.66469	15.16	3	3	19.5136	26.64	6	7	12.5686	26.23	5	5	244	28.4155	9.94971
AT5G63980.1	Inositol monophosphatase family protein	36.86	1	9	9	48	30.0487	33.91	7	7	32.432	29.24	6	7	20.4021	16.95	3	4	17.8136	19.66	4	4	16.6374	14.25	3	4	14.0125	10.81	2	3	28.7697	29.24	7	7	18.9114	14.25	4	5	407	43.4824	6.45557
AT1G14400.1	ubiquitin carrier protein 1	36.84	2	2	2	7	3.62091	11.18	1	1					4.11838	11.18	1	1	4.26692	11.18	1	1	7.29061	36.84	2	2					4.16011	11.18	1	1					152	17.2705	5.57959
AT3G04600.1	Nucleotidylyl transferase superfamily protein	36.82	2	12	12	65	23.2178	22.39	6	7	28.0739	25.12	8	9	20.2354	21.14	6	6	13.4425	16.92	4	4	19.9162	20.9	5	5	16.2936	18.91	5	5	20.7399	27.11	7	7	20.384	21.14	6	7	402	45.7251	5.94775
AT1G56110.1	homolog of nucleolar protein NOP56	36.78	2	14	14	107	57.6254	29.89	8	13	60.1081	27.2	7	13	51.9504	19.16	7	13	53.817	21.46	5	11	69.7862	29.5	10	16	38.6715	21.07	6	10	41.0926	29.31	8	10	25.5792	17.24	5	7	522	58.6364	8.70459
AT4G33090.1	aminopeptidase M1	36.75	1	25	25	186	74.6031	29.58	18	21	64.9676	30.38	20	20	66.4692	29.35	19	20	73.1629	31.06	19	21	95.0856	34.7	23	26	57.7361	29.69	17	17	67.4722	32.54	20	20	37.3704	17.41	11	12	879	98.1169	5.50342
AT4G00570.1	NAD-dependent malic enzyme 2	36.74	1	14	14	90	36.6327	22.24	9	11	39.7705	27.35	10	11	28.7544	17.13	7	8	31.2997	18.45	8	10	37.2836	20.59	8	10	30.6399	19.77	9	10	27.9524	18.62	7	8	19.8675	16.47	7	7	607	66.598	7.06396
AT2G47450.1	chloroplast signal recognition particle component (CAO)	36.73	1	10	10	49	9.94218	9.92	3	3	28.3685	28.69	6	6	22.2322	22.79	5	5	19.1232	21.18	6	6	34.3155	36.46	8	8	16.9562	22.25	5	5	11.2581	13.4	4	4	10.9965	14.48	4	4	373	41.2534	4.61475
AT1G68560.1	alpha-xylosidase 1	36.72	2	20	20	131	70.2118	25.9	13	18	65.3768	29.29	14	17	45.9224	22.08	11	12	57.0051	22.73	11	15	62.7511	23.17	12	16	51.7276	24.04	11	14	50.8287	27.21	14	15	20.8439	11.04	7	7	915	102.333	6.771
AT1G49760.1	poly(A) binding protein 8	36.66	1	14	15	131	87.9154	31	13	19	74.8925	27.72	11	16	63.3378	26.68	10	14	59.1717	28.91	10	13	50.4234	28.46	11	12	57.6618	28.32	11	14	56.9642	28.76	11	14	36.0215	24.74	10	10	671	72.7332	7.53271
AT1G74470.1	Pyridine nucleotide-disulphide oxidoreductase family protein	36.62	1	14	14	141	71.4334	32.12	12	19	67.2149	34.48	12	17	58.4318	29.55	10	15	64.7292	36.4	13	17	61.8592	31.48	11	16	58.1986	29.34	9	15	46.9163	27.62	9	12	36.2237	27.41	8	10	467	51.8047	8.90967
AT2G36580.1	Pyruvate kinase family protein	36.62	1	3	13	87	50.3469	30.55	9	11	26.8214	18.03	6	7	39.944	23.15	6	8	25.6761	17.65	5	7	39.4822	22.58	7	11	50.1382	32.64	10	13	32.8731	25.43	7	8	38.0674	25.24	7	11	527	57.4719	6.354
AT1G71500.1	Rieske (2Fe-2S) domain-containing protein	36.59	1	9	9	67	30.6533	31.01	7	9	24.3627	31.71	6	7	24.7052	34.84	7	7	22.6256	27.53	5	6	25.3432	33.1	7	7	24.0389	34.84	7	7	18.4634	28.22	6	6	17.1323	25.44	5	6	287	31.7075	8.73389
AT3G53890.1	Ribosomal protein S21e	36.59	1	1	2	22	11.1828	36.59	2	3	11.432	36.59	2	3	13.9435	36.59	2	4	11.5283	36.59	2	3	7.28998	36.59	2	2	3.17497	18.29	1	1	3.13539	18.29	1	1	7.32544	36.59	2	2	82	9.0685	8.00146
AT5G27700.1	Ribosomal protein S21e	36.59	1	1	2	18	3.25331	18.29	1	1	3.69328	18.29	1	1	10.3893	36.59	2	3	7.87001	36.59	2	2	9.22375	36.59	2	2	7.73362	36.59	2	2	7.84534	36.59	2	2	6.79977	36.59	2	2	82	9.10756	8.00146
AT1G12410.1	CLP protease proteolytic subunit 2	36.56	1	8	8	51	28.2071	30.82	7	8	24.0501	30.47	6	7	14.9782	28.32	5	5	20.6606	26.52	5	6	17.8714	21.15	4	5	10.7392	21.15	4	4	17.8211	25.09	5	6	11.6014	21.15	4	4	279	31.189	9.14404
AT3G04550.1	unknown protein; INVOLVED IN: biological_process unknown; LOCATED IN: chloroplast stroma, chloroplast; EXPRESSED IN: 22 plant structures; EXPRESSED DURING: 13 growth stages; BEST Arabidopsis thaliana protein match is: unknown protein (TAIR:AT5G28500.1); Has 110 Blast hits to 110 proteins in 51 species: Archae - 0; Bacteria - 67; Metazoa - 1; Fungi - 0; Plants - 41; Viruses - 0; Other Eukaryotes -…	36.53	1	13	13	78	30.7791	27.39	7	8	38.7969	21.16	7	10	40.6683	32.74	10	12	37.9237	27.84	9	11	34.5013	32.74	10	10	11.8417	12.69	4	4	19.1962	20.71	6	6	10.8405	12.03	3	3	449	50.1682	5.96045
ATCG00360.1	Tetratricopeptide repeat (TPR)-like superfamily protein	36.51	1	2	2	12	10.8077	36.51	2	2	10.5945	36.51	2	2	10.7701	36.51	2	2	10.4331	36.51	2	2	5.14752	16.67	1	1	4.17431	16.67	1	1	4.20072	16.67	1	1					126	14.737	4.88135
AT4G34200.1	D-3-phosphoglycerate dehydrogenase	36.48	1	13	15	139	62.3134	24.38	9	15	66.3729	28.03	9	15	65.7746	28.19	11	18	52.0658	21.89	8	13	66.4755	26.7	9	17	50.0935	24.21	8	13	53.6991	26.2	10	15	36.6126	23.22	8	11	603	63.2856	6.58057
AT5G19370.1	rhodanese-like domain-containing protein / PPIC-type PPIASE domain-containing protein	36.45	1	9	9	54	19.8461	29.77	6	6	23.7656	32.44	8	8	14.7933	21.74	6	6	12.8226	19.73	5	5	15.2147	23.75	6	6	15.7178	25.75	6	6	14.4974	25.75	5	5	9.56503	15.72	4	4	299	32.9591	8.41162
AT5G37475.1	Translation initiation factor eIF3 subunit	36.44	1	5	5	33	16.6233	21.33	3	4	20.8236	30.67	4	5	14.0795	21.33	3	4	13.276	12.89	2	4	11.7749	12.89	2	3	7.7833	6.67	1	2	13.9967	21.33	3	4	7.71957	15.11	2	2	225	25.1527	4.81787
AT3G03960.1	TCP-1/cpn60 chaperonin family protein	36.43	1	14	14	122	46.6695	33.88	13	14	49.8158	29.87	12	15	47.2588	28.05	10	13	44.5265	24.59	9	12	53.8478	29.87	12	16	43.3172	24.59	9	12	37.4027	23.5	9	11	33.2689	22.04	8	11	549	58.9022	5.35107
AT5G66120.2	3-dehydroquinate synthase, putative	36.43	2	12	12	66	24.6997	22.4	7	8	18.6351	20.81	5	5	13.5377	14.03	5	5	19.1637	19	6	6	27.4728	24.89	8	8	25.9964	24.43	7	8	27.6812	26.92	8	9	22.3069	21.72	7	8	442	48.0339	7.45947
AT3G22110.1	20S proteasome alpha subunit C1	36.4	1	7	7	47	15.854	19.2	3	4	24.1815	32.4	5	6	28.4525	28.4	4	6	23.5962	28.8	4	6	18.0888	24.8	3	4	24.9992	32.4	5	7	22.6766	28.4	4	6	11.0558	19.2	3	3	250	27.4579	7.10791
AT3G12050.1	Aha1 domain-containing protein	36.39	2	8	8	51	25.4083	29.44	6	6	22.5389	28.33	6	6	21.0056	21.39	5	6	17.2199	21.39	5	5	27.9751	28.33	7	7	14.0414	17.78	4	4	15.7573	21.39	5	5	14.6124	21.39	5	5	360	40.1596	5.89697
AT2G47910.2	chlororespiratory reduction 6	36.36	2	5	5	18	8.50747	21.72	3	3	10.0946	21.21	3	3	5.27884	12.63	2	2	13.035	22.73	3	4	2.3865	8.08	1	1	2.70747	8.08	1	1	2.60222	8.08	1	1	2.3541	8.08	1	1	198	22.8228	6.3667
AT1G62780.1	unknown protein; FUNCTIONS IN: molecular_function unknown; INVOLVED IN: biological_process unknown; LOCATED IN: chloroplast, chloroplast stroma; EXPRESSED IN: 22 plant structures; EXPRESSED DURING: 14 growth stages; Has 94 Blast hits to 94 proteins in 35 species: Archae - 6; Bacteria - 10; Metazoa - 21; Fungi - 2; Plants - 48; Viruses - 0; Other Eukaryotes - 7 (source: NCBI BLink).	36.29	1	7	7	69	48.1727	30.8	5	10	34.3012	26.58	5	8	43.5604	22.78	4	9	51.3724	32.49	6	11	23.2218	27	4	5	21.5102	21.1	3	5	27.0656	26.58	5	7	18.3255	24.89	4	5	237	27.2023	5.89697
AT2G30970.1	aspartate aminotransferase 1	36.28	1	12	12	96	54.776	31.86	11	14	31.8993	23.72	8	8	35.7335	18.84	7	10	38.0772	26.98	8	11	33.005	18.37	7	9	43.734	24.88	9	12	31.5878	18.37	7	9	30.1284	19.77	7	9	430	47.727	8.19189
AT2G43460.1	Ribosomal L38e protein family	36.23	1	2	2	23	8.68078	17.39	1	3	8.77086	17.39	1	3	8.90823	17.39	1	3	12.5074	36.23	2	4	5.73683	17.39	1	2	2.94608	17.39	1	1	5.84668	17.39	1	2					69	8.11649	9.93506
ATCG00680.1	photosystem II reaction center protein B	36.22	1	20	20	637	392.051	30.31	18	95	368.304	29.53	16	89	265.364	29.53	15	65	329.158	29.53	17	81	285.45	29.53	14	72	206.916	35.24	15	55	205.97	27.36	15	55	159.493	28.74	13	42	508	56.0014	6.88818
AT4G02840.1	Small nuclear ribonucleoprotein family protein	36.21	3	3	3	16	10.0826	17.24	1	2	9.69444	17.24	1	2	5.38442	17.24	1	1	7.62568	26.72	2	2	5.10899	17.24	1	1	9.82118	17.24	1	2	12.9814	26.72	2	3	8.69142	17.24	1	2	116	12.7421	11.2241
AT4G35830.1	aconitase 1	36.19	2	19	23	152	74.8133	23.61	16	19	64.2154	23.83	17	18	62.5409	23.72	16	17	44.6087	20.04	12	12	64.5388	24.83	14	17	56.9961	21.16	12	15	54.9162	26.95	14	15	39.9243	17.37	9	11	898	98.0897	6.40479
AT5G56680.1	Class II aminoacyl-tRNA and biotin synthetases superfamily protein	36.19	2	19	19	92	27.6189	18.18	9	9	24.7167	22.9	9	9	37.3703	25.17	11	12	22.4953	16.96	8	8	33.1065	24.13	11	11	23.3366	17.48	7	8	24.2862	20.63	9	9	18.6683	16.43	7	7	572	63.7426	5.57959
AT1G32200.1	phospholipid/glycerol acyltransferase family protein	36.17	1	12	12	60	37.4288	23.97	7	9	27.4687	24.4	7	7	23.0159	21.79	6	6	42.9694	26.8	9	11	18.2708	17.86	5	5	15.09	15.03	4	4	14.8719	15.47	4	4	14.9359	15.03	4	4	459	50.3893	6.55127
AT3G48690.1	alpha/beta-Hydrolases superfamily protein	36.11	1	6	7	44	28.7456	32.1	6	7	17.6519	16.67	3	4	25.8498	20.37	4	6	17.1019	17.28	3	4	17.7929	12.35	2	4	17.5263	20.37	4	5	13.7905	17.9	3	4	12.471	21.91	4	4	324	35.5447	5.42725
AT3G12260.1	LYR family of Fe/S cluster biogenesis protein	36.09	1	3	3	26	15.1588	25.56	2	4	11.9203	25.56	2	3	15.158	26.32	2	4	9.07773	15.79	1	2	14.7366	36.09	3	4	10.7408	15.79	1	3	4.33968	15.79	1	1	3.77217	15.79	1	1	133	15.0728	9.08545
AT5G42080.3	dynamin-like protein	36.09	3	20	20	106	48.9965	26.16	11	13	32.9557	20.7	8	9	46.3838	28.97	12	14	40.1917	23.01	12	13	24.2583	15.07	7	8	26.2246	16.06	8	9	35.154	24.34	10	11	26.1052	18.71	9	9	604	67.4683	8.14795
AT1G74050.1	Ribosomal protein L6 family protein	36.05	2	3	11	95	41.3824	35.62	9	11	48.9673	32.19	9	14	46.4181	35.62	9	13	48.5407	36.05	10	14	41.2554	35.62	9	12	19.3323	24.89	5	6	20.4952	17.6	5	6	12.0955	19.74	4	4	233	26.0905	10.1694
AT4G34870.1	rotamase cyclophilin 5	36.05	1	4	5	79	35.3797	36.05	5	10	28.8884	23.84	3	7	33.204	30.81	4	9	32.4435	30.81	4	8	32.8394	30.81	4	9	31.9951	30.81	4	9	29.0943	30.81	4	8	25.3705	18.6	2	7	172	18.3662	8.68994
AT5G56000.1	HEAT SHOCK PROTEIN 81.4	36.05	1	1	26	280	109.655	29.33	17	28	130.194	27.9	18	31	113.762	27.61	18	28	141.823	34.48	24	37	127.544	30.9	19	32	102.014	28.61	18	28	110.129	32.47	19	29	88.4401	27.04	17	26	699	80.0909	5.04639
AT2G35840.1	Sucrose-6F-phosphate phosphohydrolase family protein	36.02	2	13	13	64	34.6421	23.22	7	9	33.1506	29.86	9	10	23.5893	17.06	5	6	23.5633	22.27	7	7	26.0635	25.36	7	7	15.1454	14.69	4	4	23.5092	19.67	5	6	19.2411	18.48	5	6	422	47.8254	6.59521
AT3G06350.1	dehydroquinate dehydratase, putative / shikimate dehydrogenase, putative	35.99	1	15	15	76	30.1918	20.9	8	8	28.0282	20.56	8	8	26.3796	18.24	8	8	21.2166	15.92	6	6	29.7658	23.38	9	9	25.5024	18.24	7	7	31.6766	25.21	10	10	22.4323	22.72	7	7	603	65.7548	6.87354
AT5G03940.1	chloroplast signal recognition particle 54 kDa subunit	35.99	1	16	16	109	58.8914	30.85	13	18	45.7259	23.76	9	13	49.4039	23.05	10	15	48.7189	25.18	10	15	24.2996	13.3	5	8	22.6129	13.3	5	8	26.2406	16.13	7	9	16.0483	9.4	4	6	564	61.1932	9.43701
AT1G02130.1	RAS 5	35.96	5	2	6	45	7.20211	14.78	3	3	15.0723	32.02	5	5	11.2493	23.65	4	4	13.3987	27.59	5	5	16.8442	35.96	6	6	9.90651	23.65	4	4	12.2931	23.65	4	5	12.2566	23.65	4	5	203	22.6342	5.16064
AT4G38680.1	glycine rich protein 2	35.96	1	4	4	20	15.8335	25.62	3	3	5.01032	10.84	1	1	13.2218	22.66	2	3	9.70245	10.84	1	2	4.95023	10.84	1	1	13.5961	21.18	2	3	8.73338	10.84	1	2	13.5194	10.84	1	3	203	19.1414	5.92236
AT5G37600.1	glutamine synthase clone R1	35.96	2	5	10	58	39.6719	26.69	6	8	33.5377	29.21	6	7	27.4102	19.66	4	5	33.2225	25.28	6	7	41.8665	29.78	7	9	22.0197	24.44	4	5	29.5809	28.93	6	7	13.929	16.29	4	4	356	39.0904	5.46533
AT3G54110.1	plant uncoupling mitochondrial protein 1	35.95	1	8	8	63	27.493	33.01	7	8	27.7178	35.95	8	9	20.8354	24.18	5	6	18.52	25.82	6	6	26.9994	35.95	8	9	11.1083	19.93	4	4	18.7366	27.78	6	7	13.0265	22.88	5	5	306	32.6414	9.56885
AT4G25630.1	fibrillarin 2	35.94	2	2	9	75	34.2019	35.94	8	10	32.1447	33.44	8	9	32.9064	33.44	7	9	26.6815	30	7	8	28.9467	26.56	6	8	23.2468	23.44	5	6	23.4078	33.44	7	7	17.7667	23.44	5	6	320	33.6324	10.0815
AT1G08480.1	unknown protein; FUNCTIONS IN: molecular_function unknown; INVOLVED IN: biological_process unknown; LOCATED IN: mitochondrion, plasma membrane, plastid, vacuole; EXPRESSED IN: 27 plant structures; EXPRESSED DURING: 15 growth stages; Has 39 Blast hits to 39 proteins in 13 species: Archae - 0; Bacteria - 0; Metazoa - 0; Fungi - 0; Plants - 39; Viruses - 0; Other Eukaryotes - 0 (source: NCBI BLink).	35.92	1	4	4	27	13.5839	25.35	2	3	19.6462	35.92	4	5	8.26361	25.35	2	2	16.1886	29.58	3	4	12.4182	25.35	2	3	10.5881	25.35	2	3	12.2747	25.35	2	3	7.85502	25.35	2	2	142	15.8027	6.80029
AT3G06650.1	ATP-citrate lyase B-1	35.86	1	6	15	102	40.599	21.55	9	13	31.9378	21.88	9	11	34.4898	22.2	9	11	35.4359	20.89	9	12	43.7743	27.96	11	13	34.3713	25.66	9	10	22.872	20.72	8	8	21.225	17.43	7	7	608	65.772	7.81104
AT5G15200.1	Ribosomal protein S4	35.86	2	5	9	53	20.5612	35.86	7	7	20.527	28.28	5	7	19.3203	28.28	5	7	22.9486	28.79	6	7	14.2976	23.74	4	5	7.3799	18.69	3	3	10.3487	23.74	4	4	5.12473	11.11	2	2	198	23.0222	10.1694
AT3G63170.1	Chalcone-flavanone isomerase family protein	35.84	1	7	7	32	14.7876	23.66	5	5	11.1777	19	4	4	8.18856	15.05	3	3	8.79255	13.98	3	3	8.25499	12.9	3	3	8.09889	13.98	3	3	14.3866	26.16	5	5	5.66802	9.68	2	2	279	30.3756	7.48877
AT3G06050.1	peroxiredoxin IIF	35.82	1	8	8	63	25.5328	35.82	6	7	26.4848	35.82	6	7	27.4617	35.82	7	8	27.4818	35.82	7	8	23.6434	35.82	5	6	23.9434	28.36	5	7	22.6194	35.82	5	6	15.9215	28.36	4	5	201	21.4321	8.89502
AT2G20580.1	26S proteasome regulatory subunit S2 1A	35.8	1	15	22	140	73.2323	29.29	16	20	53.7395	23.23	14	16	40.8214	15.6	10	12	65.3254	27.05	15	18	55.0303	22.67	14	16	56.6214	25.03	14	17	34.6941	16.5	10	11	30.6476	15.38	9	10	891	98.0818	5.09717
AT1G52400.2	beta glucosidase 18	35.79	2	8	9	48	43.1218	27.77	7	10	38.7855	25.38	6	9	25.5486	23.64	5	5	40.1266	25.81	7	9	11.533	9.98	3	4	5.25483	3.69	2	2	12.0094	10.63	4	4	2.38491	1.95	1	1	461	52.3379	6.97607
AT5G65620.1	Zincin-like metalloproteases family protein	35.78	1	13	21	167	61.2571	28.07	15	18	79.2943	33	18	22	72.309	29.71	15	20	62.6038	25.92	14	18	61.6284	29.08	15	18	61.598	30.72	16	19	53.5134	29.08	15	17	37.5653	20.61	11	12	791	88.7011	6.27783
AT2G45300.1	RNA 3'-terminal phosphate cyclase/enolpyruvate transferase, alpha/beta	35.77	1	5	13	75	32.7753	20.38	7	10	30.1208	23.27	8	9	23.9485	20.38	7	7	30.6389	21.15	8	9	31.4142	23.46	8	9	20.7612	22.12	7	7	15.7827	13.85	6	6	14.6135	16.73	5	5	520	55.6985	6.69775
AT4G14600.1	Target SNARE coiled-coil domain protein	35.77	1	2	4	15	5.48578	8.76	1	2	4.95449	16.79	2	2	4.98881	19.71	2	2	7.5964	16.79	2	3	2.7677	8.76	1	1	2.37415	8.76	1	1	2.47567	8.76	1	1	2.07824	8.76	1	1	137	15.374	9.68604
AT5G25460.1	Protein of unknown function, DUF642	35.77	1	5	8	83	23.8975	32.52	7	8	26.6831	32.52	7	8	25.9204	30.08	6	8	22.0061	27.1	5	7	44.2499	32.52	7	14	36.9667	33.33	7	12	24.7385	24.93	7	9	11.7131	12.47	3	4	369	39.9525	7.35693
AT1G70850.1	MLP-like protein 34	35.76	2	8	11	79	37.6117	31.96	8	10	38.3052	32.59	8	10	36.0247	32.59	8	10	32.3965	31.96	8	9	28.6487	31.96	7	8	29.5274	31.33	6	8	29.3675	27.53	6	8	22.0578	31.33	6	7	316	35.5478	5.24951
AT3G23490.1	cyanase	35.71	1	5	5	36	22.7847	27.98	4	7	10.544	26.79	3	3	10.0603	20.24	2	3	13.8599	21.43	3	5	16.8445	19.64	3	6	10.0418	27.98	3	3	5.4473	19.64	2	3	2.77993	8.33	1	1	168	18.5805	5.63037
AT4G35360.1	Uncharacterised conserved protein (UCP030210)	35.69	1	8	8	32	14.2116	14.44	3	4	15.9757	17.98	4	5	20.6047	25.89	4	5	13.4614	14.71	3	4	19.052	24.25	4	5	7.17493	14.17	2	2	4.89785	8.72	1	1	3.27166	8.72	1	1	367	40.9751	4.91943
AT1G10760.1	Pyruvate phosphate dikinase, PEP/pyruvate binding domain	35.67	2	37	37	234	103.223	20.44	21	27	108.508	24.87	25	30	77.6393	20.73	19	22	95.9424	24.09	23	28	99.0579	24.45	24	27	94.1791	26.3	25	29	68.4714	21.44	21	21	52.7413	16.3	16	17	1399	156.485	5.92236
AT4G32720.2	La protein 1	35.64	2	11	11	57	28.1736	23.27	6	7	23.3345	18.81	5	6	26.7324	22.28	6	7	21.8663	24.01	7	7	28.2876	26.73	7	8	15.316	15.35	4	5	12.5062	15.1	4	4	10.6819	14.36	4	4	404	44.9415	4.90674
AT1G76450.1	Photosystem II reaction center PsbP family protein	35.63	1	5	5	30	18.3049	24.29	4	5	15.474	25.51	3	3	14.7097	25.51	3	3	8.29772	14.17	2	2	9.52816	14.17	2	2	16.9364	31.17	4	4	10.8568	19.84	3	3	6.5859	14.17	2	2	247	27.4727	6.80029
AT3G49560.1	Mitochondrial import inner membrane translocase subunit Tim17/Tim22/Tim23 family protein	35.63	1	7	7	37	26.0965	20.69	4	6	19.8831	20.69	4	5	16.668	15.33	3	4	20.9619	20.69	4	5	19.5979	30.27	6	6	10.9589	15.33	3	3	6.67892	11.88	2	2	3.66167	6.51	1	1	261	27.9645	9.49561
AT5G19220.1	ADP glucose pyrophosphorylase large subunit 1	35.63	2	14	15	130	69.5	29.12	13	18	65.6361	27.39	13	16	53.31	19.92	10	16	70.8088	33.72	13	18	49.7884	29.12	13	13	35.9017	19.54	9	11	40.8732	26.82	10	12	27.4974	20.88	8	9	522	57.6377	7.91357
AT1G78380.1	glutathione S-transferase TAU 19	35.62	1	9	10	85	27.7951	30.59	6	9	30.3511	31.96	7	10	31.7071	31.51	8	11	28.1794	25.57	6	9	28.5781	25.57	6	9	25.9099	30.59	7	10	22.3257	30.59	6	8	13.6289	17.81	3	5	219	25.6343	6.03662
AT3G01910.1	sulfite oxidase	35.62	3	9	9	51	33.5659	26.21	7	8	24.5523	21.12	5	6	30.7157	23.66	6	7	26.4517	19.59	6	7	13.7691	12.21	3	3	23.2928	23.41	5	5	12.2291	12.21	3	3	20.0292	23.41	5	5	393	43.3022	8.67529
AT3G49910.1	Translation protein SH3-like family protein	35.62	1	8	8	61	23.1713	34.93	7	8	23.0518	29.45	6	8	18.8461	26.03	6	7	23.3533	34.93	6	8	14.3027	19.86	4	5	14.771	23.97	4	6	18.4768	26.03	6	7	10.2442	23.97	4	4	146	16.9342	10.7847
AT5G16660.2	unknown protein; FUNCTIONS IN: molecular_function unknown; INVOLVED IN: biological_process unknown; LOCATED IN: chloroplast, membrane; EXPRESSED IN: 23 plant structures; EXPRESSED DURING: 14 growth stages; BEST Arabidopsis thaliana protein match is: unknown protein (TAIR:AT3G02900.1); Has 106 Blast hits to 106 proteins in 32 species: Archae - 0; Bacteria - 28; Metazoa - 0; Fungi - 0; Plants - 78;…	35.54	2	5	5	21	8.95054	24.1	2	2	7.12057	17.47	2	2	5.21222	19.88	2	2	7.32742	24.1	2	2	6.598	17.47	2	2	5.70581	19.88	2	2	7.92309	24.1	3	3	2.98932	8.43	1	1	166	17.847	7.95752
AT2G37760.3	NAD(P)-linked oxidoreductase superfamily protein	35.52	3	6	9	42	14.7804	22.41	5	5	18.9162	23.1	6	6	15.5361	20	5	5	8.39464	12.76	3	3	15.5182	20	5	5	8.6567	16.9	4	4	9.34842	15.86	3	3	7.03861	12.07	3	3	290	32.0538	8.35303
AT1G19920.1	Pseudouridine synthase/archaeosine transglycosylase-like family protein	35.5	1	13	14	74	34.5214	26.05	10	11	34.3893	27.73	9	10	37.5099	30.46	11	12	29.584	23.53	9	10	17.227	12.82	5	6	23.2854	19.75	7	8	7.38076	6.3	3	3	10.115	8.4	4	4	476	53.6043	6.60986
AT2G44100.2	guanosine nucleotide diphosphate dissociation inhibitor 1	35.5	3	6	11	69	33.7032	28.54	7	8	35.7821	28.31	7	8	38.4301	31.32	9	10	23.7161	19.26	5	6	32.2938	25.52	7	8	23.625	19.03	5	6	32.3255	26.91	7	8	20.2292	17.63	5	6	431	48.4072	6.48096
AT2G44640.1	FUNCTIONS IN: molecular_function unknown; INVOLVED IN: biological_process unknown; LOCATED IN: mitochondrion, chloroplast, plasma membrane, plastid, chloroplast envelope; EXPRESSED IN: 23 plant structures; EXPRESSED DURING: 13 growth stages; CONTAINS InterPro DOMAIN/s: Protein of unknown function DUF3769 (InterPro:IPR022244); BEST Arabidopsis thaliana protein match is: pigment defective 320 (TAIR…	35.48	1	13	13	96	51.1708	27.72	10	13	32.0393	23.95	7	9	48.7857	27.72	9	13	52.2817	33.04	11	13	34.9425	27.72	9	10	30.4789	23.5	9	9	29.8017	33.92	10	10	14.4421	17.52	5	5	451	49.7999	8.73389
AT3G15060.1	RAB GTPase homolog A1G	35.48	5	1	7	27	8.49943	15.67	3	3	9.12087	17.97	3	3	6.15705	11.06	2	2	11.582	23.04	4	4	5.77469	11.06	2	2	7.97342	14.29	3	3	8.23213	15.67	3	3	8.10199	16.13	3	3	217	24.2683	5.89697
AT3G51240.1	flavanone 3-hydroxylase	35.47	2	10	10	73	37.3198	25.7	7	9	38.9125	29.61	8	10	35.9762	25.7	7	9	39.5583	29.33	8	10	31.856	31.56	8	9	22.2	22.07	4	5	24.7386	26.26	6	7	21.9523	25.14	6	7	358	40.2504	5.45264
AT5G57655.2	xylose isomerase family protein	35.43	2	14	14	91	27.9925	26.42	9	10	26.995	26	9	9	34.131	27.88	10	11	29.1099	23.06	8	9	32.1299	30.4	11	11	30.6105	25.58	9	10	26.9148	26	9	9	22.3516	23.27	8	8	477	53.6856	5.87158
AT1G11750.1	CLP protease proteolytic subunit 6	35.42	2	6	6	65	28.0013	23.99	4	9	25.4181	23.99	4	8	29.4663	32.1	5	11	20.2951	23.99	4	6	20.2437	27.31	5	7	15.9856	32.1	5	5	21.6358	27.31	5	8	5.34759	10.7	2	2	271	29.3632	9.31982
AT2G21530.1	SMAD/FHA domain-containing protein	35.41	1	6	6	42	14.8152	33.97	5	5	15.2014	35.41	5	5	17.1309	35.41	6	6	18.3521	26.79	5	6	8.94676	19.62	3	3	10.4686	25.36	4	4	12.3451	33.97	5	5	5.08375	12.44	2	2	209	22.6615	7.88428
AT5G54640.1	Histone superfamily protein	35.38	3	2	4	41	32.8463	35.38	4	7	21.8259	35.38	3	5	28.4894	30	3	6	25.4037	30	3	5	15.852	24.62	2	4	12.9768	24.62	2	3	11.5188	24.62	2	3	7.35494	24.62	2	2	130	13.6495	10.1548
AT4G08520.1	SNARE-like superfamily protein	35.36	2	4	4	37	15.0398	26.52	3	4	17.2679	26.52	3	4	17.1525	19.89	2	4	12.4766	26.52	3	4	10.6783	26.52	3	3	15.7386	35.36	4	5	5.98058	6.08	1	2	14.3998	35.36	4	5	181	19.8641	4.67822
AT5G16070.1	TCP-1/cpn60 chaperonin family protein	35.33	1	2	11	59	30.2375	20.75	7	9	26.5455	20.75	7	8	20.5004	16.07	6	6	17.0666	12.9	5	5	15.1316	13.83	5	5	22.8071	20.37	7	8	14.7909	13.64	5	5	7.98911	7.66	3	3	535	58.8907	6.25244
AT5G38660.1	acclimation of photosynthesis to environment	35.31	2	9	9	54	25.0211	29.72	8	8	14.8299	24.48	6	6	15.4659	26.57	6	6	23.5169	29.72	8	8	15.8378	21.33	5	6	10.3741	17.13	4	4	9.54853	16.43	4	4	9.31524	16.43	4	4	286	31.4174	8.39697
AT1G09640.1	Translation elongation factor EF1B, gamma chain	35.27	2	8	14	157	80.8198	34.54	11	20	83.8105	34.54	12	20	70.0711	34.06	11	18	75.998	28.99	9	18	69.895	31.88	10	17	58.1071	33.82	10	15	53.6461	25.85	8	13	36.4552	21.26	6	9	414	46.6306	5.47803
AT1G48520.1	GLU-ADT subunit B	35.27	3	15	15	102	54.6305	29.27	12	16	43.9403	25.45	12	14	43.4967	30.91	12	13	30.657	20.73	9	10	40.7322	25.09	10	13	23.0788	15.45	6	8	21.1614	14.91	7	8	13.6799	11.64	5	5	550	60.9025	7.62061
AT3G29350.1	histidine-containing phosphotransmitter 2	35.26	3	4	4	18	5.37247	19.87	2	2	4.93292	12.18	2	2	2.87767	6.41	1	1	2.7777	6.41	1	1	9.05326	29.49	3	3	4.85508	16.03	2	2	4.9537	12.18	2	2	6.75995	21.79	3	3	156	17.4648	5.17334
AT1G72150.1	PATELLIN 1	35.25	1	14	17	97	28.5161	21.29	8	9	37.7986	24.61	11	14	20.7752	15.01	7	7	27.7821	15.88	9	9	34.391	21.64	10	11	35.5113	21.64	10	12	37.315	23.91	11	13	16.9841	14.83	6	6	573	64.007	4.83057
AT1G74020.1	strictosidine synthase 2	35.22	2	8	8	54	31.7787	26.87	6	8	25.3646	22.99	5	6	17.4712	23.58	4	4	29.1131	35.22	8	9	28.3305	28.06	6	7	26.1807	23.58	5	7	12.0261	17.01	3	3	10.1319	16.72	3	3	335	35.271	5.80811
AT5G26780.1	serine hydroxymethyltransferase 2	35.2	2	9	13	123	52.3397	24.56	9	16	55.6321	27.47	9	16	49.6295	25.53	9	15	44.3875	27.47	9	13	40.6196	23.79	8	12	41.4515	27.27	9	13	36.0848	23.79	8	11	25.1907	18.57	7	9	517	57.3054	8.74854
AT3G53610.1	RAB GTPase homolog 8	35.19	5	2	6	36	11.8935	23.15	4	4	8.0237	16.67	3	3	11.149	21.3	4	4	12.512	28.7	5	5	10.2112	21.3	4	4	7.5577	16.67	3	3	9.76326	16.67	3	4	9.19911	16.67	3	4	216	23.9242	8.22119
AT5G20935.1	unknown protein; CONTAINS InterPro DOMAIN/s: Protein of unknown function DUF3148 (InterPro:IPR021495); Has 30201 Blast hits to 17322 proteins in 780 species: Archae - 12; Bacteria - 1396; Metazoa - 17338; Fungi - 3422; Plants - 5037; Viruses - 0; Other Eukaryotes - 2996 (source: NCBI BLink).	35.19	1	3	3	10	7.51175	35.19	3	3	5.37805	23.15	2	2	5.62015	23.15	2	2	5.14468	23.15	2	2																	108	11.8232	9.17334
AT2G25080.1	glutathione peroxidase 1	35.17	2	9	9	45	16.8664	24.15	5	5	17.1567	24.58	5	5	20.6936	29.24	6	6	31.6992	31.78	8	8	12.9715	23.73	4	4	13.6228	19.92	4	4	14.3409	19.49	4	4	9.11423	15.25	3	3	236	25.9993	9.37842
AT3G20320.1	trigalactosyldiacylglycerol2	35.17	2	10	10	49	16.1785	15.22	4	5	21.2852	18.64	5	6	11.1482	8.4	2	3	21.7819	26.25	7	7	32.6985	27.56	8	9	19.2019	20.47	5	5	15.3151	16.01	4	4	11.5584	13.39	3	3	381	41.6041	8.68994
AT1G56050.1	GTP-binding protein-related	35.15	1	11	11	65	31.3275	25.42	8	10	24.5293	19.95	6	8	26.1786	24.47	7	8	17.3711	18.05	5	5	20.4593	21.14	6	6	20.0365	22.8	7	7	21.5218	19.24	6	7	18.1331	21.14	6	6	421	45.5998	5.97314
AT4G34110.1	poly(A) binding protein 2	35.14	2	15	16	149	90.124	31.64	13	20	96.22	31.32	14	22	84.3653	31.64	14	22	69.8054	31.64	13	17	49.279	30.37	12	13	50.4834	26.39	11	14	40.0481	24.32	10	11	29.9942	21.62	9	9	629	68.6292	8.20654
AT4G24220.2	NAD(P)-binding Rossmann-fold superfamily protein	35.14	2	9	9	48	24.0416	17.83	5	7	16.1889	14.21	4	5	17.996	18.6	4	5	22.4736	14.21	4	7	20.6753	18.09	5	6	15.4682	12.66	3	4	16.6224	14.99	4	5	9.02306	10.34	3	3	387	44.0738	5.13525
AT4G30190.1	H(+)-ATPase 2	35.13	6	9	30	229	100.725	29.22	23	26	93.0963	31.96	24	25	79.2655	23.52	21	24	86.7325	27.53	20	23	94.4575	31.96	24	26	78.5658	23	18	23	68.6478	25.11	20	21	67.374	22.89	18	21	948	104.335	6.99072
AT3G19820.1	cell elongation protein / DWARF1 / DIMINUTO (DIM)	35.12	1	15	15	113	50.5817	26.2	12	15	40.5215	25.31	11	13	38.1096	23.17	10	12	35.1996	22.64	10	11	47.5883	30.3	12	14	36.4143	24.42	11	12	36.9754	26.38	12	13	30.8294	19.43	8	10	561	65.3523	7.97217
AT1G66200.1	glutamine synthase clone F11	35.11	3	4	11	98	68.8466	29.78	8	13	70.8339	30.62	8	14	37.329	24.16	5	7	72.9305	30.62	9	15	60.2625	35.11	9	12	48.4757	25.84	6	10	36.2241	30.34	6	8	32.59	27.81	6	9	356	39.1825	5.2749
AT2G44350.1	Citrate synthase family protein	35.1	3	11	11	94	49.3525	32.98	10	13	31.501	19.24	7	9	33.4324	22.62	8	10	40.2905	26.64	8	11	45.3047	30.87	9	12	32.8057	27.48	7	9	38.3534	30.02	9	11	22.6566	19.45	6	7	473	52.621	6.88818
AT5G42190.1	E3 ubiquitin ligase SCF complex subunit SKP1/ASK1 family protein	35.09	1	2	4	17	4.07059	7.6	2	2	4.59513	7.6	2	2	7.52506	7.6	2	3	2.02953	7.02	1	1	2.36517	7.02	1	1					7.41436	19.88	3	3	5.48486	27.49	2	2	171	19.0855	4.61475
AT1G29150.1	non-ATPase subunit 9	35.08	1	10	10	64	27.0704	28.4	7	8	21.6287	23.39	6	6	24.1223	21.24	6	7	29.6959	30.79	8	9	27.1602	27.45	7	8	19.0359	21.24	5	6	21.2955	27.45	7	7	12.1814	14.56	4	4	419	46.7198	6.66846
AT4G04910.1	AAA-type ATPase family protein	35.04	1	19	19	83	28.9171	15.36	8	8	46.2238	23.72	12	12	34.6158	18.46	8	8	30.3793	16.44	8	8	46.2034	23.45	12	12	41.2404	21.43	10	11	23.8223	14.69	6	6	28.3056	16.44	8	8	742	81.4359	6.1001
AT2G37790.1	NAD(P)-linked oxidoreductase superfamily protein	35.03	1	6	8	27	11.2851	13.69	3	3	11.8237	13.69	3	3	14.7128	19.43	4	4	19.2353	26.43	6	6	7.74457	14.01	3	3	2.25997	2.87	1	1	5.71808	8.28	2	2					314	34.8909	6.65381
AT3G18130.1	receptor for activated C kinase 1C	34.97	1	4	10	54	29.6225	27.91	7	9	25.1627	26.69	7	8	22.4767	26.69	7	7	21.4732	26.07	6	7	11.2552	15.64	4	4	17.259	23.01	5	5	13.78	18.71	4	4	5.35208	8.9	2	2	326	35.8052	7.12256
AT1G04420.1	NAD(P)-linked oxidoreductase superfamily protein	34.95	1	12	12	69	30.9843	23.79	8	9	23.5617	21.36	7	8	25.6098	23.3	7	8	33.7508	23.79	9	11	25.0102	23.3	7	8	19.2098	17.96	5	6	15.3262	18.45	5	5	16.9776	20.39	6	6	412	46.3979	8.52881
AT5G47190.1	Ribosomal protein L19 family protein	34.93	1	4	6	32	11.2201	11.35	3	3	17.5831	11.35	4	5	12.2417	10.92	2	3	6.12712	4.8	2	2	14.4893	17.47	3	4	11.7483	10.92	2	3	14.1637	10.92	3	4	14.117	27.95	3	3	229	25.4529	10.0669
AT4G11600.1	glutathione peroxidase 6	34.91	1	9	9	67	33.9682	27.59	7	10	27.8443	30.17	7	8	26.911	24.14	7	8	26.2498	22.84	7	8	30.2145	30.17	8	9	15.0812	16.81	5	5	17.5467	16.81	5	6	10.0787	15.52	4	4	232	25.5683	9.34912
AT5G19760.1	Mitochondrial substrate carrier family protein	34.9	1	8	8	70	30.536	34.9	8	9	20.2922	19.46	5	7	22.9437	32.21	7	7	24.0075	25.17	6	8	25.7319	28.19	7	9	19.9033	25.5	6	7	22.8646	28.19	7	8	11.2355	16.11	4	4	298	31.8912	9.23193
AT4G08870.1	Arginase/deacetylase superfamily protein	34.88	2	5	8	54	31.4698	25.58	5	7	38.5391	25.29	5	8	24.9882	31.69	7	7	28.6128	22.38	4	6	27.8239	24.13	5	7	14.4206	20.64	5	5	10.6061	14.24	3	3	11.4868	16.57	4	4	344	37.9566	6.31592
AT5G17770.1	NADH:cytochrome B5 reductase 1	34.88	1	5	5	61	31.4505	30.96	4	7	38.1031	30.96	4	8	35.6435	34.88	5	8	27.3877	24.91	4	7	33.1595	30.96	4	7	22.7754	21	3	6	20.2465	24.2	3	5	13.3476	21	3	4	281	31.4701	8.38232
AT1G22780.1	Ribosomal protein S13/S18 family	34.87	1	6	6	86	46.7893	25	4	11	38.0098	25	4	10	33.9275	26.32	3	10	34.8262	21.05	2	9	28.1808	21.05	2	7	31.6884	21.05	2	8	28.2724	21.05	2	7	26.4644	21.05	2	7	152	17.5345	10.5356
AT3G20670.1	histone H2A 13	34.85	1	1	3	22	15.0328	34.85	3	4	10.1832	34.85	3	3	8.30124	24.24	2	2	11.1302	24.24	2	3	6.43616	24.24	2	2	5.32867	24.24	2	2	6.48865	24.24	2	2	2.1498	6.82	1	1	132	13.8406	10.1548
AT4G38800.1	methylthioadenosine nucleosidase 1	34.83	1	5	5	39	25.0152	23.22	3	6	16.8359	22.47	3	4	11.6188	22.47	3	3	9.85448	17.6	2	2	22.2402	29.21	4	6	11.2361	22.47	3	3	10.0241	22.47	3	3	15.0013	22.47	3	4	267	28.433	4.84326
AT1G55020.1	lipoxygenase 1	34.81	2	22	22	126	53.886	19.56	11	14	48.3101	18.63	10	12	41.2407	19.32	11	11	39.1714	20.37	11	11	77.8644	28.29	17	21	47.3073	21.89	12	13	59.6377	27.24	16	18	37.2295	21.19	12	12	859	97.9841	5.51611
AT5G18170.1	glutamate dehydrogenase 1	34.79	2	9	12	79	16.9372	19.71	6	6	31.8392	25.79	8	10	18.7632	14.36	5	6	31.9671	25.79	9	10	23.7238	23.36	7	8	25.7423	14.84	5	8	33.3008	27.01	8	10	30.5318	25.79	8	11	411	44.496	6.85889
AT4G01150.1	unknown protein; FUNCTIONS IN: molecular_function unknown; INVOLVED IN: biological_process unknown; LOCATED IN: thylakoid, chloroplast thylakoid membrane, chloroplast, plastoglobule, chloroplast envelope; EXPRESSED IN: 23 plant structures; EXPRESSED DURING: 14 growth stages; BEST Arabidopsis thaliana protein match is: unknown protein (TAIR:AT4G38100.1); Has 323 Blast hits to 323 proteins in 59 sp…	34.76	2	10	10	114	75.8402	25	9	17	72.189	25	9	16	61.3743	34.15	7	14	64.2947	25	8	14	46.2559	24.39	7	10	47.4474	23.78	5	10	40.8318	23.78	6	9	21.8113	19.51	3	5	164	17.6865	9.17334
AT5G02490.1	Heat shock protein 70 (Hsp 70) family protein	34.76	2	4	18	225	91.4569	25.57	14	26	95.5194	27.26	15	28	88.1	24.2	13	25	93.8005	23.89	13	26	82.0767	25.73	14	23	79.7324	24.04	13	24	77.2952	24.35	13	21	56.4375	22.66	11	18	653	71.3422	5.12256
AT1G76160.1	SKU5 similar 5	34.75	4	8	12	70	25.1229	17.38	6	7	24.5643	16.27	6	7	26.5309	18.67	7	8	12.3875	6.84	2	3	41.8188	28.47	9	11	25.3807	17.38	7	8	32.8126	24.95	9	10	17.8642	12.75	5	6	541	60.0033	8.39697
AT1G45145.1	thioredoxin H-type 5	34.75	1	3	3	8	6.91759	25.42	2	2	2.30693	9.32	1	1	2.24827	9.32	1	1	2.58918	9.32	1	1	2.3081	9.32	1	1													118	13.1137	5.2749
AT1G77490.1	thylakoidal ascorbate peroxidase	34.74	1	11	12	78	59.3827	34.74	11	14	44.4231	27.7	7	10	34.6204	16.2	5	8	64.7554	34.74	11	15	32.7163	24.65	7	8	21.1443	18.08	6	6	21.5287	16.9	4	5	8.56904	4.93	2	2	426	46.0636	7.28369
AT1G14150.1	PsbQ-like 2	34.74	2	4	4	14	12.0453	24.74	3	3	10.7857	24.74	3	3	7.99062	17.37	2	2	9.17781	17.37	2	2	2.02375	5.26	1	1					3.52982	10	1	1					190	22.1432	8.68994
AT1G06400.1	Ras-related small GTP-binding family protein	34.72	3	3	7	62	20.9318	25.93	4	7	14.4083	20.83	3	5	17.3949	25.93	4	6	24.1339	31.02	5	8	19.8661	25.93	4	6	20.1127	24.54	4	7	19.7535	25.93	4	7	15.2388	25.93	4	6	216	23.9122	6.93213
AT5G03520.1	RAB GTPase homolog 8C	34.72	7	2	6	45	17.1817	28.24	5	6	13.8012	28.24	5	5	14.5935	28.24	5	5	14.1616	28.24	5	5	13.7294	28.24	5	5	6.67027	15.28	3	3	12.2885	21.76	4	5	10.856	21.76	4	5	216	24.0223	7.81104
AT3G29200.1	chorismate mutase 1	34.71	1	8	8	34	11.8094	9.41	2	3	14.6429	18.82	4	4	19.4907	24.12	5	5	17.1705	22.94	5	5	18.6212	25	5	5	11.6295	17.94	4	4	8.74324	14.12	3	3	4.45365	8.24	2	2	340	38.2141	5.92236
AT5G54430.1	Adenine nucleotide alpha hydrolases-like superfamily protein	34.71	1	5	5	41	22.2666	30.17	4	5	13.7502	26.03	3	3	18.628	20.66	3	5	19.4959	26.03	3	4	20.8756	30.58	4	5	16.2146	26.03	3	4	24.4578	34.71	5	6	16.6323	24.79	4	5	242	26.1861	6.56592
AT1G67350.1	unknown protein; Has 2 Blast hits to 2 proteins in 1 species: Archae - 0; Bacteria - 0; Metazoa - 0; Fungi - 0; Plants - 2; Viruses - 0; Other Eukaryotes - 0 (source: NCBI BLink).	34.69	1	2	2	10	4.70165	23.47	1	1	3.32516	23.47	1	1	4.66084	23.47	1	1	7.85614	23.47	1	2	6.68576	34.69	2	2	4.04098	23.47	1	1	3.87011	23.47	1	1					98	11.7837	5.51611
AT3G59920.1	RAB GDP dissociation inhibitor 2	34.68	1	6	11	59	33.0375	28.6	7	8	36.1305	26.35	6	7	28.5922	21.62	7	8	15.3175	9.91	3	4	26.0728	20.95	5	6	24.6417	25	6	7	24.5827	19.37	6	7	16.9412	13.96	4	5	444	49.5067	5.74463
AT3G45980.1	Histone superfamily protein	34.67	7	2	5	66	32.7842	22	3	9	28.5236	22	3	8	29.1155	22.67	3	9	33.2768	29.33	4	10	20.5907	17.33	2	6	20.2869	10	1	6	15.2826	17.33	2	5	12.6367	10	1	4	150	16.4261	10.0229
AT4G14800.1	20S proteasome beta subunit D2	34.67	2	2	5	11	2.0505	5.53	1	1	3.07864	10.05	1	1	2.08366	5.53	1	1					2.06596	4.02	1	1	2.00205	4.02	1	1	5.13417	14.07	2	2	2.51803	7.04	1	1	199	21.9702	6.68311
AT5G46430.1	Ribosomal protein L32e	34.59	1	3	5	42	24.6416	19.55	3	8	11.7812	19.55	3	4	16.131	19.55	3	5	28.4345	34.59	5	9	12.0106	19.55	3	4	5.07675	18.8	2	2	8.4316	19.55	3	3	4.62739	18.8	2	2	133	15.4655	10.7847
AT1G24510.1	TCP-1/cpn60 chaperonin family protein	34.58	2	14	14	117	69.5858	27.66	11	16	52.4295	24.67	9	12	63.9459	29.16	9	14	52.9742	25.23	9	12	56.3105	22.99	8	12	46.1039	26.54	8	11	53.3654	28.79	9	14	35.755	19.81	5	9	535	59.3467	5.65576
AT4G17100.1	CONTAINS InterPro DOMAIN/s: Endoribonuclease XendoU (InterPro:IPR018998); Has 943 Blast hits to 770 proteins in 162 species: Archae - 0; Bacteria - 61; Metazoa - 472; Fungi - 40; Plants - 78; Viruses - 35; Other Eukaryotes - 257 (source: NCBI BLink).	34.56	2	10	10	52	20.0073	18.43	5	5	23.5295	23.04	7	7	20.8221	18.66	6	6	13.0332	14.52	4	4	30.3029	28.11	8	8	20.1424	22.58	6	6	18.5421	18.43	5	5	16.4567	18.66	5	5	434	49.3848	4.99561
AT3G02780.1	isopentenyl pyrophosphate:dimethylallyl pyrophosphate isomerase 2	34.51	1	7	9	39	8.48936	15.14	3	3	20.0671	15.85	4	5	24.5851	21.13	5	6	13.5065	15.49	4	4	25.6031	16.2	4	6	11.7089	12.68	3	3	14.9459	11.27	3	4	8.48794	11.62	3	3	284	32.5867	6.55127
AT4G14030.1	selenium-binding protein 1	34.49	2	7	13	84	43.405	31.22	10	11	37.9373	25.92	8	9	43.0756	28.98	10	11	45.8843	30.41	9	11	33.8229	25.92	7	8	19.9667	18.16	5	5	35.0037	28.98	9	9	27.5036	25.92	7	7	490	54.0229	5.66846
AT5G23140.1	nuclear-encoded CLP protease P7	34.44	1	6	6	26	10.8004	7.47	1	2	14.8663	16.18	2	3	11.1865	7.47	1	2	17.9969	22.41	3	4	15.9809	13.69	2	4	9.372	7.47	1	2	10.153	7.47	1	2	7.82573	7.47	1	2	241	26.2663	7.23975
AT2G30790.1	photosystem II subunit P-2	34.4	1	1	3	27	19.9986	34.4	3	5	13.695	16.8	2	3	12.4724	16.8	2	3	16.041	16.8	2	4	11.6238	16.8	2	3	7.53495	16.8	2	2	11.5662	16.8	2	3	3.15347	16.8	1	1	125	13.4347	6.07471
AT4G31700.1	ribosomal protein S6	34.4	2	3	10	109	61.9869	26.8	7	19	42.5863	23.6	7	11	39.3388	31.2	9	11	41.9174	23.6	6	10	40.8017	23.6	7	12	36.1456	30.8	8	11	44.9543	23.6	6	12	33.6791	19.2	5	9	250	28.3496	10.6089
AT5G08540.1	unknown protein; FUNCTIONS IN: molecular_function unknown; INVOLVED IN: biological_process unknown; LOCATED IN: chloroplast thylakoid membrane, chloroplast, chloroplast envelope; EXPRESSED IN: 24 plant structures; EXPRESSED DURING: 13 growth stages; Has 30201 Blast hits to 17322 proteins in 780 species: Archae - 12; Bacteria - 1396; Metazoa - 17338; Fungi - 3422; Plants - 5037; Viruses - 0; Other…	34.39	1	11	11	64	23.2894	19.94	5	7	30.5698	26.88	6	8	17.5331	12.43	3	5	37.7179	30.06	8	10	25.1798	20.52	5	7	22.5998	19.08	4	6	21.3155	15.03	3	5	17.121	13.87	3	5	346	38.6311	5.84619
AT5G17170.2	rubredoxin family protein	34.38	2	5	5	65	24.3635	22.77	3	6	33.3728	34.38	4	7	34.6352	34.38	4	8	33.197	34.38	4	8	41.9696	34.38	5	9	26.7786	34.38	4	6	32.661	34.38	5	8	18.3105	27.23	4	5	224	23.8738	9.86182
AT5G27470.1	seryl-tRNA synthetase / serine--tRNA ligase	34.37	1	12	12	73	36.0986	24.39	8	9	40.6794	25.28	8	10	42.6555	32.15	10	11	32.2966	20.84	7	8	26.9075	21.95	6	7	24.2082	19.07	5	6	28.2316	19.96	6	7	14.5292	13.97	4	4	451	51.5963	6.66846
AT1G05260.1	Peroxidase superfamily protein	34.36	1	7	7	45	22.2036	27.91	5	5	19.082	25.77	5	5	12.9455	17.48	4	4	12.7095	17.48	4	4	11.3822	16.56	4	4	22.2637	27.91	5	5	22.9033	31.6	6	6	12.9454	20.25	4	4	326	34.8836	8.39697
AT3G07720.1	Galactose oxidase/kelch repeat superfamily protein	34.35	1	6	6	31	20.6355	34.35	6	6	13.2643	21.28	4	4	13.442	21.88	4	4	12.0649	21.28	4	4	8.74665	15.81	3	3	5.56838	12.46	2	2	8.01231	15.81	3	3	2.10648	3.34	1	1	329	35.6634	5.22412
AT4G27585.1	SPFH/Band 7/PHB domain-containing membrane-associated protein family	34.31	1	7	9	46	32.9737	24.57	6	9	13.9293	14.36	3	4	11.5551	13.38	3	3	21.0306	21.17	5	6	24.6997	25.55	6	7	2.49204	5.35	1	1	15.8018	17.52	5	6	2.27337	2.68	1	1	411	44.9922	6.81494
AT5G48220.1	Aldolase-type TIM barrel family protein	34.3	3	9	9	64	24.6438	24.54	6	7	24.1359	23.22	6	7	28.0868	22.69	6	8	24.1711	24.54	6	7	20.3345	16.62	4	6	18.3413	26.65	7	7	15.3361	21.37	6	6	17.4638	27.7	7	7	379	41.9421	6.01123
AT5G08280.1	hydroxymethylbilane synthase	34.29	1	14	14	131	70.0507	34.29	13	19	56.5247	23.82	10	15	61.3246	26.96	11	17	55.9917	27.23	12	15	59.1981	26.96	11	17	39.1284	26.18	9	11	45.4801	21.99	8	13	26.4374	18.32	7	8	382	41.0175	8.47021
AT1G18080.1	Transducin/WD40 repeat-like superfamily protein	34.25	1	8	9	112	33.4535	26.3	7	10	42.2608	29.66	8	12	52.8469	29.66	8	15	29.9156	29.36	7	9	51.9636	29.66	8	14	37.8359	30.89	8	11	44.1041	29.66	8	13	26.4948	27.22	7	8	327	35.7252	7.7085
AT2G32080.2	purin-rich alpha 1	34.24	2	7	7	39	17.5355	19.32	4	6	9.1723	12.2	2	3	13.2307	17.29	3	4	9.52885	15.93	3	3	14.4011	21.02	4	5	9.63205	12.2	2	3	12.1123	17.29	3	4	9.7464	15.59	3	4	295	32.0821	6.12549
AT1G50480.1	10-formyltetrahydrofolate synthetase	34.23	2	16	16	123	61.0941	27.44	13	15	59.2006	26.18	11	14	61.5067	28.39	11	15	58.1103	21.29	10	13	59.1785	20.82	9	13	61.6513	26.34	11	14	52.3213	19.56	8	11	38.5669	19.56	8	10	634	67.7587	6.7124
AT2G43090.2	Aconitase/3-isopropylmalate dehydratase protein	34.23	2	5	6	41	22.4707	34.23	6	7	22.2418	34.23	6	7	13.3772	28.83	4	4	13.1577	28.83	4	4	10.3969	19.37	3	3	10.8023	23.42	4	4	9.24051	19.37	3	3	9.04639	19.37	3	3	222	23.709	6.56592
AT5G49460.1	ATP citrate lyase subunit B 2	34.21	1	5	14	80	40.1577	26.15	10	11	20.3161	15.79	7	7	23.8764	16.12	7	8	34.0935	23.19	9	10	34.1927	25.66	9	10	32.3505	22.53	8	9	18.3957	14.64	6	6	14.632	12.66	4	4	608	65.786	7.63525
AT1G69740.1	Aldolase superfamily protein	34.19	2	12	12	131	57.3638	27.67	8	15	51.1698	23.72	6	14	54.249	26.51	8	16	72.0926	32.56	9	19	48.9788	26.05	7	14	44.4663	19.77	5	12	38.912	21.86	6	11	30.6863	18.6	5	9	430	46.6607	7.31299
AT1G11910.1	aspartic proteinase A1	34.19	1	9	12	113	42.1782	30.43	10	11	57.7443	34.19	12	16	47.7667	29.45	9	12	55.6774	30.43	10	14	50.3353	29.45	9	13	45.5821	29.45	9	12	49.4725	27.08	8	13	29.8815	20.95	6	8	506	54.5785	5.5415
AT5G51820.1	phosphoglucomutase	34.19	1	17	17	158	74.8521	28.89	11	18	79.4882	30.18	13	21	57.5238	28.89	12	14	90.21	30.5	15	23	61.1069	25.52	11	16	57.5645	28.57	13	16	54.1174	26.65	12	16	39.1459	21.03	9	12	623	67.9465	5.74463
AT2G44160.1	methylenetetrahydrofolate reductase 2	34.18	1	10	13	89	34.5511	23.57	9	10	35.3633	24.58	9	10	40.5212	26.43	10	12	31.444	22.05	9	10	29.7041	21.55	8	9	35.6742	24.58	9	11	24.936	18.35	7	7	24.8413	21.04	7	7	594	66.7594	5.50342
AT4G02450.2	HSP20-like chaperones superfamily protein	34.17	2	7	7	71	37.007	32.08	6	10	29.3843	32.08	6	8	31.3887	28.33	6	9	20.1381	18.33	4	5	20.3218	22.92	5	6	28.1077	22.92	5	8	24.469	22.92	5	7	21.8097	18.33	4	6	240	25.3247	4.56396
AT5G61410.1	D-ribulose-5-phosphate-3-epimerase	34.16	1	5	5	78	54.4414	34.16	5	12	40.374	31.67	4	9	37.6848	31.67	4	9	49.4331	31.67	4	11	23.7348	19.22	3	6	28.8259	19.22	3	7	29.3327	31.67	4	7	15.7393	19.22	3	4	281	29.9897	8.07471
AT5G59420.1	OSBP(oxysterol binding protein)-related protein 3C	34.14	1	9	10	48	17.3446	20.13	6	6	10.8616	12.47	4	4	19.973	21.01	6	6	11.0932	11.38	4	4	14.4724	15.75	5	5	12.9847	13.35	5	5	13.5765	15.75	5	5	16.4228	20.13	7	7	457	51.9332	5.30029
AT5G58250.1	unknown protein; FUNCTIONS IN: molecular_function unknown; INVOLVED IN: biological_process unknown; LOCATED IN: thylakoid, chloroplast; EXPRESSED IN: 22 plant structures; EXPRESSED DURING: 14 growth stages; CONTAINS InterPro DOMAIN/s: Protein of unknown function DUF2488 (InterPro:IPR019616); Has 1807 Blast hits to 1807 proteins in 277 species: Archae - 0; Bacteria - 0; Metazoa - 736; Fungi - 347;…	34.12	1	5	5	45	30.85	25.12	3	6	21.0046	20.85	3	4	32.4708	28.44	4	6	27.119	27.01	3	6	24.387	32.7	4	6	27.7089	27.01	3	6	17.2188	25.12	3	4	8.9437	19.43	3	3	211	24.0893	8.104
AT2G19860.2	hexokinase 2	34.1	3	5	8	41	20.9406	21.12	5	5	20.7584	17.81	5	6	11.2667	11.7	3	3	13.1508	15.78	4	4	28.8695	21.12	5	7	18.252	18.58	4	5	12.2906	15.78	4	4	5.83656	8.91	2	2	393	42.8993	5.70654
AT1G12230.1	Aldolase superfamily protein	34.07	2	11	11	59	18.1368	19.51	6	6	16.3651	19.51	5	5	17.0063	18.77	6	6	19.4251	18.27	6	6	20.2068	26.91	7	7	26.6956	32.1	9	10	19.2059	25.68	7	7	16.2623	21.98	7	7	405	43.9668	6.88818
AT5G14660.1	peptide deformylase 1B	34.07	1	6	6	44	14.3904	6.59	1	3	21.4003	25.27	4	6	19.0845	13.55	3	5	20.1532	28.94	5	6	16.402	17.95	4	5	11.9737	13.55	3	4	13.4795	14.29	3	4	7.1489	14.29	3	3	273	30.5911	8.76318
AT1G10510.1	RNI-like superfamily protein	34.05	1	13	13	75	32.1996	20.66	8	9	25.7152	18.84	7	7	34.2966	21.49	8	9	32.2251	25.45	9	9	28.1957	22.81	9	9	27.4468	23.31	9	9	20.9387	19.5	7	7	13.6407	11.74	5	5	605	64.6823	7.57666
AT4G13200.1	unknown protein; FUNCTIONS IN: molecular_function unknown; INVOLVED IN: biological_process unknown; LOCATED IN: thylakoid, chloroplast thylakoid membrane, chloroplast, plastoglobule; EXPRESSED IN: 22 plant structures; EXPRESSED DURING: 13 growth stages; Has 97 Blast hits to 97 proteins in 46 species: Archae - 0; Bacteria - 65; Metazoa - 2; Fungi - 0; Plants - 28; Viruses - 0; Other Eukaryotes - 2…	34.05	1	6	6	9	3.66595	9.73	1	1					7.93564	22.7	3	3	3.47151	12.43	1	1	2.08986	4.86	1	1	2.10642	5.41	1	1	2.05667	4.86	1	1	2.10705	6.49	1	1	185	20.4172	5.30029
AT1G09100.1	26S proteasome AAA-ATPase subunit RPT5B	34.04	3	1	10	67	22.1243	17.26	5	6	33.4847	22.46	6	8	26.1457	22.7	7	8	24.2719	23.88	7	7	21.7766	20.09	6	7	27.4524	22.46	6	8	21.3329	21.99	6	6	16.7614	15.6	4	5	423	47.0082	5.021
AT4G19810.1	Glycosyl hydrolase family protein with chitinase insertion domain	34.04	1	7	7	13	17.7322	24.54	5	5	2.03154	2.64	1	1					9.79313	13.46	2	2	2.2435	3.43	1	1									5.84874	9.5	2	2	379	41.1024	8.80713
AT4G19880.1	Glutathione S-transferase family protein	33.99	3	8	8	68	29.3692	27.53	6	7	31.7797	31.18	7	8	24.4264	24.16	6	7	32.4384	31.18	7	8	24.0188	23.31	6	7	28.7362	31.18	7	8	27.2393	28.93	7	8	18.3207	17.13	4	5	356	40.55	7.32764
AT3G49010.1	breast basic conserved 1	33.98	4	5	6	48	29.6206	23.79	4	7	21.58	26.21	4	6	19.7178	22.82	3	5	28.5506	30.58	5	7	17.132	22.82	3	4	13.369	16.99	2	3	18.7621	22.82	3	5	7.6297	16.99	2	2	206	23.7522	11.019
AT3G61440.1	cysteine synthase C1	33.97	3	12	12	110	39.1459	27.99	9	12	36.2827	25.82	8	11	38.3999	26.36	9	12	31.0452	20.11	6	10	36.018	26.36	9	12	42.7022	22.28	9	14	38.202	28.26	8	12	22.8894	20.38	7	8	368	39.9016	8.54346
AT5G03290.1	isocitrate dehydrogenase V	33.96	1	6	9	80	27.1475	18.72	6	9	34.9771	24.87	7	11	35.9512	30.21	8	11	29.2856	18.72	6	9	20.0756	22.19	5	5	19.9842	22.19	6	6	26.8972	24.87	7	8	22.2264	25.4	6	7	374	40.5988	6.78564
AT1G48030.1	mitochondrial lipoamide dehydrogenase 1	33.93	1	10	14	156	84.1573	30.97	11	21	76.5474	30.37	11	20	70.8164	30.37	11	19	69.2703	31.95	12	20	56.7462	33.33	12	16	45.1714	25.64	8	12	56.5823	28.01	10	16	36.0401	26.43	8	10	507	53.9541	7.40088
AT1G43170.1	ribosomal protein 1	33.93	2	12	14	145	58.9359	29.56	11	16	67.6425	29.31	11	19	66.6587	31.62	12	20	58.5035	29.56	11	17	59.6202	31.62	13	18	30.8325	19.28	7	10	48.7713	30.08	12	16	28.2627	26.74	9	10	389	44.5307	10.1694
AT5G17560.1	BolA-like family protein	33.9	1	3	3	5	9.03708	22.6	2	2	4.43026	11.86	1	1	4.99326	11.86	1	1					3.08359	11.3	1	1													177	19.5259	9.59814
AT1G24360.1	NAD(P)-binding Rossmann-fold superfamily protein	33.86	1	7	7	54	24.4731	26.02	5	6	28.4544	31.03	6	7	19.0388	18.81	4	5	21.1119	26.65	6	6	18.5682	27.59	6	6	19.5799	21.63	5	6	21.2139	31.03	6	6	13.7616	18.81	4	4	319	33.5269	9.40771
AT3G48990.1	AMP-dependent synthetase and ligase family protein	33.85	1	13	13	125	34.2364	25.68	8	9	58.8854	30.74	11	16	50.649	28.21	9	13	51.3155	27.43	10	14	62.4079	28.4	9	15	51.5247	24.12	7	13	59.0059	28.21	9	15	39.6213	24.12	7	12	514	55.5098	6.53662
AT3G52750.1	Tubulin/FtsZ family protein	33.83	1	4	8	66	41.6512	33.83	8	10	39.1552	33.83	8	10	44.4227	33.83	8	11	34.0482	29.81	7	8	16.1526	10.99	3	4	19.4938	15.01	4	5	18.0765	15.01	4	5	11.5329	12.05	3	3	473	50.2859	5.96045
AT5G66550.1	Maf-like protein	33.82	1	3	3	13	21.4615	33.82	3	4	10.4706	22.22	2	2	6.14037	22.22	2	2	12.2176	14.98	1	2																	207	22.551	5.50342
AT2G44650.1	chloroplast chaperonin 10	33.81	1	4	4	15	10.1955	15.83	2	2	15.1636	28.78	3	3	11.4795	20.86	3	3	8.6414	28.06	2	2	5.2822	15.11	1	1					5.0017	15.11	1	1					139	15.0399	8.48486
AT1G80380.3	P-loop containing nucleoside triphosphate hydrolases superfamily protein	33.79	4	10	10	82	42.6066	28.3	9	12	33.161	23.63	7	9	46.3189	29.12	8	12	33.043	26.1	8	9	29.5045	25.82	8	8	31.5028	22.8	7	8	22.1865	20.6	6	6	22.7711	20.33	6	6	364	40.7938	5.65576
AT2G29700.1	pleckstrin homologue 1	33.79	1	3	3	16	7.33256	15.86	1	1	9.70973	24.83	2	2	9.96032	24.83	2	2	7.31446	15.86	1	1	9.67687	24.83	2	2	9.89627	24.83	2	2	9.15856	24.83	2	2	9.17841	24.83	2	2	145	16.8004	7.34229
AT5G52470.1	fibrillarin 1	33.77	3	2	9	72	35.0112	33.77	8	10	29.8775	31.17	7	8	30.2193	31.17	6	8	23.9378	27.6	6	7	35.5292	24.03	6	9	23.5264	20.78	4	6	24.403	31.17	6	7	15.8794	20.78	4	5	308	32.8091	10.1401
AT3G25230.1	rotamase FKBP 1	33.76	3	15	15	46	18.8811	12.7	6	6	19.5955	15.43	6	6	12.3953	9.07	4	4	11.141	9.07	4	4	25.9656	17.97	8	10	4.46276	4.17	2	2	11.2062	9.44	4	4	4.63591	5.26	2	2	551	61.4144	5.31299
AT1G09620.1	ATP binding;leucine-tRNA ligases;aminoacyl-tRNA ligases;nucleotide binding;ATP binding;aminoacyl-tRNA ligases	33.73	1	28	28	144	71.7187	20.62	14	17	77.778	21.54	17	20	55.01	19.62	12	14	49.6618	19.16	11	12	70.6507	25.02	19	21	46.1996	17.69	11	13	47.954	21.36	14	15	44.1463	16.87	13	15	1091	123.372	6.02393
AT5G56350.1	Pyruvate kinase family protein	33.73	4	6	9	97	43.6898	26.91	8	11	47.9191	26.91	8	11	37.4253	22.29	7	10	47.35	25.1	7	11	53.0697	26.91	8	13	34.6993	17.07	5	9	42.6778	33.73	9	12	21.8449	14.86	4	6	498	54.3759	6.85889
AT3G01290.1	SPFH/Band 7/PHB domain-containing membrane-associated protein family	33.68	1	7	8	29	7.34114	5.26	2	2	11.3719	12.63	3	3	15.7835	20	5	5	10.5236	12.63	3	3					8.55074	12.63	3	3	10.8355	14.39	4	4	6.57481	10.88	2	2	285	31.3012	5.84619
ATMG00070.1	NADH dehydrogenase subunit 9	33.68	1	5	5	54	19.7382	27.89	4	6	13.8079	33.68	5	5	21.7582	33.68	5	7	11.7317	27.89	4	4	13.5204	33.68	5	5	21.7322	33.68	5	8	20.096	33.68	5	7	13.1822	27.37	4	5	190	22.6733	8.00146
AT1G44790.1	ChaC-like family protein	33.67	1	5	5	20	7.4028	16.08	2	2	6.79536	16.08	2	2	8.50325	21.11	3	3	6.98367	16.08	2	2	9.9908	25.63	4	4	5.26176	15.08	2	2	6.37354	15.08	2	2	2.08838	4.52	1	1	199	22.2151	5.31299
ATCG01110.1	NAD(P)H dehydrogenase subunit H	33.59	1	11	11	61	36.3943	26.97	9	11	26.7423	24.68	8	8	31.2252	24.43	7	9	32.3584	28.75	8	9	20.9415	18.07	5	6	19.3222	20.61	6	6	11.9169	15.27	4	4	8.32846	12.98	3	3	393	45.4733	5.5415
AT2G19730.1	Ribosomal L28e protein family	33.57	1	4	4	50	21.2225	32.87	3	5	34.2456	33.57	4	8	27.3438	32.87	3	6	27.8374	33.57	4	6	23.0608	32.87	3	5	25.6928	32.87	3	6	21.1523	32.87	3	5	11.8221	24.48	2	3	143	15.8857	10.5796
AT4G29410.1	Ribosomal L28e protein family	33.57	1	4	4	36	26.6594	33.57	4	6	22.7414	25.17	3	5	22.6739	25.17	3	5	28.7191	25.17	3	6	12.9586	24.48	2	3	7.1415	11.19	1	2	7.65853	11.19	1	2	6.75168	11.19	1	2	143	15.9008	11.0483
AT1G34430.1	2-oxoacid dehydrogenases acyltransferase family protein	33.55	1	11	13	113	60.5989	27.1	10	15	51.5188	24.52	8	13	43.5847	18.06	6	11	62.0365	27.53	10	16	45.4539	26.24	9	12	39.7967	22.37	8	11	40.7631	26.67	9	11	25.061	17.63	5	7	465	48.2765	8.77783
AT1G66680.1	S-adenosyl-L-methionine-dependent methyltransferases superfamily protein	33.52	1	7	7	35	14.4089	15.64	3	3	17.2416	20.95	4	4	17.0976	20.95	4	4	18.8291	20.67	4	4	21.691	26.26	5	5	14.2695	16.76	3	3	10.2544	10.89	2	2	14.6944	20.95	4	4	358	39.2048	4.60205
AT2G20270.1	Thioredoxin superfamily protein	33.52	2	3	3	26	16.0298	23.46	2	3	17.5503	33.52	3	4	19.0633	23.46	2	4	15.3044	23.46	2	3	12.4523	23.46	2	3	6.19448	23.46	2	2	7.38348	23.46	2	2	2.23798	8.38	1	1	179	19.1127	8.1626
AT5G42970.1	Proteasome component (PCI) domain protein	33.5	1	10	10	59	23.7455	23.93	7	7	25.194	27.71	8	8	26.5116	24.43	7	8	9.8423	10.33	3	3	22.2068	21.16	6	7	18.4898	17.38	5	6	19.9063	21.16	6	6	18.7522	22.17	6	6	397	44.9292	4.98291
AT2G20420.1	ATP citrate lyase (ACL) family protein	33.49	1	13	13	109	43.1851	30.88	11	13	44.5149	27.55	11	13	39.5359	28.74	10	12	52.8318	33.49	13	16	40.584	28.74	10	12	31.6262	25.89	8	10	23.6906	25.89	8	8	18.4531	22.8	7	7	421	45.3169	6.7124
AT5G14260.3	Rubisco methyltransferase family protein	33.46	1	13	13	100	58.8363	28.79	10	14	62.6576	31.71	11	15	50.255	29.18	10	13	54.9127	29.18	10	14	32.9498	23.74	8	9	23.3253	19.46	6	7	29.6069	27.43	8	9	15.0076	11.28	4	5	514	57.5485	6.78564
AT4G27440.1	protochlorophyllide oxidoreductase B	33.42	3	7	7	64	39.5485	26.68	6	9	36.667	27.18	6	9	52.9985	30.67	6	11	28.7411	17.71	4	7	26.9004	24.44	5	6	16.3156	13.22	3	4	14.5823	17.71	4	4	11.2091	13.22	3	3	401	43.3323	9.15869
AT1G80230.1	Rubredoxin-like superfamily protein	33.33	1	3	3	13	6.63387	19.3	2	2	3.01132	8.77	1	1	3.0943	8.77	1	1	6.64403	19.3	2	2	11.3503	33.33	3	3	4.60091	8.77	1	1	3.35513	10.53	1	1					171	18.5711	5.73193
AT1G79440.1	aldehyde dehydrogenase 5F1	33.33	1	12	12	69	46.1165	21.59	8	10	40.1929	25.57	6	8	42.1997	27.27	8	9	37.6961	17.61	6	8	25.769	19.13	5	6	31.1039	21.59	7	8	25.7592	17.61	5	6	14.8179	15.53	5	5	528	56.5234	6.91748
AT1G75780.1	tubulin beta-1 chain	33.33	1	2	13	202	62.3611	25.95	10	21	80.4594	30.65	12	27	67.7888	31.1	11	23	77.5736	30.65	12	25	58.7231	31.1	11	21	66.3596	31.1	11	24	47.0873	30.43	11	16	45.0187	20.58	8	17	447	50.1849	4.79248
AT2G39800.3	delta1-pyrroline-5-carboxylate synthase 1	33.33	3	14	21	118	56.2747	24.93	15	18	58.429	23.11	13	17	44.2167	18.21	11	14	50.2423	22.83	11	15	49.1703	26.61	12	15	30.0871	15.27	8	10	23.2977	12.61	7	8	13.5928	9.24	5	5	714	77.3885	6.23975
AT3G58610.1	ketol-acid reductoisomerase	33.33	1	15	15	190	66.3396	24.03	9	16	99.7692	27.58	11	23	83.0802	23.01	10	21	91.3125	28.76	12	21	92.6682	27.58	11	22	73.4301	22.84	9	19	86.1747	23.01	10	22	58.2308	22.67	9	17	591	63.7724	6.80029
AT3G06730.1	Thioredoxin z	33.33	1	5	5	32	16.9532	33.33	5	5	16.3321	17.49	3	4	19.5469	27.32	4	5	19.5864	33.33	5	6	10.1601	9.84	2	3	6.60859	9.84	2	2	7.08099	9.84	2	2					183	20.6567	5.93506
AT5G08740.1	NAD(P)H dehydrogenase C1	33.33	1	11	11	62	26.5213	21.97	8	8	22.3127	21	7	7	26.7695	21.97	7	7	24.4644	22.93	7	7	19.0181	16.38	6	6	20.8757	17.92	6	6	15.694	13.68	5	5	15.4665	16.18	5	5	519	56.9828	6.96143
AT5G35360.1	acetyl Co-enzyme a carboxylase biotin carboxylase subunit	33.33	3	12	12	102	49.4329	30.17	10	13	49.3443	30.17	10	13	47.8648	27.37	9	13	52.3735	28.49	9	13	37.2474	28.49	9	10	32.8941	23.46	7	9	34.6114	28.49	9	10	20.149	19.55	6	6	537	58.3499	7.25439
AT1G50200.1	Alanyl-tRNA synthetase	33.3	2	23	23	155	55.4335	20.44	15	16	71.2891	26.02	17	20	53.053	22.63	15	16	63.3802	20.24	15	18	66.5554	23.13	17	19	49.012	16.55	12	14	54.5137	20.34	15	17	33.787	13.16	10	11	1003	110.42	6.45557
AT5G26000.1	thioglucoside glucohydrolase 1	33.27	2	13	14	127	71.1999	30.5	12	22	55.9049	28.47	10	16	44.2324	21.07	7	11	55.9202	23.84	9	15	55.9846	22	9	15	35.0819	18.85	6	9	43.8647	24.95	10	13	35.5425	18.48	7	10	541	61.0939	5.92236
AT3G01440.1	PsbQ-like 1	33.18	1	5	5	42	35.3441	33.18	5	8	21.0493	32.73	4	5	25.9214	32.73	4	6	20.0086	15.91	3	4	29.1682	33.18	5	7	12.4135	28.64	3	4	10.3197	19.09	2	3					220	24.7657	7.89893
AT2G22780.1	peroxisomal NAD-malate dehydrogenase 1	33.05	1	7	8	70	31.1501	16.95	3	7	29.8708	26.27	5	7	43.8552	32.77	7	11	39.0817	24.58	6	9	37.2092	27.4	6	9	20.5291	20.34	4	6	18.0851	17.8	4	6	2.78804	3.39	1	1	354	37.4415	7.95752
AT5G17380.1	Thiamine pyrophosphate dependent pyruvate decarboxylase family protein	33.04	1	15	15	84	35.7887	25.52	10	10	28.015	19.41	7	8	31.2154	22.2	8	9	26.0352	17.66	7	7	29.7715	16.43	7	8	37.0269	23.43	9	12	25.4502	18.53	7	8	23.7074	18.53	7	8	572	61.4319	6.04932
AT1G66280.1	Glycosyl hydrolase superfamily protein	33.02	1	8	13	107	42.6243	26.72	10	12	35.9209	23.28	9	11	27.7204	16.6	6	8	28.0062	22.71	8	9	42.3535	22.9	10	14	30.6404	19.08	7	11	30.3012	16.6	7	11	26.6859	14.69	6	10	524	59.743	7.21045
AT5G41970.1	Metal-dependent protein hydrolase	32.98	1	8	8	46	16.8968	19.57	4	4	19.0012	23.32	5	5	14.5229	17.16	4	4	17.9188	20.64	5	5	23.153	26.27	6	7	14.5327	17.16	4	4	15.7224	20.38	5	5	17.3126	19.57	4	5	373	42.2724	6.29053
AT5G51970.1	GroES-like zinc-binding alcohol dehydrogenase family protein	32.97	1	8	8	68	30.5406	23.08	5	7	37.5535	23.08	5	8	33.0721	27.2	6	8	33.1833	25.55	6	8	42.8664	23.08	5	9	26.9425	18.96	4	6	27.3998	18.96	4	6	22.872	23.63	5	6	364	39.2298	5.97314
AT2G47650.1	UDP-xylose synthase 4	32.96	2	2	9	47	29.4388	25.96	7	8	16.7066	16.25	5	5	22.0771	24.83	6	6	9.78077	11.96	4	4	21.3152	18.51	4	5	15.6991	15.35	4	5	20.0003	24.83	6	6	2.26115	2.48	1	1	443	49.9138	8.90967
AT1G10840.1	translation initiation factor 3 subunit H1	32.94	2	10	10	85	28.5174	24.93	7	8	34.8032	24.93	8	10	29.172	24.93	8	9	42.8984	32.94	10	12	37.1682	32.34	8	10	29.761	29.97	8	10	23.474	32.34	7	7	13.1684	17.51	4	5	337	38.348	4.91943
AT3G16000.1	MAR binding filament-like protein 1	32.92	1	26	26	132	62.031	21.07	13	17	76.2754	27.82	18	23	67.7946	24.93	17	20	56.3254	22.87	15	16	49.2691	19.97	13	15	21.82	10.33	7	7	26.1873	12.26	8	9	9.49984	5.51	3	3	726	81.9229	5.45264
AT3G10520.1	haemoglobin 2	32.91	1	4	4	15	7.7083	10.76	1	2	11.8949	18.35	2	3	8.61089	10.76	1	2	9.74037	25.95	3	3	3.02393	10.76	1	1	3.88213	10.76	1	1	4.52396	10.76	1	1					158	17.8603	5.57959
AT4G22670.1	HSP70-interacting protein 1	32.88	1	11	11	109	68.3025	28.57	10	15	58.1154	26.3	9	13	69.7159	26.3	9	17	69.4844	30.39	10	18	47.0894	23.81	8	11	31.1371	24.04	7	9	30.5242	23.81	7	9	12.2884	16.78	4	4	441	46.5913	4.93213
AT3G10620.1	nudix hydrolase homolog 26	32.87	1	3	3	8	6.59486	18.06	1	1	4.17605	9.72	1	1	3.88117	9.72	1	1	8.88221	14.81	2	3																	216	24.6014	8.1626
AT2G31810.3	ACT domain-containing small subunit of acetolactate synthase protein	32.84	3	13	13	79	31.0099	20.26	8	9	28.3959	21.11	7	8	30.6341	18.34	7	9	33.7799	24.73	10	10	30.2427	19.4	7	8	23.9541	19.4	7	7	29.7478	22.17	8	9	25.4833	22.17	7	8	469	51.3812	9.27588
AT3G56650.1	Mog1/PsbP/DUF1795-like photosystem II reaction center PsbP family protein	32.82	1	5	5	30	14.1864	18.32	3	4	12.7462	14.5	2	3	17.8471	26.34	4	5	17.287	20.99	3	4	13.101	14.5	2	3	7.64774	14.5	2	2	13.3391	14.5	2	3	5.89294	14.5	2	2	262	28.6122	9.26123
AT4G29160.2	SNF7 family protein	32.81	3	4	4	13	6.81243	11.46	1	1	6.36789	11.46	1	1	6.6894	11.46	1	1	9.21661	19.79	2	2	7.51972	16.67	2	2	5.78015	11.46	1	1	3.26318	7.81	1	1	7.52834	19.27	2	2	192	21.2038	4.88135
AT1G03600.1	photosystem II family protein	32.76	1	4	4	37	23.0222	32.76	4	6	16.2682	25.29	3	4	21.4728	32.76	4	5	17.7832	27.59	3	4	18.0046	27.59	3	4	15.1772	21.84	2	3	14.9146	21.84	2	3	5.42596	14.37	1	1	174	18.8231	9.87646
AT4G21210.1	PPDK regulatory protein	32.75	3	9	9	54	20.1899	22.08	6	6	23.3731	20.84	6	7	33.0496	30.27	8	9	27.4945	23.33	6	7	18.0842	21.34	5	5	13.4355	16.38	4	4	14.4302	19.85	5	5	14.3661	19.6	5	5	403	43.6564	7.40088
AT1G63970.2	isoprenoid F	32.74	2	5	5	27	20.652	27.35	4	5	12.1818	23.32	3	3	17.8005	9.87	1	3	14.6867	17.94	2	3	10.2902	17.94	2	2	9.98012	17.94	2	2	8.80232	15.25	2	2	8.42603	15.25	2	2	223	23.9598	9.14404
AT4G33510.1	3-deoxy-d-arabino-heptulosonate 7-phosphate synthase	32.74	2	9	13	49	18.62	16.57	7	7	22.063	19.13	8	8	26.4327	19.53	7	9	14.6587	12.03	5	5	11.0406	10.06	4	4	11.9326	10.45	4	4	7.44058	6.31	3	3	2.44027	2.37	1	1	507	56.1135	8.77783
AT1G52100.1	Mannose-binding lectin superfamily protein	32.72	3	11	12	68	18.4754	16.02	5	6	21.2911	18.54	6	7	18.3636	14.19	5	6	26.5939	18.76	7	9	22.2516	19.45	8	8	21.6043	19.22	7	7	18.7301	20.14	7	7	19.6606	17.62	7	7	437	47.6282	7.62061
AT4G22930.1	pyrimidin 4	32.63	1	7	7	41	17.8698	17.51	4	4	17.5715	14.59	4	4	16.3628	14.59	4	4	17.2873	14.59	4	4	26.6909	27.32	6	6	24.4593	21.75	5	6	16.728	14.59	4	4	9.91209	10.34	3	3	377	41.9229	8.45557
AT5G16130.1	Ribosomal protein S7e family protein	32.63	1	6	8	54	34.6076	32.63	7	10	28.405	20	4	7	29.6221	27.37	6	8	39.0409	27.89	5	9	19.6769	24.21	4	5	7.5128	16.32	2	2	13.9052	22.11	4	4	4.21586	11.58	1	1	190	22.0468	9.74463
AT3G48890.1	membrane-associated progesterone binding protein 3	32.62	1	3	4	32	12.1954	17.17	2	3	10.1103	17.17	2	2	9.57196	17.17	2	2	18.3742	28.33	3	4	23.4802	32.62	4	6	18.6439	28.33	3	4	9.70807	17.17	2	2	17.588	28.33	3	4	233	25.3666	4.62744
AT4G34350.1	4-hydroxy-3-methylbut-2-enyl diphosphate reductase	32.62	1	13	13	55	22.4221	12.88	4	6	24.1671	19.1	6	7	18.3888	16.52	6	6	32.4772	23.39	7	9	17.9581	11.59	4	5	17.7148	16.31	6	6	10.262	9.01	3	3	7.27221	7.3	3	3	466	52.7477	6.07471
AT3G28200.1	Peroxidase superfamily protein	32.59	1	7	7	41	15.0512	20.25	4	4	10.3152	13.92	3	3	16.1992	21.84	5	5	18.1005	25.32	5	5	16.4967	25.32	5	5	20.4238	32.59	7	7	12.4093	20.25	4	4	11.3623	20.25	4	4	316	35.2801	9.05615
AT1G67430.1	Ribosomal protein L22p/L17e family protein	32.57	2	1	5	69	30.248	22.29	3	9	37.713	21.71	3	10	25.2698	16.57	2	7	25.212	16.57	2	7	29.9564	16.57	2	8	24.8792	22.29	3	7	21.7031	16.57	2	6	13.9077	16.57	2	4	175	19.8415	10.1108
AT4G38740.1	rotamase CYP 1	32.56	1	2	6	59	27.3272	32.56	6	10	19.7698	23.84	3	7	23.8788	23.84	3	8	18.0695	23.84	3	6	16.3705	23.84	3	5	19.5705	23.84	3	7	11.0416	15.12	2	4	7.58926	16.86	2	3	172	18.3611	7.81104
AT3G61260.1	Remorin family protein	32.55	1	3	3	12	9.18653	25.94	2	2	2.11964	6.6	1	1	5.6092	14.62	1	1	2.23207	6.6	1	1	7.89273	21.23	2	2	4.49591	14.62	1	1	4.61956	14.62	1	1	4.74636	14.62	1	1	212	23.13	5.64307
AT1G23820.1	spermidine synthase 1	32.54	2	6	9	77	27.3435	25.66	7	8	29.4397	32.28	8	9	30.6765	32.28	8	9	29.2777	32.28	8	9	30.7429	27.25	7	9	25.6599	27.25	7	8	28.3354	27.25	7	9	18.6271	20.63	5	5	378	41.6527	5.17334
AT1G48860.2	RNA 3'-terminal phosphate cyclase/enolpyruvate transferase, alpha/beta	32.52	2	3	11	76	37.3375	22.7	7	11	31.2808	22.7	7	9	29.3384	22.7	7	8	32.3773	20.45	7	9	33.7732	22.9	7	9	22.6126	20.25	6	7	18.1095	12.68	5	6	17.0262	18	5	6	489	52.3738	5.98584
AT3G26900.1	shikimate kinase like 1	32.5	1	6	6	15	2.42834	3.93	1	1	6.99945	12.14	2	2	6.61798	8.57	1	1	2.4048	3.93	1	1	4.37919	8.57	2	2	8.40987	12.5	2	2	2.34688	3.93	1	1	5.79972	8.57	1	1	280	30.4548	5.16064
AT4G00860.1	Protein of unknown function (DUF1138)	32.5	1	2	2	7	7.33424	32.5	2	3	5.55186	32.5	2	2					2.78664	16.25	1	1																	80	8.60046	8.86572
ATCG00830.1	ribosomal protein L2	32.48	1	6	6	49	27.3559	26.28	5	7	24.2837	23.36	4	6	10.9622	18.98	3	3	37.6773	32.48	6	10	11.5337	18.98	3	3	14.3719	18.98	3	4	13.8563	25.18	4	4	8.47935	18.98	3	3	274	29.8461	10.8433
AT1G74560.1	NAP1-related protein 1	32.42	3	4	7	24	3.36514	4.3	1	1	9.54065	15.23	3	3	7.46928	9.77	2	2	9.60879	15.23	3	3	12.1855	16.41	4	4	10.08	14.06	4	4	5.53214	8.59	2	2	2.6175	4.3	1	1	256	29.3981	4.34814
AT1G59610.1	dynamin-like 3	32.39	1	10	20	147	68.7219	23.37	15	20	54.3845	21.74	15	17	64.3464	23.26	15	18	49.9317	21.2	14	15	47.1626	21.96	13	15	38.9468	15.54	10	12	43.2357	19.35	13	14	36.3989	16.85	11	12	920	100.167	9.0415
AT1G27400.1	Ribosomal protein L22p/L17e family protein	32.39	1	1	5	68	28.2378	16.48	2	8	37.713	21.59	3	10	25.2698	16.48	2	7	25.212	16.48	2	7	29.9564	16.48	2	8	22.8306	16.48	2	6	21.7031	16.48	2	6	13.9077	16.48	2	4	176	19.8845	10.1108
AT2G46910.1	Plastid-lipid associated protein PAP / fibrillin family protein	32.39	1	6	6	41	26.4967	21.83	4	6	28.2369	28.17	5	7	21.1348	17.61	3	5	28.4221	26.06	5	7	12.9401	13.38	2	3	13.4604	13.38	2	3	13.266	13.03	2	3	7.32271	6.69	1	2	284	31.5606	8.1626
AT3G21110.1	purin 7	32.36	1	9	9	51	21.4884	21.9	6	6	28.6896	26.03	7	8	25.2518	22.63	6	7	23.1601	24.57	7	7	14.1377	16.79	4	4	13.9342	17.03	4	4	12.7914	16.79	4	4	12.9815	17.03	4	4	411	46.0345	6.44287
AT2G42910.1	Phosphoribosyltransferase family protein	32.34	1	8	8	60	17.4197	16.91	4	5	26.9038	26.41	6	8	23.7547	21.36	6	7	14.9481	13.06	3	4	25.9872	21.36	5	7	24.9242	21.07	5	7	21.0429	21.36	5	6	21.0748	21.07	5	7	337	37.5364	6.45557
AT1G17100.1	SOUL heme-binding family protein	32.33	1	4	4	30	22.1263	25.86	3	3	13.9283	14.22	2	2	21.9106	25.86	3	3	17.546	20.69	3	3	27.3673	32.33	4	5	25.1541	25.86	3	4	24.1393	25.86	3	4	20.5386	25.86	3	4	232	25.3725	4.91943
AT1G18500.1	methylthioalkylmalate synthase-like 4	32.33	1	6	14	80	46.4015	25.83	10	13	38.0349	23.14	9	10	42.1145	21.39	10	12	27.6647	17.43	7	8	29.8208	17.91	7	9	13.926	11.89	5	5	19.0087	15.69	7	7	10.8039	9.19	4	4	631	68.6332	6.59521
AT4G18100.1	Ribosomal protein L32e	32.33	1	2	4	41	25.0528	19.55	3	8	12.6115	19.55	3	4	16.3398	19.55	3	5	26.2802	32.33	4	8	12.2764	19.55	3	4	5.23185	18.8	2	2	8.16708	19.55	3	3	4.95388	18.8	2	2	133	15.4935	10.8872
AT3G02630.1	Plant stearoyl-acyl-carrier-protein desaturase family protein	32.32	1	6	9	75	37.7153	32.32	8	10	41.9484	32.32	8	11	41.6228	32.32	9	11	24.3772	20.71	5	6	29.1397	26.01	7	8	32.3378	26.01	6	9	24.3864	21.21	5	7	11.9558	15.66	4	4	396	45.2738	6.22705
AT5G11200.1	DEAD/DEAH box RNA helicase family protein	32.32	4	10	10	60	29.2094	22.01	8	9	27.4719	17.1	5	7	27.5927	17.33	6	7	22.6517	17.1	5	6	30.4773	19.44	6	8	17.8541	17.1	5	5	14.8318	14.75	4	4	18.2348	19.44	6	6	427	48.3065	5.64307
AT5G65270.1	RAB GTPase homolog A4A	32.3	6	3	6	33	13.3743	26.55	5	5	9.01874	18.14	3	3	9.83403	18.14	3	3	11.7726	23.01	4	4	13.4033	23.89	4	4	9.79273	19.03	3	3	9.51311	18.14	3	3	10.9172	21.68	4	4	226	24.8267	5.98584
ATCG00420.1	NADH dehydrogenase subunit J	32.28	1	4	4	15	11.2937	24.05	3	4	5.85007	15.19	2	2	5.96595	15.19	2	2	7.77152	23.42	3	3	2.57965	9.49	1	1													158	18.5464	7.03467
AT5G44120.1	RmlC-like cupins superfamily protein	32.28	3	5	5	10																	3.25546	4.56	1	1					18.6641	32.28	5	5	12.4889	25.61	4	4	285	31.6262	8.80713
AT2G18960.1	H(+)-ATPase 1	32.24	3	7	27	211	96.7658	26.55	21	24	91.8594	28.35	22	24	76.7749	24.87	20	22	83.4336	24.45	18	21	84.4444	28.56	20	22	73.5074	23.5	18	22	68.4808	27.82	20	20	67.1269	22.76	17	20	949	104.158	6.69775
AT1G17890.2	NAD(P)-binding Rossmann-fold superfamily protein	32.19	3	7	7	31	2.47837	4.06	1	1	10.7481	10.63	3	4	9.08033	9.38	2	3	7.88121	12.5	2	3	13.086	13.13	3	4	13.0045	21.56	5	5	10.3101	15.31	3	4	10.8749	13.13	3	4	320	35.3992	7.10791
AT5G26260.1	TRAF-like family protein	32.19	3	7	8	46	11.5154	15.1	4	4	23.2727	23.65	6	7	13.4096	17.09	4	4	9.97524	11.97	3	3	23.0984	21.37	5	7	14.1732	17.09	4	5	13.3699	12.25	3	4	10.6644	14.53	4	4	351	39.8016	9.21729
AT3G63520.1	carotenoid cleavage dioxygenase 1	32.16	1	13	13	80	34.8297	17.84	7	10	31.7364	23.98	9	10	24.6719	20.63	8	8	25.6562	16.17	6	7	35.0347	24.91	9	10	34.9527	23.79	8	10	27.6332	20.45	7	8	17.3584	11.71	5	5	538	60.869	6.49365
AT1G17860.1	Kunitz family trypsin and protease inhibitor protein	32.14	1	5	5	37	15.6751	27.55	4	5	11.7884	18.88	3	4	14.9473	27.55	4	5	12.2495	18.88	3	4	13.4162	21.94	3	4	14.8737	27.55	4	5	7.64083	16.33	2	2	9.16543	20.92	3	3	196	22.0674	8.77783
AT1G79040.1	photosystem II subunit R	32.14	1	4	4	48	28.8419	32.14	4	7	29.3381	32.14	4	6	28.2696	30.71	3	6	28.1913	32.14	4	6	25.0787	30.71	3	5	23.3027	30.71	3	5	21.5332	30.71	3	4	11.172	20.71	2	2	140	14.5766	9.62744
AT3G54470.1	uridine 5'-monophosphate synthase / UMP synthase (PYRE-F) (UMPS)	32.14	2	9	9	53	17.5642	14.71	4	4	25.2879	18.07	5	6	24.8821	18.07	5	6	15.7931	9.87	3	4	27.84	19.96	6	7	23.2752	23.74	6	7	25.4516	23.32	6	7	19.3584	14.29	5	6	476	51.8173	7.2251
AT3G46000.1	actin depolymerizing factor 2	32.12	1	3	3	22	14.1464	32.12	3	4	9.32358	32.12	3	3	7.9461	16.79	1	2	2.31969	8.76	1	1	13.2056	25.55	2	3	8.84186	25.55	2	3	4.83373	16.79	1	1	5.36088	25.55	2	2	137	15.7347	5.42725
AT5G67360.1	Subtilase family protein	32.1	1	13	13	86	28.3041	13.61	8	9	29.9863	13.47	7	9	28.3615	15.32	9	10	31.7957	21.93	9	9	43.0883	19.15	9	11	34.567	21.8	10	11	31.2016	16.64	9	10	26.5953	17.17	7	7	757	79.3655	6.354
AT4G13360.1	ATP-dependent caseinolytic (Clp) protease/crotonase family protein	32.07	1	8	8	44	17.6201	17.58	4	4	17.2203	17.58	4	4	24.2103	24.47	6	7	13.1838	18.29	5	5	18.6471	21.14	5	5	20.787	26.84	6	6	13.5133	17.58	4	4	6.15353	8.79	2	2	421	46.2217	6.66846
AT4G29350.1	profilin 2	32.06	1	3	3	36	16.2688	32.06	3	4	15.6685	32.06	3	4	15.9515	32.06	3	4	15.7839	32.06	3	4	15.8339	32.06	3	4	12.6104	24.43	2	3	14.844	32.06	3	4	12.5056	24.43	2	3	131	13.9889	5.021
AT3G56090.1	ferritin 3	32.05	1	4	6	37	35.4952	28.57	5	9	24.638	24.32	4	6	13.6397	20.85	3	3	20.985	20.85	3	5	3.05129	5.79	1	1	12.4492	20.85	3	3	10.3178	15.06	2	2	13.536	24.32	4	4	259	28.8187	5.79541
AT3G54660.1	glutathione reductase	32.04	1	13	13	86	33.334	20.35	8	10	40.3799	26.19	11	12	33.6244	16.99	7	10	36.02	29.03	11	11	26.1228	17.35	7	8	32.1429	21.24	9	10	28.0125	18.23	7	8	25.6774	19.82	7	8	565	60.8141	7.86963
AT5G36790.1	Haloacid dehalogenase-like hydrolase (HAD) superfamily protein	32.04	2	11	11	83	31.792	24.03	8	9	37.4492	26.52	7	9	42.9111	19.89	5	10	37.8861	29.56	7	9	49.1917	23.2	7	11	33.2507	19.34	5	8	37.0527	19.89	5	9	26.2157	16.3	3	6	362	39.7362	7.25439
AT5G66680.1	dolichyl-diphosphooligosaccharide-protein glycosyltransferase 48kDa subunit family protein	32.04	1	11	11	73	40.0314	17.16	6	10	29.4492	20.59	7	9	22.6947	17.16	6	7	28.2581	16.93	6	8	30.621	24.49	9	10	21.6885	14.65	5	7	17.7261	14.65	5	6	16.6495	15.33	5	5	437	48.7138	6.34131
AT5G39730.1	AIG2-like (avirulence induced gene) family protein	31.98	1	3	3	31	12.5048	31.98	3	3	17.6974	31.98	3	4	12.4316	20.35	2	3	4.80753	11.63	1	1	19.618	20.35	2	4	23.7496	31.98	3	6	11.8297	20.35	2	3	19.4977	31.98	3	5	172	20.0049	5.09717
AT5G60670.1	Ribosomal protein L11 family protein	31.93	1	1	4	54	18.1993	31.93	4	6	15.5715	26.51	3	5	24.0308	31.93	4	8	21.5132	26.51	3	7	20.4504	31.93	4	7	10.6124	24.1	3	4	10.7574	26.51	3	4	10.7553	26.51	3	4	166	17.8317	8.92432
AT1G07320.1	ribosomal protein L4	31.91	3	9	9	59	19.6364	20.92	5	7	24.6676	20.92	6	9	27.1755	21.99	5	8	19.4336	20.92	5	7	15.0495	14.18	3	5	10.0777	12.41	3	4	13.6399	14.18	3	5	7.01242	12.41	3	3	282	30.5399	8.93896
AT1G20630.1	catalase 1	31.91	1	6	10	105	37.1043	24.19	9	13	36.3618	21.75	8	12	33.3062	19.51	7	11	32.124	21.95	8	11	41.2486	19.51	7	13	39.0532	19.51	7	13	34.3204	19.51	7	12	19.6729	14.84	5	7	492	56.7263	7.41553
AT3G62830.1	NAD(P)-binding Rossmann-fold superfamily protein	31.91	1	1	8	39	26.7436	24.94	6	7	14.3034	12.36	4	4	17.2349	18.43	4	4	5.521	5.62	2	2	21.3152	18.43	4	5	13.6965	12.81	3	4	17.8679	22.25	5	5	2.26115	2.47	1	1	445	49.9398	9.14404
AT3G16530.1	Legume lectin family protein	31.88	1	4	5	43	18.624	23.19	3	4	19.2897	23.19	4	5	22.8708	31.16	4	5	21.8053	15.94	3	5	18.6435	23.19	3	4	12.1923	17.39	2	3	21.8783	23.19	3	6	6.15563	15.22	2	2	276	30.4903	7.54736
AT4G27560.1	UDP-Glycosyltransferase superfamily protein	31.87	3	8	8	29	19.041	21.76	5	5	17.7718	18.68	4	4	15.2716	14.29	4	4	23.4692	25.49	6	6	16.3678	17.36	5	5	2.46544	2.64	1	1					2.01401	2.64	1	1	455	50.5831	5.8335
AT2G47390.1	Prolyl oligopeptidase family protein	31.84	1	21	21	138	59.8729	24.77	14	15	61.6614	26.95	15	17	50.5672	23.31	13	15	51.005	26.33	13	14	80.0818	24.97	16	22	40.7366	19.56	11	12	51.9062	21.85	13	15	30.4421	13.84	9	10	961	106.2	6.41748
AT5G54600.1	Translation protein SH3-like family protein	31.82	2	6	6	46	18.5665	13.64	2	5	24.0134	25.25	4	7	19.6771	25.76	4	6	21.9859	25.25	4	6	13.1213	20.2	3	4	13.9272	6.06	2	4	9.63467	20.2	3	3	9.13609	12.63	3	3	198	21.9629	9.68604
AT2G30060.1	Pleckstrin homology (PH) domain superfamily protein	31.8	1	3	4	11					4.76229	11.52	1	1									6.60145	11.52	1	1	7.02678	15.21	2	2	4.21421	9.22	1	1	4.5167	9.22	1	1	217	24.374	4.88135
AT1G04270.2	cytosolic ribosomal protein S15	31.79	3	1	3	96	57.4594	23.84	2	14	44.2698	23.84	2	11	42.6924	23.84	2	10	48.1422	31.79	3	13	27.2849	23.84	2	7	34.9315	23.84	2	9	35.5788	23.84	2	10	18.6566	23.84	2	5	151	17.0473	10.3452
AT2G21580.2	Ribosomal protein S25 family protein	31.78	2	2	3	31	20.4635	31.78	3	5	17.5408	31.78	3	4	16.8158	19.63	2	4	22.2757	19.63	2	5	9.46505	19.63	2	2	5.18694	19.63	1	1	12.2353	19.63	2	3	7.86947	19.63	2	2	107	11.9335	10.6821
AT3G11830.1	TCP-1/cpn60 chaperonin family protein	31.78	2	13	13	88	37.3264	21.18	9	10	38.6789	23.88	10	11	44.6346	23.88	10	13	29.507	16.88	7	8	38.0992	25.13	9	11	29.9358	21.9	8	9	25.5231	21.9	8	8	20.5123	17.95	6	6	557	59.7389	6.39209
AT4G39200.2	Ribosomal protein S25 family protein	31.78	3	2	3	28	21.1662	19.63	2	4	20.4613	19.63	2	4	19.1858	19.63	2	4	14.6802	19.63	2	3	15.2391	19.63	2	3	12.2381	19.63	2	3	9.74843	19.63	1	2	5.31748	19.63	1	1	107	11.9175	10.6821
AT3G13235.3	ubiquitin family protein	31.72	2	8	8	38	16.6312	14.53	3	4	20.847	15.98	4	4	18.8693	19.37	4	5	13.2205	12.83	3	3	31.4076	31.72	7	7	13.6776	12.83	3	4	7.22268	7.99	2	2	7.03319	7.99	2	2	413	45.2437	4.93213
AT3G15190.1	chloroplast 30S ribosomal protein S20, putative	31.68	1	8	8	50	20.8323	24.75	4	5	20.8089	24.75	6	6	20.5492	24.26	4	5	31.8741	31.68	6	8	17.0842	29.7	5	5	18.5671	25.25	4	5	16.8847	29.7	5	5	14.5322	25.25	4	4	202	21.8126	10.1255
AT3G27890.1	NADPH:quinone oxidoreductase	31.63	1	5	5	44	19.5044	31.63	4	5	16.27	31.63	4	4	17.9518	31.63	5	5	16.189	23.98	3	4	27.0568	31.63	5	7	13.3046	30.61	4	4	20.1108	31.63	4	5	16.0524	25.51	4	5	196	21.5425	7.50342
AT4G01900.1	GLNB1 homolog	31.63	1	6	6	37	9.63409	18.37	3	4	13.2009	18.37	3	5	13.8244	18.37	3	5	17.2967	26.02	5	6	11.0614	25.51	4	4	10.1141	23.98	4	4	5.54132	12.76	2	2	3.22794	7.65	1	1	196	21.262	9.05615
AT3G52150.1	RNA-binding (RRM/RBD/RNP motifs) family protein	31.62	1	8	8	64	29.8621	27.27	5	8	30.8283	29.64	6	8	28.5165	28.06	5	8	39.9068	30.43	7	10	27.081	29.25	5	6	27.3941	24.9	5	7	22.4831	30.04	6	6	12.0338	19.76	2	2	253	27.7314	8.96826
AT4G34700.1	LYR family of Fe/S cluster biogenesis protein	31.62	1	3	3	11	7.13773	29.91	2	2	3.28912	12.82	1	1	3.51531	17.09	1	1	8.25643	12.82	1	2	4.01326	12.82	1	1	2.58225	12.82	1	1					2.7104	12.82	1	1	117	13.6079	8.67529
AT2G04400.1	Aldolase-type TIM barrel family protein	31.59	1	10	10	26	10.0393	11.19	3	3	15.3383	16.42	5	5	11.5359	11.44	4	4	10.2904	10.95	3	3	8.76555	11.44	3	3	8.1654	11.44	3	3	3.10627	3.73	1	1	5.52558	6.97	2	2	402	44.5495	7.38623
AT5G09510.1	Ribosomal protein S19 family protein	31.58	3	1	3	97	57.4594	23.68	2	14	44.2698	23.68	2	11	42.6924	23.68	2	10	46.0659	23.68	2	12	29.7025	31.58	3	8	34.9315	23.68	2	9	35.5788	23.68	2	10	18.6566	23.68	2	5	152	17.0613	10.3452
AT1G71695.1	Peroxidase superfamily protein	31.56	1	10	10	119	47.563	25.7	7	13	47.3969	31.28	9	14	48.1233	23.46	6	14	48.007	29.05	8	13	53.3884	29.05	9	15	46.2985	26.26	8	14	38.6978	26.26	7	11	30.9217	23.46	6	11	358	39.5342	8.27979
AT1G72680.1	cinnamyl-alcohol dehydrogenase	31.55	1	7	7	47	19.5958	17.18	4	5	19.1642	20.85	5	5	24.3543	23.38	5	6	17.809	17.18	4	5	16.8003	17.18	4	5	15.1633	17.18	4	5	12.9322	20.85	5	5	10.4065	14.08	3	3	355	38.6464	7.12256
AT2G35500.1	shikimate kinase like 2	31.52	1	8	8	40	22.72	20.41	5	5	22.6585	21.45	5	5	21.6018	20.41	5	5	16.7034	18.86	4	4	18.1548	17.31	4	4	12.582	18.09	4	4	10.2937	17.57	4	4	7.42546	10.08	3	3	387	42.6608	6.27783
AT2G35830.1	unknown protein; BEST Arabidopsis thaliana protein match is: unknown protein (TAIR:AT2G35810.1); Has 155 Blast hits to 155 proteins in 54 species: Archae - 0; Bacteria - 66; Metazoa - 0; Fungi - 0; Plants - 82; Viruses - 0; Other Eukaryotes - 7 (source: NCBI BLink).	31.52	2	2	3	22	8.67214	23.91	2	2	14.4846	31.52	3	3	7.57457	16.3	2	2	7.68388	16.3	2	2	10.1511	23.91	2	2	13.2691	23.91	2	3	12.4798	31.52	3	3	4.60848	15.22	1	1	184	20.219	5.71924
AT4G24820.1	26S proteasome, regulatory subunit Rpn7;Proteasome component (PCI) domain	31.52	1	12	12	77	34.4154	26.61	9	10	30.7278	23.51	8	9	29.1764	29.72	9	9	26.7371	18.35	6	7	30.1002	30.49	9	9	23.2922	22.22	7	7	28.3852	25.58	8	8	22.5489	21.45	6	7	387	44.254	5.98584
AT1G06000.1	UDP-Glycosyltransferase superfamily protein	31.49	1	11	11	86	37.9249	25.52	8	13	26.7568	21.61	7	9	28.7794	22.76	7	9	28.9937	18.16	6	10	31.4411	23.45	7	10	36.5865	23.45	8	11	18.6134	15.63	5	7	15.7368	12.87	5	5	435	48.0919	6.17627
AT2G35410.1	RNA-binding (RRM/RBD/RNP motifs) family protein	31.49	1	7	7	30	17.289	28.25	5	5	15.8671	25	4	4	13.5003	17.53	3	4	18.7392	28.25	5	5	6.71282	12.01	2	2	3.03447	4.55	1	1	6.19288	9.09	2	2	5.43436	9.09	2	2	308	33.7649	5.64307
AT4G34555.1	Ribosomal protein S25 family protein	31.48	2	1	3	13	15.003	31.48	3	4	6.58836	25	2	2	7.91383	12.96	1	2	8.64366	19.44	2	2	3.45692	12.96	1	1	3.40284	12.96	1	1									108	12.0106	10.6968
AT5G03460.1	unknown protein; FUNCTIONS IN: molecular_function unknown; INVOLVED IN: biological_process unknown; LOCATED IN: endomembrane system; EXPRESSED IN: 24 plant structures; EXPRESSED DURING: 15 growth stages; Has 30201 Blast hits to 17322 proteins in 780 species: Archae - 12; Bacteria - 1396; Metazoa - 17338; Fungi - 3422; Plants - 5037; Viruses - 0; Other Eukaryotes - 2996 (source: NCBI BLink).	31.46	1	1	1	8	7.39152	31.46	1	1	6.64723	31.46	1	1	8.03397	31.46	1	1	7.19227	31.46	1	1	7.60224	31.46	1	1					6.76533	31.46	1	1	4.45615	31.46	1	1	89	9.80408	7.82568
AT1G26630.1	Eukaryotic translation initiation factor 5A-1 (eIF-5A 1) protein	31.45	2	6	6	93	40.6997	25.16	4	10	43.7705	25.16	5	11	40.6745	25.16	5	10	44.2087	31.45	6	12	54.4699	25.16	5	13	40.2478	25.16	5	11	28.3199	25.16	5	8	14.4315	25.16	4	5	159	17.1294	5.93506
AT3G01120.1	Pyridoxal phosphate (PLP)-dependent transferases superfamily protein	31.44	1	14	14	81	34.1154	16.16	8	10	24.8338	11.37	6	7	45.1948	24.87	11	13	28.557	17.41	7	8	36.6844	21.14	10	11	25.7896	17.23	7	8	23.1148	16.16	8	8	12.8063	10.48	5	5	563	59.8808	6.87354
AT1G27390.1	translocase outer membrane 20-2	31.43	1	5	5	31	11.9448	22.86	3	3	19.7008	28.1	4	5	18.2088	28.1	4	5	12.1359	13.33	2	3	5.8472	13.33	2	2	11.0489	13.33	2	3	11.1278	13.33	2	3	4.28625	8.1	2	2	210	23.1553	5.80811
AT5G11520.1	aspartate aminotransferase 3	31.4	1	11	12	50	30.3319	18.49	6	8	19.6668	15.59	5	6	14.814	13.14	4	4	17.8002	13.14	4	5	15.57	13.14	4	4	19.4514	18.49	6	6	20.9989	22.94	7	7	11.8224	10.69	3	3	449	48.9234	9.29053
AT5G01600.1	ferretin 1	31.37	1	6	7	57	32.6204	26.27	5	7	34.1045	28.24	6	7	21.8797	26.27	5	5	29.7133	29.41	6	7	33.1081	26.27	5	7	33.0416	29.41	6	8	21.3484	20.39	4	5	21.1546	20.39	4	5	255	28.1602	6.11279
AT5G52840.1	NADH-ubiquinone oxidoreductase-related	31.36	1	6	6	41	17.4241	30.77	5	5	8.39572	24.85	3	3	14.1109	30.77	4	4	12.6606	31.36	4	4	10.8172	25.44	4	4	15.7336	30.77	5	5	16.3529	31.36	5	5	13.1239	23.67	4	4	169	19.1669	4.76709
AT4G33670.1	NAD(P)-linked oxidoreductase superfamily protein	31.35	1	5	5	31	23.8628	24.45	3	4	24.1495	24.45	3	4	16.3893	14.73	2	3	19.1497	18.18	3	4	16.5989	14.73	2	3	15.2773	14.73	2	3	15.6931	18.18	3	4	12.742	14.73	2	3	319	34.51	5.70654
AT4G39710.1	FK506-binding protein 16-2	31.34	2	4	4	28	15.1532	13.36	2	5	16.2675	13.36	3	5	15.5709	31.34	4	5	9.02152	13.36	2	3	8.52562	13.36	3	3	6.59463	13.36	2	2	2.41334	7.37	1	1	2.38086	5.99	1	1	217	23.2447	8.14795
AT5G65010.1	asparagine synthetase 2	31.31	2	10	12	84	30.9413	18.17	7	8	22.1902	16.44	6	6	33.7369	23.88	9	9	48.3221	25.43	10	12	44.2196	21.8	8	11	33.6454	20.07	7	9	47.35	24.22	8	11	23.7426	14.88	5	6	578	64.9887	6.45557
AT1G66270.1	Glycosyl hydrolase superfamily protein	31.3	2	7	12	97	41.9634	23.09	8	11	35.6121	19.85	9	11	22.3377	17.37	6	6	20.1579	16.03	6	6	28.1194	17.18	8	10	32.1614	19.08	7	11	29.6351	15.27	6	10	32.0165	19.27	7	11	524	59.6259	7.02002
AT1G75280.1	NmrA-like negative transcriptional regulator family protein	31.29	3	8	8	47	21.8545	24.52	6	7	13.13	17.42	4	4	22.1284	24.52	6	7	19.8866	24.52	6	7	15.1123	18.06	4	5	12.2395	14.84	3	4	15.6742	18.39	4	5	14.3324	18.39	4	5	310	33.7158	5.93506
AT1G53580.1	glyoxalase II 3	31.29	2	5	5	33	14.3948	20.41	4	4	20.648	31.29	5	6	12.1378	12.59	2	3	8.61138	12.59	2	2	14.28	16.33	3	4	16.7701	16.33	3	5	12.7105	12.59	2	3	11.0384	12.59	2	3	294	32.3115	7.00537
AT4G26500.1	chloroplast sulfur E	31.27	1	7	7	49	18.9857	21.02	5	5	19.9544	22.37	5	5	17.4224	19.68	5	5	27.2682	28.84	6	7	13.6125	16.17	4	4	21.7167	22.37	5	6	21.4835	22.37	5	6	12.8002	17.25	4	4	371	40.8082	5.64307
AT5G13650.1	elongation factor family protein	31.26	2	13	13	131	70.6247	23.85	10	17	52.5022	26.07	11	13	59.5146	29.93	12	14	50.3125	28.74	12	12	59.293	27.26	11	14	64.4239	28.15	11	17	45.5945	28.15	11	12	42.7332	25.48	9	11	675	74.2684	7.25439
AT5G13780.1	Acyl-CoA N-acyltransferases (NAT) superfamily protein	31.25	1	4	4	26	7.37434	19.27	3	3	7.58286	19.27	3	3	5.33934	13.54	2	2	13.5418	31.25	4	4	5.05305	13.54	2	2	7.79861	19.27	3	3	9.7476	19.27	3	4	5.21411	12.5	2	2	192	21.7006	7.37158
AT4G37980.2	elicitor-activated gene 3-1	31.21	3	6	6	28	16.9299	25.5	4	4	16.6927	25.5	4	4	11.6412	16.44	3	3	5.84368	7.72	2	2	5.16492	8.72	1	1	9.57188	10.4	3	3	9.60569	10.4	3	3	7.28469	10.74	3	3	298	31.8021	7.1958
AT1G35340.4	ATP-dependent protease La (LON) domain protein	31.19	3	6	6	20	4.81186	10.61	2	2	4.51554	10.61	2	2	10.2554	16.72	4	4	7.61277	12.54	3	3	4.84341	7.07	2	2	5.67879	12.54	2	2	2.25384	2.89	1	1	2.18677	3.86	1	1	311	34.7293	8.08936
AT1G70310.1	spermidine synthase 2	31.18	1	5	8	62	27.7663	27.35	7	8	31.0525	30.88	7	8	21.9807	26.76	6	6	24.3454	26.76	6	7	23.2331	22.94	5	6	22.3062	22.94	5	6	24.2978	27.06	6	7	19.0704	19.12	4	5	340	37.1164	4.84326
ATCG00500.1	acetyl-CoA carboxylase carboxyl transferase subunit beta	31.15	1	10	10	73	31.6174	18.65	6	9	35.6813	24.39	8	10	39.6854	29.1	9	11	21.9298	22.75	7	7	20.0659	19.47	6	6	23.9526	22.34	7	8	24.9656	22.34	7	8	17.7502	14.75	4	5	488	55.5741	6.23975
AT2G01520.1	MLP-like protein 328	31.13	1	3	4	24	6.18224	15.89	2	2	8.73163	23.84	3	3	6.15589	15.23	2	2	8.93717	23.84	3	3	3.1187	7.28	1	1	8.62867	22.52	3	3	9.04506	23.84	3	3	8.84961	22.52	3	3	151	17.5015	5.73193
AT1G17290.1	alanine aminotransferas	31.12	1	7	11	80	27.0071	16.57	7	8	26.9512	14.92	6	8	27.9771	14.92	6	8	31.8357	19.52	7	9	37.7109	26.52	9	11	35.6775	18.97	7	10	25.3453	13.26	5	7	26.1728	13.26	5	8	543	59.7832	6.43018
AT5G41520.1	RNA binding Plectin/S10 domain-containing protein	31.11	2	5	5	59	24.5967	31.11	4	6	31.9222	31.11	5	8	27.3098	30.56	4	7	30.846	31.11	4	8	24.3633	30.56	4	6	20.4721	30.56	3	5	24.3154	30.56	4	6	15.4385	30.56	3	5	180	19.721	9.72998
ATCG00790.1	ribosomal protein L16	31.11	2	3	3	29	9.28929	20.74	2	3	11.6502	31.11	3	4	8.32193	20.74	2	3	8.47815	20.74	2	3	8.95992	20.74	2	3	8.312	20.74	2	3	8.63148	20.74	2	3	7.3802	20.74	2	3	135	15.2843	11.6196
AT4G33360.1	NAD(P)-binding Rossmann-fold superfamily protein	31.1	3	7	7	48	20.9902	21.22	4	5	26.2133	24.42	5	7	18.026	21.8	5	6	24.0342	24.42	5	7	21.8932	24.42	5	6	13.8952	20.06	5	5	8.46315	13.95	3	3	8.05213	13.37	3	3	344	37.8365	8.06006
AT3G12930.1	Lojap-related protein	31.09	1	3	3	17	13.1494	19.75	2	2	13.3153	19.75	2	2	5.96664	10.92	1	1	5.783	10.92	1	1	5.95749	8.82	1	1	13.7881	19.75	2	3	15.6066	31.09	3	4	9.38841	8.82	1	2	238	26.3614	5.5415
AT5G24690.1	Protein of unknown function (DUF3411)	31.09	1	13	13	89	42.4543	26.3	10	13	34.3756	22.07	8	11	40.381	24.57	9	13	37.4157	23.99	9	12	26.5963	21.69	8	9	19.6657	15.16	6	7	13.7791	11.32	4	4	16.2084	16.31	6	6	521	56.7762	9.01221
AT1G32990.1	plastid ribosomal protein l11	31.08	1	6	6	67	39.2759	31.08	6	10	34.2293	24.77	5	8	29.9881	29.73	5	8	27.0841	29.73	4	7	28.5612	29.73	5	8	20.2844	16.67	3	5	22.9698	29.73	5	7	17.7929	27.03	4	6	222	23.1336	9.65674
AT3G07110.1	Ribosomal protein L13 family protein	31.07	2	7	8	55	26.794	28.64	7	8	20.6958	26.21	5	6	24.0434	27.67	6	7	21.4114	26.21	5	6	22.2395	27.67	6	7	15.6897	20.87	4	5	16.1284	24.27	4	5	7.96921	17.48	3	3	206	23.4508	10.4038
AT2G17340.1	Uncharacterised conserved protein (UCP030210)	31.06	2	7	7	47	24.6038	27.52	5	6	35.799	27.52	5	8	31.3224	27.52	5	8	19.1974	21.8	4	5	24.9401	25.34	5	7	8.21012	10.08	2	2	3.9678	4.63	1	1	4.70931	4.63	1	1	367	40.832	4.91943
AT1G12780.1	UDP-D-glucose/UDP-D-galactose 4-epimerase 1	31.05	2	7	8	63	26.6684	26.5	6	7	31.1493	27.35	7	9	36.6306	26.5	6	9	22.0787	19.37	5	6	31.9328	24.5	5	8	14.6547	18.8	4	4	30.1285	23.65	5	7	14.4122	15.1	3	4	351	39.1328	6.56592
AT1G22530.1	PATELLIN 2	31.04	1	13	16	83	35.3294	21.96	10	11	38.158	21.08	10	12	26.7299	17.72	8	8	18.0293	12.45	6	6	22.8403	13.03	7	7	22.3804	15.81	8	8	29.2653	16.11	8	10	21.986	14.64	7	7	683	75.9616	4.91943
AT1G16880.1	uridylyltransferase-related	31.03	2	7	7	85	33.1031	22.41	5	9	27.0238	22.41	5	7	30.8771	22.41	5	9	43.9939	31.03	7	13	33.8499	22.41	4	9	30.2322	22.41	4	9	36.1161	25.86	6	11	13.648	19.31	4	5	290	31.2753	5.13525
AT4G11420.1	eukaryotic translation initiation factor 3A	31	1	24	24	153	85.912	24.21	14	19	63.3088	19.35	13	15	82.6866	23.61	15	19	80.5198	25.43	15	19	78.2809	21.07	13	17	53.1023	19.66	11	12	57.1633	20.97	13	14	46.9537	21.58	13	13	987	114.229	9.17334
AT1G58380.1	Ribosomal protein S5 family protein	30.99	3	4	8	119	44.7371	30.99	7	13	58.1096	30.99	8	16	42.8319	30.99	8	12	50.8917	30.99	8	14	48.6116	30.99	8	13	45.5193	30.99	8	14	40.4274	30.99	8	12	26.9313	30.99	8	8	284	30.7223	10.2573
AT2G32090.2	Lactoylglutathione lyase / glyoxalase I family protein	30.97	2	2	2	8	3.79058	15.93	1	1	2.89817	15.93	1	1	3.96849	15.93	1	1	3.0858	15.93	1	1	3.57824	15.93	1	1	2.6605	15.04	1	1									113	12.5132	5.37646
AT2G01140.1	Aldolase superfamily protein	30.95	1	9	11	98	43.1794	20.46	8	12	33.7774	20.97	8	11	45.4172	20.97	8	13	42.7397	30.69	9	12	37.7698	20.2	7	10	38.1919	23.02	8	11	30.294	19.95	6	8	22.0652	15.86	4	6	391	42.3006	8.08936
AT5G61790.1	calnexin 1	30.94	1	10	14	102	50.0039	25.28	11	13	33.424	20.19	9	10	30.1722	20.38	9	10	35.8887	20.38	8	10	34.2823	20.38	9	11	41.1056	28.87	11	12	33.3585	20	8	9	32.9946	24.91	9	10	530	60.4484	4.90674
AT5G08080.1	syntaxin of plants 132	30.92	3	9	9	36	9.58599	14.47	3	3	21.0505	23.68	5	5	14.7496	20.07	5	5	7.59057	9.54	3	3	11.2174	15.46	4	4	6.75478	9.54	2	2	17.0195	19.41	4	4	15.1374	19.41	4	4	304	34.2039	6.44287
AT5G04740.1	ACT domain-containing protein	30.9	2	8	8	40	19.691	30.9	7	7	11.8702	16.61	5	5	11.3345	13.62	5	5	2.24395	2.99	1	1	15.5799	24.58	6	6	4.62391	6.64	2	2	12.1361	20.93	5	5	7.42599	6.98	3	3	301	33.2211	5.47803
AT1G78370.1	glutathione S-transferase TAU 20	30.88	1	8	8	32	13.0017	24.88	5	5	18.0794	22.58	4	5	14.9928	21.2	4	5	11.3071	21.2	4	4	9.33265	11.98	2	3	7.54448	17.05	3	3	3.36102	6.45	1	1	2.81319	5.53	1	1	217	24.9906	5.78271
AT3G22960.1	Pyruvate kinase family protein	30.87	1	13	13	142	60.6195	24.5	10	16	58.2085	28.02	10	15	56.814	23.49	10	15	66.349	25.17	10	17	49.9089	21.64	9	13	36.0799	22.32	9	12	55.3081	25.17	11	16	53.3306	23.32	10	16	596	65.09	5.92236
AT1G74090.1	desulfo-glucosinolate sulfotransferase 18	30.86	1	7	8	21	6.712	7.71	2	2	14.782	18.29	4	4	15.4318	22.57	5	5	7.98524	10	2	2	6.08899	6.86	2	2					5.83192	6.86	2	2					350	40.4391	5.73193
AT5G13410.1	FKBP-like peptidyl-prolyl cis-trans isomerase family protein	30.86	1	6	6	19	2.6599	3.91	1	1	11.6013	19.92	3	4	9.49114	19.92	3	3	6.16306	12.89	2	2	5.33058	10.16	2	2	7.29815	15.63	3	3					2.28474	2.73	1	1	256	27.7609	7.69385
AT1G15140.1	FAD/NAD(P)-binding oxidoreductase	30.85	2	8	8	35	15.1925	23.05	4	4	8.45075	12.2	2	2	18.9631	23.05	5	5	21.2318	27.46	5	5	22.6301	23.39	6	6	14.3942	23.05	4	4	8.12679	12.2	2	2	7.87089	8.47	2	2	295	31.9035	8.00146
AT5G45620.1	Proteasome component (PCI) domain protein	30.83	2	5	7	37	12.7363	9.59	3	4	16.4983	14.51	4	5	22.1688	24.09	6	7	16.1552	15.03	3	4	20.2548	25.13	5	5	9.00521	12.95	3	3	7.76526	9.59	3	3					386	44.1401	5.31299
AT1G67730.1	beta-ketoacyl reductase 1	30.82	1	7	7	38	17.9412	18.87	4	5	12.2832	13.21	3	4	12.9084	12.26	3	4	11.5027	11.01	3	4	13.944	13.21	3	4	15.0015	16.04	4	5	13.476	13.21	3	4	10.469	9.75	2	3	318	35.7389	9.46631
AT3G27380.1	succinate dehydrogenase 2-1	30.82	1	2	6	40	18.6018	30.82	6	6	16.1337	23.66	5	5	10.6381	9.32	2	3	17.5726	27.24	5	5	17.4653	27.24	5	5	16.1813	27.24	5	5	12.2643	20.43	4	4	9.68156	13.26	3	3	279	31.1506	8.44092
AT1G31330.1	photosystem I subunit F	30.77	1	7	7	71	28.4023	27.6	5	10	28.3574	23.08	5	10	24.6957	27.6	5	8	23.8048	27.6	5	8	21.028	27.6	5	7	21.8037	23.08	5	7	21.6349	25.79	5	7	12.7633	13.12	2	4	221	24.1578	9.53955
AT3G59980.1	Nucleic acid-binding, OB-fold-like protein	30.77	1	5	5	23	15.5351	22.34	4	5	18.3142	27.11	4	4	6.92453	11.36	2	2	7.36649	11.36	2	2	11.2375	15.75	2	2	10.0365	12.09	2	3	2.17626	3.66	1	1	4.36982	8.42	1	1	273	29.7265	7.86963
AT3G54640.1	tryptophan synthase alpha chain	30.77	1	6	6	70	36.3661	25	5	8	33.0641	25	5	7	39.5736	30.77	6	9	40.604	25	5	9	36.5094	25	5	8	25.9249	25	5	6	30.5485	25	5	7	27.4833	25	5	7	312	33.1787	7.28369
AT3G62120.1	Class II aaRS and biotin synthetases superfamily protein	30.75	1	12	12	84	31.8196	16.79	7	10	25.5753	16.79	7	8	32.5646	23.21	9	10	22.584	16.04	7	8	35.7458	20.75	9	12	26.9507	18.11	8	10	15.9728	11.89	5	6	20.3035	15.28	6	7	530	60.7167	6.40479
AT1G29880.1	glycyl-tRNA synthetase / glycine--tRNA ligase	30.73	2	19	19	107	43.0362	20.03	12	13	53.9021	23.73	13	15	31.7602	19.48	10	10	46.2107	21.95	12	13	49.8879	20.58	11	13	37.2669	17.83	9	10	35.6058	16.32	9	11	20.8326	14.4	7	7	729	81.892	7.00537
AT4G12060.1	Double Clp-N motif protein	30.71	1	5	5	44	13.4788	17.01	3	4	13.6184	26.56	4	4	23.7237	21.99	3	6	21.0228	26.56	4	6	13.5434	26.56	4	4	14.7625	30.71	5	5	15.2674	26.56	4	5	6.42758	12.45	2	2	241	26.5439	8.82178
AT4G18810.1	NAD(P)-binding Rossmann-fold superfamily protein	30.7	2	13	13	58	30.0232	19.97	8	9	33.4024	23.32	9	9	12.5754	9.73	4	4	24.0134	17.95	7	7	20.661	17.62	6	6	16.1458	14.77	5	5	21.3701	18.96	6	6	11.2195	10.91	4	4	596	65.4272	8.1626
AT5G01530.1	light harvesting complex photosystem II	30.69	1	5	8	153	67.8056	27.59	6	18	69.8783	27.59	6	21	74.322	27.59	7	21	62.0924	30.69	8	18	44.8308	30.69	7	14	53.5891	27.59	6	16	43.5495	30.69	7	13	25.3701	27.59	6	8	290	31.12	6.13818
AT5G59870.1	histone H2A 6	30.67	1	2	3	12	2.13255	6	1	1	5.73335	15.33	2	2	2.14697	6	1	1	6.66269	21.33	2	2	2.06559	6	1	1	2.18571	6	1	1	2.14561	6	1	1	2.1498	6	1	1	150	15.956	10.5503
AT4G34090.1	unknown protein; FUNCTIONS IN: molecular_function unknown; INVOLVED IN: biological_process unknown; LOCATED IN: chloroplast, chloroplast stroma; EXPRESSED IN: 22 plant structures; EXPRESSED DURING: 13 growth stages; BEST Arabidopsis thaliana protein match is: unknown protein (TAIR:AT2G23370.1); Has 30201 Blast hits to 17322 proteins in 780 species: Archae - 12; Bacteria - 1396; Metazoa - 17338; F…	30.61	3	8	8	42	16.903	22.73	6	6	15.3909	19.7	5	5	14.9778	19.7	5	5	13.9344	16.67	4	4	18.0307	24.55	6	6	10.0399	13.33	3	3	12.2334	16.67	4	4	9.61057	13.33	3	3	330	36.8859	5.99854
ATCG00670.1	plastid-encoded CLP P	30.61	1	4	4	40	25.6309	30.61	4	6	25.8671	28.57	3	6	18.5716	28.57	3	4	22.6816	30.61	4	5	21.0229	28.57	3	5	13.2219	28.57	3	3	16.5091	28.57	3	4	3.83083	7.65	1	1	196	22.0833	5.08447
AT1G74040.1	2-isopropylmalate synthase 1	30.59	1	3	12	81	34.8609	21.08	8	10	35.1042	24.56	9	10	44.3598	24.56	10	12	31.211	21.87	8	9	34.5485	20.13	8	10	13.8465	11.41	5	5	25.0481	21.24	9	9	10.0946	9.83	4	4	631	68.0939	6.3667
AT1G44575.1	Chlorophyll A-B binding family protein	30.57	2	7	7	108	73.2957	23.77	5	19	62.5938	23.77	5	16	46.5601	23.77	5	12	67.2636	30.57	7	18	30.7315	19.62	4	8	31.0232	13.58	3	9	30.1947	19.62	4	9	14.179	13.58	3	4	265	27.9903	9.26123
AT4G26900.1	HIS HF	30.57	1	14	14	89	39.2468	25.51	11	12	43.3302	26.35	11	12	36.1487	25.17	10	11	25.098	18.41	7	8	40.9243	26.35	11	12	25.7073	18.24	7	8	23.5479	18.92	7	7	19.1069	16.72	6	6	592	64.1529	6.75635
AT3G43540.1	Protein of unknown function (DUF1350)	30.56	2	6	6	48	30.7898	30.56	6	8	23.6481	24.93	5	6	16.9995	20.11	4	5	21.2698	15.82	3	5	16.3679	17.43	3	4	20.8535	24.93	5	6	14.1234	22.25	4	4	12.0123	19.84	4	4	373	40.9534	6.91748
AT4G22310.1	Uncharacterised protein family (UPF0041)	30.56	1	3	3	13					7.52131	30.56	2	2	4.62024	14.81	2	2	9.41879	30.56	3	3	2.37598	14.81	1	1					3.09713	12.96	1	1					108	11.9972	9.34912
AT1G43560.1	thioredoxin Y2	30.54	2	5	5	23	11.0998	30.54	4	4	11.7704	20.36	4	5	7.90818	20.36	3	3	8.89141	25.15	3	3	2.04071	7.19	1	1	4.44267	13.17	2	2	2.22027	7.78	1	1					167	18.5806	8.26514
AT4G15000.2	Ribosomal L27e protein family	30.53	3	2	5	26	13.3216	24.43	4	5	9.08597	18.32	3	3	6.39743	16.79	2	2	10.4624	18.32	3	4	4.8214	16.79	2	2	4.8194	16.79	2	2	2.19795	8.4	1	1	4.4267	14.5	2	2	131	15.0254	10.1548
AT5G60640.1	PDI-like 1-4	30.49	3	14	14	84	25.7659	17.92	9	9	30.6349	22.61	11	11	21.6414	14.74	7	7	31.4456	22.11	10	10	29.872	21.44	10	10	28.03	20.1	10	10	28.8652	21.78	10	10	13.4409	10.05	5	5	597	66.3161	4.61475
AT5G14780.1	formate dehydrogenase	30.47	1	10	10	84	31.9375	28.13	7	9	28.9601	24.48	6	7	39.7152	28.13	9	11	41.3981	28.13	8	10	28.2777	24.48	7	7	33.5324	26.82	8	10	36.4486	28.13	8	9	20.8127	24.48	6	6	384	42.3826	7.50342
AT3G25770.1	allene oxide cyclase 2	30.43	1	6	6	31	22.0439	25.3	4	5	20.8081	26.88	5	6	29.3058	25.3	5	7	17.7768	14.23	2	4	8.57759	14.23	2	2	3.68916	7.11	1	1	5.55181	7.11	1	2	2.33899	7.11	1	1	253	27.618	7.43018
AT3G18890.1	NAD(P)-binding Rossmann-fold superfamily protein	30.42	1	17	17	74	39.174	21.06	7	9	33.7909	21.68	7	8	40.3564	19.66	9	10	36.9789	23.87	9	9	29.5714	21.22	8	8	31.7817	16.69	7	8	19.5446	12.01	5	5	26.8184	16.54	6	6	641	68.2995	8.104
AT1G07790.1	Histone superfamily protein	30.41	6	1	4	62	28.0915	17.57	2	8	24.4187	17.57	2	7	29.1155	22.97	3	9	25.8109	17.57	2	8	20.5907	17.57	2	6	20.2869	10.14	1	6	15.2826	17.57	2	5	12.6367	10.14	1	4	148	16.3921	10.0522
AT1G72170.1	Domain of unknown function (DUF543)	30.39	1	2	2	11					5.89041	30.39	2	2	5.40033	30.39	2	2	2.63517	14.71	1	1	5.4364	30.39	2	2	3.11147	15.69	1	1					2.83613	15.69	1	1	102	10.7453	5.05908
AT3G11710.1	lysyl-tRNA synthetase 1	30.35	1	13	13	107	50.4792	25.56	9	12	46.3352	21.41	8	11	54.7937	23.32	9	13	39.2841	21.57	10	11	41.7339	19.81	8	10	48.1516	24.76	10	13	46.5153	24.76	10	12	40.7866	24.28	9	11	626	70.8426	6.23975
AT1G03475.1	Coproporphyrinogen III oxidase	30.31	3	9	9	64	34.7792	25.91	7	10	23.1559	20.47	5	7	35.6642	23.58	6	10	29.748	27.98	7	9	17.8246	17.88	4	5	11.9448	16.58	4	4	13.9864	17.88	4	4	10.458	15.03	4	4	386	43.7687	6.69775
AT1G63610.1	unknown protein; FUNCTIONS IN: molecular_function unknown; INVOLVED IN: biological_process unknown; LOCATED IN: chloroplast; EXPRESSED IN: 22 plant structures; EXPRESSED DURING: 13 growth stages; BEST Arabidopsis thaliana protein match is: unknown protein (TAIR:AT2G14910.1); Has 537 Blast hits to 411 proteins in 100 species: Archae - 0; Bacteria - 231; Metazoa - 0; Fungi - 0; Plants - 94; Viruses…	30.29	2	8	8	14	14.4448	16.76	4	4	7.21618	11.47	2	2	10.0929	13.53	3	3					5.04984	9.41	2	2													340	37.9313	6.62451
AT3G60190.1	DYNAMIN-like 1E	30.29	1	12	12	37	18.9981	14.26	5	5	18.694	12.34	5	5	13.6078	9.78	4	4	19.6814	13.46	5	5	14.9479	11.06	5	5	9.28061	8.01	3	3	8.79365	7.05	3	3	7.77549	7.05	3	3	624	69.7604	7.51807
AT2G01470.1	SEC12P-like 2 protein	30.28	1	7	7	34	2.57616	2.54	1	1	11.0379	14.25	3	3	13.991	16.28	4	4	14.0158	16.28	4	4	19.4228	23.16	5	5	12.512	14.5	4	4	8.53522	12.72	3	3	11.6181	14.5	4	4	393	42.7667	5.64307
AT3G55800.1	sedoheptulose-bisphosphatase	30.28	1	14	14	194	111.498	27.74	11	28	117.764	30.28	13	30	91.2932	27.74	10	23	103.252	30.28	12	25	78.9899	27.74	9	19	62.9257	29.77	9	16	61.6778	30.28	11	18	27.4015	28.5	7	9	393	42.3876	6.56592
ATCG00280.1	photosystem II reaction center protein C	30.23	1	10	10	208	99.4642	25.16	8	27	101.971	26.22	9	29	74.296	25.16	8	20	84.3248	25.16	8	23	72.7133	25.16	8	20	81.5347	29.18	9	24	70.2944	25.16	8	21	52.2554	23.26	7	15	473	51.8347	7.1958
AT1G74100.1	sulfotransferase 16	30.18	1	7	8	31	20.9547	25.44	6	6	17.2869	22.78	5	5	12.4432	16.27	4	4	20.2195	21.3	6	6	5.69722	8.58	2	2					3.14399	4.44	1	1	4.24891	9.17	2	2	338	39.1944	5.61768
AT5G42740.1	Sugar isomerase (SIS) family protein	30.18	1	11	11	81	38.3185	18.93	7	11	39.482	25.54	8	10	28.5797	18.93	7	8	37.8879	19.46	7	11	41.1027	25.54	9	11	16.39	11.43	5	5	27.5585	18.93	8	9	10.2024	10.36	4	4	560	61.6787	6.65381
ATCG00840.1	ribosomal protein L23.1	30.11	1	2	2	18	12.5237	30.11	2	4	9.0367	30.11	2	3	6.66862	16.13	1	2	13.3325	16.13	1	4	3.27568	16.13	1	1					3.1064	16.13	1	1					93	10.7818	10.6528
AT2G38230.1	pyridoxine biosynthesis 1.1	30.1	2	9	11	128	39.8763	29.45	10	14	38.5217	30.1	11	14	32.1954	26.21	8	12	41.0756	30.1	10	15	44.336	30.1	10	16	28.9192	23.3	8	11	44.8927	30.1	10	17	30.7369	29.45	9	12	309	32.8409	5.99854
AT3G52380.1	chloroplast RNA-binding protein 33	30.09	1	7	7	61	29.2929	22.49	5	7	28.7787	22.49	5	7	21.8018	13.07	4	6	31.745	22.49	5	8	21.9071	13.07	4	6	20.3377	13.07	4	6	17.0796	13.07	4	5	15.7552	17.33	5	5	329	35.7223	4.64014
AT2G45790.1	phosphomannomutase	30.08	1	6	6	51	16.4292	19.11	3	4	22.9781	23.98	4	6	18.5795	23.98	4	5	22.4866	23.98	4	6	23.0988	19.11	3	6	18.1154	23.98	4	5	22.4247	23.98	4	6	16.176	23.58	4	5	246	27.7441	5.5415
AT3G04920.1	Ribosomal protein S24e family protein	30.08	1	3	4	52	30.7495	30.08	4	9	24.5733	30.08	4	7	19.5358	18.8	3	6	20.045	30.08	4	6	17.7688	30.08	4	5	19.5527	30.08	4	6	9.09743	18.8	3	3	9.81658	21.8	3	3	133	15.3626	10.6968
AT1G21130.2	O-methyltransferase family protein	30.07	5	8	8	50	19.7545	23.65	6	6	16.7906	20.61	5	6	11.437	16.55	4	4	14.0779	17.23	4	4	18.3921	20.61	5	6	16.333	24.66	6	6	16.5475	25	6	6	16.4004	20.95	5	6	296	32.2126	5.52881
AT1G14410.1	ssDNA-binding transcriptional regulator	30.04	1	5	5	28	11.4546	17.49	3	3	14.8026	24.71	4	4	14.0561	22.81	4	4	9.95472	17.49	3	3	9.75174	17.49	3	3	6.13634	11.03	2	2	11.1304	17.49	3	3	6.89926	12.55	2	2	263	29.04	9.37842
AT5G59910.1	Histone superfamily protein	30	6	1	4	62	28.0915	17.33	2	8	24.4187	17.33	2	7	29.1155	22.67	3	9	28.0249	24.67	3	9	20.5907	17.33	2	6	20.2869	10	1	6	15.2826	17.33	2	5	12.6367	10	1	4	150	16.4391	9.99365
AT1G62740.1	stress-inducible protein, putative	29.95	3	10	12	59	32.9831	22.42	8	8	27.1114	18.39	7	7	26.0879	19.96	7	7	22.0111	14.71	5	5	23.6913	16.64	6	6	29.4006	21.89	8	8	31.0452	23.64	8	8	16.7558	13.84	5	5	571	64.4792	6.17627
AT3G22630.1	20S proteasome beta subunit D1	29.9	1	1	4	6	2.07559	5.39	1	1	3.07864	9.8	1	1																	3.08613	9.8	1	1	2.51803	6.86	1	1	204	22.5265	6.39209
AT3G08530.1	Clathrin, heavy chain	29.89	1	8	40	259	81.4435	17.56	21	23	95.4059	18.14	23	28	87.8101	20.02	23	25	125.339	20.9	27	36	113.342	23.96	30	34	86.4233	19.96	25	27	88.0185	19.61	25	28	72.9161	16.38	22	24	1703	193.148	5.37646
AT5G20890.1	TCP-1/cpn60 chaperonin family protein	29.79	1	10	10	68	34.3575	22.96	7	8	39.0483	26.57	8	9	32.949	18.79	6	7	34.492	22.2	7	8	33.7929	22.96	7	8	29.9537	20.11	6	7	28.6148	20.3	6	7	23.013	17.46	5	6	527	57.2496	5.87158
AT4G37000.1	accelerated cell death 2 (ACD2)	29.78	1	9	9	50	11.452	14.73	4	4	16.751	18.5	6	6	20.1167	21.63	6	7	15.3645	14.73	4	5	19.5685	22.57	7	7	12.8043	18.18	5	5	11.5332	11.6	4	4	10.3428	14.42	4	4	319	36.4256	6.03662
ATCG00430.1	photosystem II reaction center protein G	29.78	1	4	4	19	9.72118	19.56	2	2	12.5274	25.78	3	3	3.59852	7.11	1	1	11.6248	23.56	3	3	12.1521	25.78	3	3	7.70981	19.56	2	2	4.9894	12.44	1	1	3.77319	7.11	1	1	225	25.35	9.02686
AT3G44310.1	nitrilase 1	29.77	2	3	8	104	31.5916	24.86	6	8	42.3751	26.01	6	11	43.1063	22.25	5	10	37.0501	22.25	6	9	65.2458	27.17	7	16	47.2038	22.25	6	12	48.6801	22.25	6	12	37.1903	22.25	6	10	346	38.128	6.27783
AT3G16410.1	nitrile specifier protein 4	29.73	1	2	14	109	35.987	20.03	10	10	27.0928	17.12	8	8	34.5052	17.93	9	10	35.4646	17.29	9	11	40.4893	19.87	10	13	37.2982	16.16	8	11	41.3121	17.93	9	13	33.0511	20.68	10	11	619	67.5623	5.14795
AT2G27020.1	20S proteasome alpha subunit G1	29.72	1	5	5	53	18.171	19.28	3	5	22.2726	24.9	4	6	21.6966	24.9	4	6	18.5316	19.28	3	5	26.0928	24.9	4	7	18.8282	19.28	3	5	17.3555	19.28	3	5	13.3036	13.65	2	4	249	27.3598	6.31592
AT5G48880.1	peroxisomal 3-keto-acyl-CoA thiolase 2	29.71	2	8	8	71	35.1263	24.64	7	9	26.3354	21.01	6	7	29.8288	24.64	7	8	37.9686	29.71	8	10	31.845	29.71	8	9	20.2935	21.98	6	6	22.5534	25.6	6	7	9.00115	11.84	3	3	414	43.145	7.04932
AT4G28780.1	GDSL-like Lipase/Acylhydrolase superfamily protein	29.7	2	5	5	23	12.4152	17.98	3	3	15.7964	24.8	4	4	15.9084	24.8	4	4	14.157	22.89	4	4	15.1815	24.8	4	4	2.09067	3	1	1	2.39315	3	1	1					367	39.8711	5.0083
AT3G62870.1	Ribosomal protein L7Ae/L30e/S12e/Gadd45 family protein	29.69	1	2	8	69	29.5781	26.56	7	11	29.3917	26.56	7	9	22.0579	23.05	5	7	21.5556	18.36	5	7	18.5074	23.05	5	7	14.4397	17.58	4	6	9.75058	18.36	4	4	15.1252	13.28	3	5	256	29.0163	10.1548
AT3G10090.1	Nucleic acid-binding, OB-fold-like protein	29.69	1	3	3	26	16.1825	29.69	3	5	13.667	29.69	3	4	11.8335	23.44	2	4	12.3633	29.69	3	4	2.88266	18.75	1	1	2.85417	18.75	1	1	2.21178	18.75	1	1	2.76072	18.75	1	1	64	7.36597	10.8286
AT1G34000.1	one-helix protein 2	29.65	1	4	4	9	2.05037	6.98	1	1	3.50957	9.3	1	1	6.26466	15.7	2	2	10.8142	22.67	3	3	2.36382	6.98	1	1													172	18.6535	9.34912
AT2G39770.1	Glucose-1-phosphate adenylyltransferase family protein	29.64	2	6	6	26	13.9208	9.42	2	4	17.5916	6.37	1	4	23.3188	23.82	4	6	10.5535	9.42	2	3	6.43932	6.37	1	2	5.19149	9.14	2	2	2.0973	3.05	1	1	2.10289	3.05	1	1	361	39.5519	6.72705
AT3G51800.3	metallopeptidase M24 family protein	29.61	3	10	10	78	38.8021	26.49	8	11	35.9644	27.01	8	11	25.1582	21.04	6	7	29.3887	29.61	9	9	29.7049	21.56	7	9	23.819	21.04	6	8	20.4965	18.44	6	6	10.4428	12.21	4	4	385	42.2688	6.17627
AT2G20990.1	synaptotagmin A	29.57	4	12	12	54	17.6529	14.23	5	6	20.3089	14.42	6	7	15.3135	10.91	4	5	13.6358	9.98	4	5	24.4565	16.45	6	7	15.9352	11.65	5	6	19.8587	15.9	7	8	7.95282	4.62	2	3	541	61.7044	7.56201
AT2G47610.1	Ribosomal protein L7Ae/L30e/S12e/Gadd45 family protein	29.57	1	2	8	61	22.9509	26.46	7	8	28.9339	26.46	7	9	21.8455	22.96	5	7	21.5556	18.29	5	7	17.0143	22.96	5	6	12.5038	17.51	4	5	7.66397	13.23	3	3	15.1252	13.23	3	5	257	29.1113	10.1255
AT2G13560.1	NAD-dependent malic enzyme 1	29.53	1	11	11	62	36.4571	22.79	8	10	29.4298	16.05	6	7	31.7548	21.19	7	8	26.2951	18.14	6	7	35.6826	21.03	7	9	22.8275	11.88	4	6	14.6165	8.35	3	4	8.46864	7.7	3	3	623	69.6111	5.45264
AT2G25450.1	2-oxoglutarate (2OG) and Fe(II)-dependent oxygenase superfamily protein	29.53	1	8	8	80	42.277	23.68	7	12	29.9502	20.33	6	8	27.3796	23.68	7	8	36.3529	25.91	7	10	29.3087	23.68	6	8	21.9812	21.45	5	6	29.1216	20.06	6	8	19.0943	18.66	5	6	359	40.3252	6.29053
AT4G38100.1	unknown protein; LOCATED IN: chloroplast thylakoid membrane; EXPRESSED IN: 23 plant structures; EXPRESSED DURING: 13 growth stages; BEST Arabidopsis thaliana protein match is: unknown protein (TAIR:AT4G01150.1); Has 30201 Blast hits to 17322 proteins in 780 species: Archae - 12; Bacteria - 1396; Metazoa - 17338; Fungi - 3422; Plants - 5037; Viruses - 0; Other Eukaryotes - 2996 (source: NCBI BLink…	29.53	1	3	3	12	5.8745	11.92	1	1	5.96913	11.92	1	1	10.8411	24.35	2	2	5.70947	11.92	1	1	9.64339	24.35	2	2	5.57269	11.92	1	1	5.82295	11.92	1	1	4.85673	11.92	1	1	193	21.342	5.14795
AT4G37870.1	phosphoenolpyruvate carboxykinase 1	29.51	2	14	14	77	37.6915	17.14	9	12	31.9663	16.69	8	9	23.4158	11.18	6	7	16.6038	9.69	5	5	37.7776	21.31	10	11	28.8176	16.84	8	9	21.5765	16.24	7	7	18.4208	11.92	5	6	671	73.3587	7.07861
AT2G26080.1	glycine decarboxylase P-protein 2	29.5	1	7	24	252	147.61	26.05	18	32	156.888	26.05	18	35	99.1742	24.14	15	25	146.405	27.68	20	34	100.803	22.03	14	24	116.744	22.03	14	31	92.6995	21.17	13	25	57.815	17.72	12	17	1044	113.703	6.65381
AT3G20330.1	PYRIMIDINE B	29.49	1	12	12	45	22.9071	14.1	6	7	15.8632	13.59	5	5	12.5329	9.49	4	4	15.6515	12.56	5	5	12.6894	14.87	5	5	12.3228	15.13	5	5	7.68924	9.74	3	3	4.95326	6.41	2	2	390	43.1393	6.59521
AT3G09350.1	Fes1A	29.48	4	7	7	28	9.23737	9.92	3	3	20.2222	22.04	5	5	12.6685	14.6	3	3	9.57206	11.29	2	2	17.2198	19.28	5	5	5.53332	7.16	2	2	6.42053	11.29	2	2					363	40.3707	5.12256
AT2G45820.1	Remorin family protein	29.47	1	4	4	15	4.37739	11.58	2	2	4.486	11.58	2	2	6.57348	13.68	1	1					13.6685	29.47	4	4					4.54186	11.58	2	2	5.07994	13.68	1	1	190	20.955	8.54346
AT3G18860.1	transducin family protein / WD-40 repeat family protein	29.47	2	13	13	48	27.0374	15.39	6	6	19.4418	11.05	5	5	21.5352	12.37	6	6	9.6112	5.92	3	3	30.0076	16.97	7	8	13.3224	9.21	5	5	23.9707	13.82	6	7	8.03539	5.53	2	2	760	84.2218	5.57959
AT2G29450.1	glutathione S-transferase tau 5	29.46	1	5	5	20					3.68559	7.14	1	1	12.4238	17.86	3	4	9.57989	16.96	3	3	13.1318	19.64	3	4	6.40009	13.39	2	2	3.27074	7.14	1	1	9.25036	13.39	2	3	224	25.9836	5.5542
AT5G01410.1	Aldolase-type TIM barrel family protein	29.45	2	8	10	102	34.5103	23.3	8	12	38.1888	23.3	9	13	28.6551	23.3	8	10	41.4728	23.3	9	14	26.6701	19.42	7	9	28.2339	23.3	8	10	31.0371	19.42	7	11	19.8959	15.53	5	7	309	33.195	6.11279
AT4G01690.1	Flavin containing amine oxidoreductase family	29.42	2	9	9	61	29.3011	19.18	6	7	26.58	20.3	6	7	19.9672	14.15	4	5	28.5699	19.18	6	8	29.4931	20.48	6	7	20.6304	17.69	5	6	30.258	21.42	7	9	17.2446	13.78	4	5	537	57.6593	9.02686
AT4G34120.1	Cystathionine beta-synthase (CBS) family protein	29.41	1	6	6	40	12.7789	16.81	3	4	16.4163	19.75	4	5	11.9463	16.81	3	4	12.2244	16.81	3	4	9.82989	16.81	3	3	11.67	16.81	3	4	11.1721	16.81	3	4	9.12359	12.61	2	3	238	25.9396	8.35303
AT5G20010.1	RAS-related nuclear protein-1	29.41	3	5	5	44	15.3753	25.79	4	5	13.8231	20.81	3	4	14.4239	29.41	5	5	14.1812	19.46	4	5	13.6279	29.41	5	5	9.39581	20.81	3	3	17.6793	24.89	4	6	10.5169	24.43	4	4	221	25.2598	6.85889
AT3G44330.1	INVOLVED IN: protein processing; LOCATED IN: mitochondrion, endoplasmic reticulum, plasma membrane, vacuole; EXPRESSED IN: 25 plant structures; EXPRESSED DURING: 13 growth stages; CONTAINS InterPro DOMAIN/s: Nicalin (InterPro:IPR016574), EF-Hand 1, calcium-binding site (InterPro:IPR018247), Nicastrin (InterPro:IPR008710); Has 245 Blast hits to 243 proteins in 99 species: Archae - 6; Bacteria - 10…	29.38	1	10	10	69	32.7459	25.13	8	9	30.2101	25.13	8	9	15.3428	13.81	5	5	21.6257	18.76	7	7	19.274	16.64	6	6	16.7024	16.11	6	6	23.2091	18.94	7	8	22.7503	20.71	8	8	565	62.1635	6.41748
AT1G01080.1	RNA-binding (RRM/RBD/RNP motifs) family protein	29.35	2	7	7	32	7.7601	12.97	3	3	12.5635	19.8	4	4	9.51234	16.38	4	4	10.895	15.02	3	3	11.2747	19.8	4	4	7.38569	12.97	3	3	10.9067	15.02	3	3	9.25257	15.02	3	3	293	32.5555	8.89502
AT1G74970.1	ribosomal protein S9	29.33	1	4	4	40	20.0301	24.04	3	5	19.9297	14.9	2	5	20.7581	14.9	2	5	24.821	29.33	4	7	16.3406	14.9	2	4	12.8642	14.9	2	3	11.8867	14.9	2	3	8.87054	14.9	2	2	208	22.5634	10.4624
AT5G27670.1	histone H2A 7	29.33	1	2	3	28	14.7583	29.33	3	5	9.18526	29.33	3	3	5.09867	14	2	2	9.89661	29.33	3	3	5.2289	21.33	2	2	8.67594	29.33	3	3	11.6434	29.33	3	4	4.37932	14	2	2	150	15.8987	10.4624
AT1G27090.1	glycine-rich protein	29.29	1	8	8	51	25.988	22.62	6	7	17.4705	18.1	5	5	14.5332	14.76	4	4	21.7414	24.76	7	7	18.0508	20.71	6	6	15.8306	18.1	5	5	15.9305	18.1	5	5	10.9317	13.57	4	4	420	45.9903	5.38916
AT1G48610.2	AT hook motif-containing protein	29.29	2	4	4	15	13.6839	29.29	4	4	6.79394	21.21	2	2	9.13618	28.79	3	3	9.79204	28.79	3	3																	198	20.196	11.605
AT4G27270.1	Quinone reductase family protein	29.27	1	1	4	23	5.18463	13.17	2	2	9.51616	24.88	3	3	7.00084	17.07	2	2	5.17189	13.17	2	2	12.9981	21.46	3	4	10.4852	29.27	4	4	2.20583	5.37	1	1	5.38976	13.17	2	2	205	21.778	6.53662
AT2G34480.1	Ribosomal protein L18ae/LX family protein	29.21	3	5	5	53	27.9187	25.84	4	7	24.1086	27.53	4	6	27.8598	25.84	4	8	27.4529	27.53	4	7	13.0939	24.16	3	4	19.649	11.8	2	5	7.75083	10.11	1	2	5.88622	10.11	1	2	178	21.2934	10.4771
AT2G17265.1	homoserine kinase	29.19	1	6	6	26	13.6318	19.19	4	4	19.5004	20.27	4	5	8.43877	11.62	2	2	18.0957	15.95	3	4	2.80443	4.32	1	1	2.75656	4.05	1	1	4.85121	8.38	2	2	2.6465	4.05	1	1	370	38.5043	8.29443
ATCG00270.1	photosystem II reaction center protein D	29.18	1	11	11	226	110.259	25.78	8	26	111.279	24.65	9	27	122.378	29.18	11	29	116.724	28.33	9	27	96.649	24.65	8	23	91.1449	24.65	8	23	97.701	28.33	9	24	72.6755	21.81	6	19	353	39.5219	5.74463
AT2G30110.1	ubiquitin-activating enzyme 1	29.17	1	19	21	163	66.2282	21.94	16	18	90.9406	26.94	18	23	61.296	19.35	15	17	57.9019	20.19	14	16	64.5466	21.2	15	17	65.0374	21.11	17	19	60.8585	18.06	14	17	42.049	15.56	11	12	1080	120.175	5.2749
AT2G21390.1	Coatomer, alpha subunit	29.15	1	13	25	132	38.1618	12.4	10	10	49.7209	16.26	13	14	40.1599	14.53	13	13	54.2076	19.29	15	15	48.4496	16.01	14	15	52.5653	15.52	13	16	44.9431	15.35	13	14	39.9306	13.46	12	14	1218	136.381	6.91748
AT2G35810.1	unknown protein; BEST Arabidopsis thaliana protein match is: unknown protein (TAIR:AT2G35830.2); Has 153 Blast hits to 153 proteins in 52 species: Archae - 0; Bacteria - 62; Metazoa - 0; Fungi - 0; Plants - 82; Viruses - 0; Other Eukaryotes - 9 (source: NCBI BLink).	29.15	1	2	3	14	6.11763	14.07	1	1	3.51381	7.04	1	1	3.54697	7.04	1	1	8.52755	21.11	2	2	5.46596	14.07	1	1	5.56617	14.07	1	1	10.6437	21.11	2	3	4.30497	14.07	1	1	199	22.0141	6.63916
AT3G12290.1	Amino acid dehydrogenase family protein	29.1	1	5	5	28	19.1076	25.08	4	5	10.2684	18.06	3	3	9.66621	18.06	3	3	9.67234	16.05	3	3	9.6874	18.06	3	3	6.75176	10.7	2	2	6.8623	10.7	2	2	6.17934	10.03	2	2	299	31.5699	8.1626
AT5G39410.1	Saccharopine dehydrogenase	29.07	1	9	9	40	11.3813	11.67	4	4	19.735	19.6	5	5	6.77565	6.39	2	2	14.7071	16.08	4	4	19.5137	19.82	6	6	17.9872	21.15	6	6	18.5996	19.6	6	6	6.64615	6.83	2	2	454	49.6499	8.29443
AT1G03680.1	thioredoxin M-type 1	29.05	1	8	8	60	31.8041	29.05	7	9	29.2833	28.49	5	8	30.065	28.49	6	9	26.3037	28.49	5	7	21.1129	21.79	5	6	11.9565	20.11	4	4	19.0513	21.79	5	6	5.99765	15.08	2	2	179	19.652	8.95361
AT3G52200.1	Dihydrolipoamide acetyltransferase, long form protein	29.04	2	11	11	48	23.4023	15.7	6	6	25.8981	18.68	6	6	13.5245	10.05	4	4	18.3823	14.6	5	5	23.7925	15.54	6	7	14.8595	11.46	5	5	21.9036	19.47	7	7	8.11741	6.12	3	3	637	68.8198	5.5415
ATCG01240.1	ribosomal protein S7	29.03	1	4	4	31	13.0999	23.87	3	4	12.9855	23.87	3	4	9.13919	23.23	3	3	10.9804	18.06	2	3	10.8975	18.06	2	3	9.40909	18.06	2	3	13.3527	23.87	3	4	4.54065	11.61	2	2	155	17.3465	11.2827
AT5G08060.1	unknown protein; FUNCTIONS IN: molecular_function unknown; INVOLVED IN: biological_process unknown; LOCATED IN: mitochondrion; EXPRESSED IN: 24 plant structures; EXPRESSED DURING: 16 growth stages; Has 42 Blast hits to 42 proteins in 17 species: Archae - 0; Bacteria - 0; Metazoa - 0; Fungi - 0; Plants - 41; Viruses - 0; Other Eukaryotes - 1 (source: NCBI BLink).	29.01	1	4	4	12	2.92842	10.69	1	1	3.18292	10.69	1	1	5.18093	17.56	2	2	4.62981	17.56	2	2	2.24568	10.69	1	1					4.72262	7.63	2	2					131	15.0286	8.39697
AT4G24920.1	secE/sec61-gamma protein transport protein	28.99	1	2	2	15	8.1202	28.99	2	2	8.2143	28.99	2	2	4.96564	23.19	1	1	7.49468	28.99	2	2	7.1609	28.99	2	2	4.00319	23.19	1	1	4.038	23.19	1	1	3.89398	23.19	1	1	69	7.73225	9.71533
AT3G57610.1	adenylosuccinate synthase	28.98	1	10	10	72	50.7651	25.71	8	12	49.6061	25.71	7	11	31.1127	18.57	5	7	41.2896	25.71	7	9	23.8028	17.96	5	6	28.7636	18.37	5	7	24.3663	15.1	4	6	12.2382	11.22	3	3	490	52.9313	7.13721
AT5G18110.1	novel cap-binding protein	28.96	1	5	5	14	5.09486	10.41	2	2	9.07218	17.19	3	3	6.21474	11.31	2	2	2.91788	4.98	1	1	2.83651	4.98	1	1	3.61944	4.98	1	1	3.02031	4.98	1	1	3.38983	4.98	1	1	221	25.7287	6.94678
AT3G51160.1	NAD(P)-binding Rossmann-fold superfamily protein	28.95	2	8	8	53	20.2386	22.79	5	5	16.8981	18.5	5	5	25.9979	18.77	5	8	15.6218	17.43	4	4	22.9977	22.79	5	6	15.2092	17.43	4	4	20.4882	20.38	6	6	17.4087	20.11	5	5	373	41.9351	6.11279
AT1G56580.1	Protein of unknown function, DUF538	28.92	1	4	5	25	12.0703	24.1	4	4	9.49027	12.65	3	3	11.4293	12.65	3	4	12.4803	17.47	4	4	6.98016	12.65	2	2	5.89247	12.65	1	2	6.10343	12.65	2	2	3.47861	12.65	1	1	166	18.3949	7.18115
AT2G17630.1	Pyridoxal phosphate (PLP)-dependent transferases superfamily protein	28.91	1	5	10	52	24.8509	24.17	8	8	17.4196	15.4	5	5	19.0414	16.35	6	6	23.017	18.72	6	7	13.1607	13.74	4	4	11.2748	13.51	4	4	16.0436	16.35	5	5	15.1471	17.3	5	5	422	46.6037	8.06006
AT5G17050.1	UDP-glucosyl transferase 78D2	28.91	2	4	6	40	20.7715	17.83	4	5	12.6581	16.09	3	3	29.3511	27.17	5	7	21.5751	23.7	4	5	27.7499	19.57	4	6	15.5475	11.74	3	4	15.4092	16.09	3	4	7.94385	8.26	2	2	460	50.4538	5.93506
AT5G16440.1	isopentenyl diphosphate isomerase 1	28.87	1	6	8	43	24.3486	23.02	6	7	18.0969	19.59	5	5	17.6336	12.37	3	4	19.7943	22.34	6	6	17.7767	12.37	3	4	15.1237	12.37	3	4	16.9469	15.46	4	5	13.9537	19.93	5	5	291	33.1929	6.02393
AT3G54960.1	PDI-like 1-3	28.84	2	12	12	47	25.2029	20.21	8	8	16.6109	13.13	5	5	19.0151	14.16	5	5	14.8161	11.05	4	4	15.2822	12.95	5	5	9.74254	7.94	3	3	13.6185	10.71	4	4	9.94243	7.77	3	3	579	64.1723	4.83057
AT1G18640.2	3-phosphoserine phosphatase	28.81	1	5	5	29	17.6655	18.98	3	4	14.7492	14.24	2	3	14.7231	23.73	4	4	6.1169	9.83	2	2	9.49575	9.15	1	2	13.4306	18.98	3	4	8.53961	19.32	3	3	8.22775	13.9	2	3	295	32.2977	6.37939
AT5G39050.1	HXXXD-type acyl-transferase family protein	28.78	2	8	8	30	2.48166	2.77	1	1	6.34852	6.18	2	2	8.76319	9.59	3	3	6.88428	6.82	2	2	20.2574	19.62	5	5	8.26961	8.74	3	3	14.8522	14.29	4	4	9.6562	10.87	3	3	469	51.7324	5.5542
AT4G13780.1	methionine--tRNA ligase, putative / methionyl-tRNA synthetase, putative / MetRS, putative	28.73	1	16	16	83	21.8539	11.79	6	6	41.3113	18.32	11	12	41.111	19.45	10	11	24.2551	12.17	7	7	40.0909	16.94	9	10	33.831	15.56	9	10	25.1742	13.93	8	8	20.0511	12.92	7	7	797	89.7965	7.00537
AT1G30510.3	root FNR 2	28.71	3	4	6	53	32.4823	24.92	4	7	25.927	28.71	5	6	23.6431	17.98	4	6	34.1143	28.71	5	8	18.0545	17.98	3	4	31.2117	21.77	5	8	17.4056	13.25	3	4	14.549	13.25	3	4	317	35.6489	7.13721
AT5G13430.1	Ubiquinol-cytochrome C reductase iron-sulfur subunit	28.68	2	6	6	34	14.5269	28.31	4	5	23.3949	19.85	5	7	7.77656	19.85	3	3	9.46988	12.87	2	2	11.5522	15.81	3	4	7.57543	11.03	2	3	5.9208	11.03	2	2	5.54325	11.03	2	2	272	29.5892	8.42627
AT4G39960.1	Molecular chaperone Hsp40/DnaJ family protein	28.64	1	7	9	68	37.9907	22.15	7	10	34.9025	25.28	8	9	32.4028	19.46	6	8	32.8758	22.15	7	8	34.5862	25.5	8	9	10.4693	7.83	2	3	29.5615	25.28	7	8	15.2045	11.41	3	4	447	48.0012	9.05615
AT1G02150.1	Tetratricopeptide repeat (TPR)-like superfamily protein	28.63	1	11	11	63	35.4056	20.99	8	10	26.9924	18.51	7	8	35.0162	22.33	8	10	35.4526	24.43	9	11	14.0336	13.36	5	5	8.61977	7.06	3	3	12.2536	13.55	5	5	2.69096	3.24	1	1	524	59.8446	8.07471
AT2G41380.1	S-adenosyl-L-methionine-dependent methyltransferases superfamily protein	28.62	1	4	4	13	10.486	17.47	3	3	2.60113	3.35	1	1	15.3008	28.62	4	4	2.21078	3.35	1	1					6.58199	11.9	2	2	2.01596	3.35	1	1					269	30.5384	5.43994
AT4G11010.1	nucleoside diphosphate kinase 3	28.57	3	7	7	37	15.2157	24.37	4	5	15.0953	15.97	5	5	15.0127	28.15	5	5	13.4507	19.75	5	5	9.40142	19.33	4	4	7.35586	15.55	3	3	9.75444	19.33	4	4	4.78335	8.82	2	2	238	25.7183	9.23193
AT5G27540.1	MIRO-related GTP-ase 1	28.55	1	13	13	34	11.5149	8.95	4	4	6.97428	5.25	2	2	22.1539	13.12	6	6	20.918	15.43	7	7	19.8944	15.9	6	6	7.86752	6.02	3	3	2.37663	1.85	1	1	2.5941	1.54	1	1	648	72.2767	5.30029
AT5G22800.1	Alanyl-tRNA synthetase, class IIc	28.53	1	22	22	96	37.0973	13.91	11	12	46.6382	17.69	14	15	28.1033	11.04	8	9	48.4492	21.17	16	16	33.0359	12.58	11	12	27.3373	11.76	10	10	22.5807	9.71	8	8	9.72166	4.6	3	3	978	107.764	5.59229
AT1G02560.1	nuclear encoded CLP protease 5	28.52	1	5	5	62	27.8613	19.13	4	8	25.5211	19.13	4	7	27.399	19.13	4	8	24.3669	28.52	5	6	25.4472	19.13	4	7	21.8005	19.13	4	7	18.9717	19.13	4	6	12.4653	13.42	3	4	298	32.3353	8.23584
AT1G30690.1	Sec14p-like phosphatidylinositol transfer family protein	28.52	1	11	11	52	17.1205	13.52	5	5	25.509	20	7	7	26.0875	21.3	7	7	21.2465	17.78	7	7	16.6885	13.7	5	5	13.0656	11.85	4	4	19.8254	14.63	5	6	10.6936	9.44	3	3	540	61.1518	4.91943
AT1G61150.3	LisH and RanBPM domains containing protein	28.5	4	3	3	17	6.60947	11.92	1	1	7.84769	16.58	2	2	3.01402	6.74	1	1	10.2195	18.65	2	2	9.66325	18.65	2	2	9.66585	18.65	2	2	9.42632	18.65	2	2	7.56978	18.65	2	2	193	21.8172	4.56396
AT3G13860.1	heat shock protein 60-3A	28.5	1	12	12	56	28.0306	15.91	5	7	24.6741	13.81	4	6	28.2138	20.8	8	8	22.0879	16.08	5	6	16.7464	12.24	4	5	22.9707	18.53	6	7	15.4251	13.46	5	5	9.45413	9.62	3	3	572	60.4288	6.1001
AT2G36060.3	MMS ZWEI homologue 3	28.47	3	2	3	20	2.07928	6.25	1	1	2.4557	6.25	1	1	6.53321	20.14	2	2	6.6593	22.22	2	2	4.48687	13.89	1	1	11.7942	28.47	3	4	6.50341	22.22	2	2	5.6599	22.22	2	2	144	16.3711	7.03467
AT3G46040.1	ribosomal protein S15A D	28.46	1	1	3	19	7.98192	10.77	1	2	10.3768	21.54	2	3	10.5038	17.69	2	3	8.13176	10.77	1	2	8.70678	10.77	1	2	7.18431	10.77	1	2	7.2394	10.77	1	2	4.46303	10.77	1	1	130	14.7649	9.93506
AT5G57040.1	Lactoylglutathione lyase / glyoxalase I family protein	28.43	1	5	5	24	8.47214	17.77	3	3	8.4706	17.77	3	3	7.63569	17.77	3	3	7.92233	16.24	3	3	11.6937	28.43	4	4	5.72559	13.2	2	2	6.39654	13.2	2	2	4.88269	13.71	2	2	197	22.2335	8.57275
AT4G33640.1	unknown protein; Has 30201 Blast hits to 17322 proteins in 780 species: Archae - 12; Bacteria - 1396; Metazoa - 17338; Fungi - 3422; Plants - 5037; Viruses - 0; Other Eukaryotes - 2996 (source: NCBI BLink).	28.42	1	2	2	9	4.79745	16.84	1	1					4.53205	16.84	1	1	4.75211	16.84	1	1	4.46147	16.84	1	1	6.94676	28.42	2	2	4.37472	16.84	1	1	4.21803	16.84	1	1	95	10.4134	5.90967
AT1G18630.1	glycine-rich RNA-binding protein 6	28.39	1	3	3	6	9.20065	15.48	2	2	3.57227	15.48	1	1	11.89	28.39	3	3																					155	15.95	9.89111
AT3G56910.1	plastid-specific 50S ribosomal protein 5	28.38	1	3	3	26	12.6638	28.38	3	4	7.03597	22.97	2	2	14.4919	22.97	2	4	9.79983	16.22	2	3	10.3276	22.97	2	3	11.1825	22.97	2	3	7.02716	22.97	2	2	3.08241	12.16	1	1	148	16.3512	10.8579
AT1G74920.1	aldehyde dehydrogenase 10A8	28.34	2	8	9	62	34.1838	23.35	7	7	24.1858	20.76	5	5	36.7038	23.75	7	8	35.1156	26.15	8	8	32.2372	20.76	6	7	21.3279	20.96	5	5	22.1569	23.15	6	6	22.2383	23.55	6	6	501	54.3968	5.2876
AT2G26590.1	regulatory particle non-ATPase 13	28.33	1	5	5	42	20.5402	24.67	4	5	24.2373	24.67	4	5	20.0107	24.67	4	5	17.1444	19	3	4	21.359	18.33	3	5	15.8335	18.33	3	4	16.1759	18.33	3	4	13.7828	22	4	4	300	33.2765	4.44971
AT3G56190.2	alpha-soluble NSF attachment protein 2	28.33	3	6	6	39	16.66	28.33	5	5	18.0541	28.33	5	5	15.0675	24.58	4	4	12.4794	21.67	4	4	10.2057	17.92	3	3	12.3964	24.58	4	4	15.1107	21.67	5	5	9.58008	17.92	3	3	240	27.2325	5.32568
AT3G18080.1	B-S glucosidase 44	28.32	3	10	11	41	13.8747	12.3	5	5	14.3502	11.72	4	4	24.4159	19.53	6	6	11.9252	5.66	2	3	15.5364	12.89	4	4	20.1057	15.04	5	6	19.4924	14.84	5	6	10.7291	9.96	3	3	512	58.9459	9.42236
AT5G66510.1	gamma carbonic anhydrase 3	28.29	2	3	4	27	17.5554	23.26	3	4	20.886	28.29	4	5	8.29278	7.36	1	2	12.1555	14.34	2	3	11.1508	12.4	2	3	10.4909	12.4	2	3	11.1173	12.4	2	3	5.70152	12.4	2	2	258	27.8201	7.26904
AT4G28480.2	DNAJ heat shock family protein	28.28	2	3	4	12	13.9118	21.38	3	4	3.46456	6.9	1	1	3.0978	9.31	1	1	3.68376	6.9	1	1	9.05596	13.79	2	2					4.81067	6.9	1	1					290	31.8052	8.1333
ATCG00820.1	ribosomal protein S19	28.26	1	2	2	10	6.54058	28.26	2	2	7.01639	28.26	2	2	2.46412	11.96	1	1	4.70012	16.3	1	1	2.65198	11.96	1	1	2.66536	11.96	1	1									92	10.5699	10.77
AT5G10920.1	L-Aspartase-like family protein	28.24	1	11	11	48	28.6098	17.21	7	9	20.7445	11.41	4	6	18.8183	13.93	6	6	26.4644	15.09	5	7	17.7317	12.96	4	5	17.7949	12.19	5	6	10.3184	8.9	3	3	3.62609	2.71	1	1	517	57.4761	5.88428
AT1G80600.1	HOPW1-1-interacting 1	28.23	1	8	8	72	38.7057	25.38	7	10	25.6743	19.69	6	8	28.661	19.69	6	8	27.187	17.72	5	7	26.9012	17.72	5	7	29.0431	19.69	6	8	22.6886	22.54	7	7	15.0494	17.72	5	5	457	48.7965	6.80029
AT5G58260.1	oxidoreductases, acting on NADH or NADPH, quinone or similar compound as acceptor	28.23	2	4	4	18	6.33215	14.83	2	2	11.3509	20.1	3	4	5.99034	14.83	2	2	10.0441	22.97	3	3	8.89307	14.83	2	3					2.56395	7.18	1	1	2.02165	5.26	1	1	209	23.3834	9.34912
AT5G35530.1	Ribosomal protein S3 family protein	28.23	1	1	8	97	37.7168	23.39	5	13	50.1911	27.42	6	15	36.6089	23.39	5	11	42.0994	27.82	7	13	35.6741	23.39	5	11	26.7396	23.39	5	9	27.3753	23.39	5	9	10.7001	22.58	4	4	248	27.4406	9.53955
AT3G24430.1	ATP binding	28.2	1	9	9	59	32.864	24.06	7	9	17.7258	18.05	5	5	26.0573	15.6	4	7	26.6424	22.74	7	8	23.4994	22.56	7	7	23.4922	20.49	6	7	21.2961	18.42	5	6	8.23297	7.14	3	3	532	57.7279	6.29053
AT3G06720.1	importin alpha isoform 1	28.2	1	7	9	62	28.1631	13.72	5	6	24.6948	16.54	5	6	26.0275	17.29	5	6	27.8877	18.8	5	6	37.5068	25.94	7	8	26.6069	21.62	6	6	30.2424	25.94	7	7	21.9322	17.29	5	6	532	58.6079	5.2749
AT2G41680.1	NADPH-dependent thioredoxin reductase C	28.17	1	9	9	77	44.7189	25.9	8	10	41.8893	22.68	7	9	41.5164	26.47	7	9	35.499	17.77	6	8	42.374	22.68	7	9	34.2647	22.68	7	8	37.564	22.68	7	8	28.758	16.07	5	7	529	57.9134	6.771
AT3G25920.1	ribosomal protein L15	28.16	1	10	10	71	46.1521	27.44	9	11	49.5576	23.83	8	11	23.8497	23.47	6	6	44.3518	28.16	8	10	30.6015	27.08	7	8	19.134	22.74	5	5	20.4693	26.35	6	6	15.2254	18.77	4	4	277	29.6889	10.77
AT3G53740.1	Ribosomal protein L36e family protein	28.16	4	4	4	16	4.18954	19.42	2	2	6.48134	19.42	3	3	6.33332	27.18	3	3	2.05265	9.71	1	1	6.48736	27.18	3	3					4.3663	18.45	2	2	2.02281	8.74	1	1	103	11.6727	11.7808
AT5G41210.1	glutathione S-transferase THETA 1	28.16	2	5	5	20	10.3775	22.04	4	4	2.78603	4.49	1	1	5.29934	8.98	2	2	2.90765	4.49	1	1	4.6795	8.98	2	2	2.89621	4.49	1	1	6.83009	15.1	3	3	2.19746	4.49	1	1	245	27.6358	9.48096
AT1G80480.1	plastid transcriptionally active 17	28.15	1	9	10	35	16.7216	17.12	4	4	19.3694	17.12	4	4	16.8974	16.44	5	5	21.074	16.22	5	5	23.0426	17.12	5	5	14.3133	11.94	4	4	2.59046	2.48	1	1					444	49.4568	6.1001
AT4G29840.1	Pyridoxal-5'-phosphate-dependent enzyme family protein	28.14	1	12	12	111	45.5105	17.49	7	12	47.857	24.14	9	13	50.2934	26.05	10	14	41.3387	17.68	8	11	45.0726	17.68	8	12	48.7062	23.76	10	14	35.2966	15.59	7	10	24.3499	16.54	6	9	526	57.74	7.41553
AT1G78570.1	rhamnose biosynthesis 1	28.1	1	5	14	113	42.4167	20.18	10	13	47.2732	24.22	12	16	27.9264	14.05	7	9	43.8188	21.67	10	14	39.9738	18.68	10	13	28.1977	11.96	6	8	37.6027	17.04	9	12	22.985	12.41	6	7	669	75.324	7.28369
AT5G57490.1	voltage dependent anion channel 4	28.1	1	6	6	14	5.95907	8.39	2	2	10.8397	17.88	3	3	2.3603	3.28	1	1	4.20792	6.57	2	2	2.05563	3.28	1	1	2.42013	4.74	1	1	3.13382	4.74	1	1					274	29.4872	9.21729
AT1G01320.2	Tetratricopeptide repeat (TPR)-like superfamily protein	28.09	2	27	33	158	80.6753	17.4	19	21	83.2091	16.79	20	24	61.5442	13.43	16	18	74.0433	17.29	19	20	52.025	11.53	14	15	46.5184	10.74	13	14	40.6153	11.36	12	13	36.2868	8.34	11	11	1787	197.377	6.27783
AT1G70600.1	Ribosomal protein L18e/L15 superfamily protein	28.08	1	1	4	11	10.7455	19.18	3	3	3.48169	10.27	1	1	4.01522	10.27	1	1	11.9603	21.23	3	3									5.93713	17.12	2	2					146	16.445	10.5942
AT1G23290.1	Ribosomal protein L18e/L15 superfamily protein	28.08	1	1	4	12	11.3448	19.18	3	3	8.35203	12.33	2	2	4.01522	10.27	1	1	11.8755	21.23	3	3									5.93713	17.12	2	2					146	16.2819	10.5063
AT1G77090.1	Mog1/PsbP/DUF1795-like photosystem II reaction center PsbP family protein	28.08	1	6	6	47	21.8216	22.69	5	6	19.7061	22.69	4	5	16.4487	28.08	5	5	22.8573	28.08	6	7	13.744	22.69	4	4	19.6541	22.69	5	6	13.0234	22.69	4	4	10.7768	18.85	3	3	260	28.4837	7.50342
AT4G08900.1	arginase	28.07	1	3	6	33	16.6499	7.31	1	3	29.7276	14.33	3	6	10.2911	12.87	3	3	17.0782	7.31	1	3	24.4392	20.18	4	6	4.60999	5.56	2	2	5.36101	7.02	2	2	6.61549	9.36	3	3	342	37.3213	6.55127
AT4G19710.2	aspartate kinase-homoserine dehydrogenase ii	28.06	2	15	20	82	35.5848	12.55	10	11	29.002	12.66	10	10	42.6976	16.92	12	13	30.2331	11.9	9	10	17.4539	6.99	5	6	19.2933	10.37	6	6	23.6476	12.77	8	9	16.4567	9.28	7	7	916	100.187	7.48877
AT4G22890.4	PGR5-LIKE A	28.04	4	4	5	40	28.6836	18.38	4	7	26.6872	18.38	4	7	21.3974	18.38	3	5	29.2146	28.04	5	7	13.6635	20.56	4	4	6.08245	4.36	2	2	5.4549	7.48	1	1	2.74438	4.36	1	1	321	35.4449	5.2876
AT2G46650.1	cytochrome B5 isoform C	28.03	1	2	2	8	5.98425	28.03	2	2	7.52511	28.03	2	2	2.9238	9.85	1	1	2.88742	9.85	1	1									2.66518	9.85	1	1					132	14.8635	6.07471
AT4G18360.2	Aldolase-type TIM barrel family protein	28.03	2	3	8	82	39.9858	17.2	5	10	49.0214	20.06	6	13	36.057	17.2	5	10	41.4374	22.61	5	11	26.6066	12.42	3	6	37.3528	15.29	4	9	25.392	13.06	3	6	27.8503	9.55	2	7	314	34.3821	8.03076
AT1G29660.1	GDSL-like Lipase/Acylhydrolase superfamily protein	28.02	1	7	7	40	6.93253	8.24	2	2	15.2255	17.31	4	4	18.2544	15.38	4	6	14.2411	17.31	4	4	22.0909	21.43	5	6	19.4802	24.18	6	6	15.0068	19.23	5	5	7.92846	11.26	3	3	364	40.1166	5.36377
AT2G20530.1	prohibitin 6	27.97	1	2	5	39	15.1985	19.58	3	3	17.812	19.58	3	4	9.16838	11.89	2	2	28.5994	19.58	3	6	21.2123	24.83	4	5	17.6227	19.58	3	4	19.993	19.58	3	5	13.7635	22.73	4	4	286	31.6171	9.64209
AT4G05160.1	AMP-dependent synthetase and ligase family protein	27.94	1	10	10	48	19.8526	16.18	6	6	20.0303	16.18	6	6	20.6617	16.18	6	6	13.7636	9.56	4	4	20.0941	15.81	6	6	17.9287	14.34	5	6	9.00278	6.99	3	3	9.96956	7.9	3	3	544	59.8123	8.45557
AT3G47800.1	Galactose mutarotase-like superfamily protein	27.93	1	7	7	62	25.4137	20.11	4	6	26.7415	19.27	5	6	22.1597	17.32	4	6	34.2896	24.86	6	8	34.8614	24.86	6	8	30.1745	24.86	6	8	23.7124	20.39	5	7	17.3092	16.48	4	5	358	39.6894	9.0708
AT4G36130.1	Ribosomal protein L2 family	27.91	2	2	5	53	20.7003	27.91	5	6	20.8592	27.91	5	6	19.446	16.67	3	5	22.2827	27.91	5	6	19.881	20.93	4	6	21.1405	20.93	4	6	16.7048	20.93	4	5	19.2848	20.93	4	5	258	27.9308	10.8286
AT4G15530.3	pyruvate orthophosphate dikinase	27.89	4	16	16	80	33.9056	19.14	9	9	31.0768	17.15	9	9	38.7911	20.3	9	10	32.4329	16.1	7	8	29.8273	16.69	7	7	21.8271	12.14	7	7	20.5031	10.5	5	5	28.1098	14.7	8	9	857	93.3206	5.38916
AT1G03230.1	Eukaryotic aspartyl protease family protein	27.88	1	7	9	71	29.0144	22.81	7	9	32.4567	26.04	8	10	24.4147	20.97	7	8	23.0014	19.59	6	7	23.1252	16.82	5	7	17.8651	18.89	6	6	24.9296	22.12	7	8	23.9325	23.27	8	8	434	46.1188	9.14404
AT2G35370.1	glycine decarboxylase complex H	27.88	1	2	4	75	50.2828	27.88	4	13	40.0664	21.82	2	10	31.6119	12.12	1	7	39.1919	27.27	3	10	28.1887	21.82	2	7	25.5716	12.12	1	6	27.9319	18.18	3	7	18.4348	12.73	2	5	165	17.9359	5.33838
AT5G57330.1	Galactose mutarotase-like superfamily protein	27.88	1	7	7	28	18.1007	21.47	4	4	14.4169	16.99	3	3	10.1636	13.78	3	3	11.9544	17.95	3	3	14.9608	17.31	4	4	13.0354	12.82	3	3	6.59322	7.69	1	1	10.5296	16.67	3	3	312	35.4252	6.03662
AT1G06530.1	Tropomyosin-related	27.86	1	7	7	57	23.6521	25.08	6	7	19.2997	19.81	5	6	12.7078	12.38	3	4	28.9551	23.84	6	9	19.2543	19.81	5	6	18.3589	17.03	4	6	10.3481	15.17	4	4	14.5992	16.41	4	5	323	36.0973	4.80518
AT2G34040.1	Apoptosis inhibitory protein 5 (API5)	27.85	2	12	12	60	22.8117	15.01	6	7	31.5718	22.97	9	10	20.0175	11.93	5	6	11.8565	9.58	4	4	17.0355	13.74	6	6	14.9293	11.03	5	5	21.7975	14.29	6	7	11.8719	7.41	3	4	553	61.6056	7.98682
AT3G56070.1	rotamase cyclophilin 2	27.84	1	5	5	32	16.9643	21.02	3	5	13.5668	27.84	3	4	3.11197	8.52	1	1	16.0664	27.84	3	5	16.6897	27.84	4	5	8.62324	15.34	2	3	8.35996	15.34	2	3	3.95462	8.52	1	1	176	18.9083	7.81104
AT5G56630.1	phosphofructokinase 7	27.84	5	7	8	39	10.987	10.1	4	4	16.3402	17.94	5	5	11.8929	15.88	4	4	10.745	10.72	4	4	17.6168	16.49	6	6	10.5915	10.72	4	4	8.45263	8.45	3	3	7.83602	8.45	3	3	485	53.4482	7.31299
AT1G60710.1	NAD(P)-linked oxidoreductase superfamily protein	27.83	3	7	9	68	28.4102	23.48	8	9	29.4431	27.54	8	9	23.5504	20.29	7	7	30.9225	27.54	8	10	16.9174	16.81	5	5	19.4847	20	6	6	16.9785	23.48	6	6	20.5234	20	6	7	345	37.9006	6.30322
AT2G16600.2	rotamase CYP 3	27.81	2	2	3	58	29.4996	27.81	3	7	30.6746	21.85	2	7	31.3922	21.85	2	7	23.4347	21.85	2	5	27.3703	21.85	2	6	25.0389	21.85	2	6	26.675	21.85	2	6	18.5382	21.85	2	5	151	15.9819	6.55127
AT5G18380.2	Ribosomal protein S5 domain 2-like superfamily protein	27.78	4	1	4	39	15.3976	27.78	4	7	13.3044	12.5	2	6	8.5242	12.5	2	4	11.9361	22.22	3	5	4.24188	6.94	1	2	4.43031	12.5	2	2	8.58645	12.5	2	4	8.57986	12.5	2	4	144	16.5338	9.75928
AT2G28190.1	copper/zinc superoxide dismutase 2	27.78	1	2	2	12																	13.7559	27.78	2	2	18.6441	27.78	2	3	13.2909	27.78	2	2	16.8216	27.78	2	3	216	22.2303	7.00537
AT2G01350.2	quinolinate phoshoribosyltransferase	27.76	4	5	5	11					12.143	24.2	4	4	4.44252	11.39	2	2	4.03426	8.19	1	1	4.56885	8.19	1	1	2.11017	3.91	1	1									281	30.826	5.87158
AT4G24750.1	Rhodanese/Cell cycle control phosphatase superfamily protein	27.74	1	4	4	35	20.3193	20.89	3	5	16.6439	20.89	3	4	24.2819	27.74	4	6	20.0726	20.89	3	5	15.5256	20.89	3	4	11.7614	13.36	2	3	7.45557	13.36	2	2	6.57831	13.36	2	2	292	32.0936	8.66064
AT2G26740.1	soluble epoxide hydrolase	27.73	2	6	6	28	15.977	22.12	5	5	14.708	18.38	3	3	4.0349	4.98	1	1	20.1567	22.12	4	5	11.1592	14.33	3	3	10.0432	14.33	3	3	7.31855	10.59	2	2	6.10421	9.35	2	2	321	36.4006	5.43994
AT3G53230.1	ATPase, AAA-type, CDC48 protein	27.73	1	1	19	119	41.0495	14.11	10	12	49.5289	16.44	10	14	43.5078	15.71	10	13	41.0617	11.53	7	11	54.7243	20.49	12	16	43.1513	17.18	9	12	39.8082	16.93	9	12	34.0557	18.28	10	11	815	90.2838	5.16064
AT5G13510.1	Ribosomal protein L10 family protein	27.73	1	5	5	67	33.3591	21.36	3	7	35.061	22.73	3	7	38.2353	27.73	4	9	34.3906	22.73	3	7	28.7789	27.73	4	7	31.8224	27.73	4	7	30.6668	22.73	4	7	21.8643	22.73	4	6	220	24.72	9.31982
AT5G63310.1	nucleoside diphosphate kinase 2	27.71	1	7	7	37	12.8876	17.32	3	4	15.3081	17.32	4	5	13.5265	17.32	3	4	18.473	23.81	5	6	13.1236	17.32	3	4	4.87389	9.96	2	2	16.465	21.21	5	6	5.77542	10.39	2	2	231	25.5342	8.95361
AT5G53490.2	Tetratricopeptide repeat (TPR)-like superfamily protein	27.66	3	5	5	38	16.9302	18.3	3	5	17.1239	19.15	3	5	12.9758	19.15	3	4	14.0145	14.47	2	4	10.1992	18.3	3	3	15.7696	19.15	3	5	9.31616	18.3	3	3	9.65142	18.3	3	3	235	25.5569	6.21436
AT5G49360.1	beta-xylosidase 1	27.65	1	14	14	116	29.2785	13.31	7	8	50.1866	17.83	9	13	51.9006	24.68	12	14	46.1477	19.51	10	13	53.0092	23	11	14	54.5084	21.71	10	15	40.536	23.51	11	12	30.8196	17.57	8	9	774	83.4705	8.51416
AT3G23570.1	alpha/beta-Hydrolases superfamily protein	27.62	1	4	4	26	16.8139	22.18	3	4	16.9483	22.18	3	4	16.9969	22.18	3	4	21.5811	27.62	4	5	8.80926	15.06	2	2	6.95605	9.62	1	2	6.82176	9.62	1	2					239	26.5135	5.47803
AT5G11450.1	Mog1/PsbP/DUF1795-like photosystem II reaction center PsbP family protein	27.61	1	6	6	44	14.7726	17.17	3	4	16.7399	21.21	4	5	10.5181	13.47	3	4	22.7908	27.61	6	7	12.786	21.21	4	4	12.216	21.21	4	4	14.0087	21.21	4	5	12.9078	21.21	4	5	297	33.344	8.74854
AT3G56460.1	GroES-like zinc-binding alcohol dehydrogenase family protein	27.59	1	7	7	43	25.4547	25.57	6	6	21.8931	23.28	5	5	20.1096	25.29	5	5	24.4491	25.57	6	6	26.8819	27.59	7	7	14.298	19.54	3	3	15.5015	22.99	4	4	4.90613	5.75	1	1	348	37.2421	9.24658
ATCG00160.1	ribosomal protein S2	27.54	1	5	5	47	20.2755	27.54	5	7	25.6104	23.73	4	9	23.2463	19.92	3	7	9.89215	10.59	2	4	13.2346	23.73	4	4	12.6537	19.92	3	4	5.55411	10.59	2	2	5.37007	10.59	2	2	236	26.8871	9.65674
AT3G18420.1	Protein prenylyltransferase superfamily protein	27.53	1	6	6	43	27.0704	23.73	5	7	25.9187	20.25	4	6	25.6342	24.05	5	7	20.4283	24.05	5	6	13.9295	11.71	2	3	15.8667	14.87	3	4	11.0562	14.87	3	3	7.0996	11.71	2	2	316	35.6085	5.26221
AT5G14910.1	Heavy metal transport/detoxification superfamily protein	27.53	1	4	4	36	16.9024	27.53	3	4	22.5827	27.53	4	5	16.2618	27.53	3	4	17.1756	27.53	3	4	16.8675	27.53	3	4	16.391	27.53	3	4	15.6962	20.79	2	3	8.47281	27.53	3	3	178	18.9447	5.2749
AT5G54770.1	thiazole biosynthetic enzyme, chloroplast (ARA6) (THI1) (THI4)	27.51	1	6	6	109	53.0428	27.51	6	17	41.7067	24.07	5	13	27.935	17.48	4	8	45.6651	27.51	6	14	39.516	24.07	5	12	35.2957	20.06	4	10	41.4029	24.07	5	12	26.173	20.06	4	8	349	36.6408	6.22705
AT2G32920.1	PDI-like 2-3	27.5	1	7	7	26	17.3272	17.73	5	5	13.2924	13.41	4	4	11.8823	15.68	4	4	3.18112	2.95	1	1	3.37133	3.41	1	1	6.03256	6.14	2	2	13.4749	11.36	3	4	2.53963	3.18	1	1	440	47.7242	5.84619
ATCG00810.1	ribosomal protein L22	27.5	1	3	3	50	22.5773	20.63	2	6	29.1989	27.5	3	8	22.7502	20.63	2	6	33.7788	20.63	2	9	11.485	9.38	1	3	13.0761	9.38	1	4	10.0885	9.38	1	3	8.1011	9.38	1	3	160	18.5746	9.67139
AT5G17820.1	Peroxidase superfamily protein	27.48	1	6	6	41	13.2281	14.38	3	4	17.2121	24.6	5	5	13.7102	19.17	4	4	9.53337	14.38	3	3	19.8126	27.48	6	6	13.9402	22.04	5	5	12.9464	18.85	4	4	11.9771	17.89	4	4	313	34.0765	10.0522
AT1G62660.1	Glycosyl hydrolases family 32 protein	27.47	1	10	13	86	33.2119	20.68	9	10	34.6737	21.6	9	10	24.5079	17.59	7	7	24.4122	18.21	8	8	36.2685	23.61	11	11	25.3496	18.83	8	8	34.1023	25.77	11	11	23.0947	16.05	8	8	648	72.1831	5.60498
AT3G15520.1	Cyclophilin-like peptidyl-prolyl cis-trans isomerase family protein	27.47	1	9	9	33	15.0452	15.45	4	4	17.6009	14.81	4	5	17.4449	13.73	4	5	9.84441	11.16	3	3	10.3856	11.16	4	4	4.07371	7.51	2	2	6.98634	9.66	3	3	4.36274	4.29	2	2	466	50.4514	7.06396
AT1G79690.1	nudix hydrolase homolog 3	27.46	1	17	17	83	27.2684	13.86	9	9	30.5392	14.38	9	9	21.1454	13.08	7	7	26.4451	14.25	9	9	34.3465	17.1	10	10	30.2775	13.73	7	9	31.7199	17.23	10	11	27.1332	14.77	8	9	772	86.8022	5.43994
AT4G29010.1	Enoyl-CoA hydratase/isomerase family	27.46	1	13	13	66	38.0547	18.03	8	11	24.8376	12.48	6	7	25.8914	15.26	6	7	44.4732	21.64	9	12	17.6972	7.91	4	5	20.9113	7.91	4	6	14.7035	6.66	3	4	13.8968	9.15	5	5	721	77.8086	9.31982
AT3G11130.1	Clathrin, heavy chain	27.45	1	5	37	255	87.5776	19.24	22	24	95.1856	19.12	24	28	81.5948	17.71	21	23	126.754	21.11	26	35	109.12	22.05	28	33	85.8637	19.77	25	27	80.746	17.18	23	26	71.1967	15.54	21	23	1705	193.122	5.40186
AT5G60360.2	aleurain-like protease	27.45	3	6	7	24	16.2159	15.13	5	5	8.23806	6.72	3	3	9.14285	8.4	3	3	10.5473	10.64	4	4	6.61991	13.45	2	2	4.25854	3.92	2	2	2.20102	3.92	1	1	2.11868	3.92	1	1	357	38.8773	6.7124
AT3G27740.1	carbamoyl phosphate synthetase A	27.44	2	13	13	84	37.4087	20.93	8	10	29.2036	17.44	5	8	37.9687	24.42	8	11	30.9958	19.77	6	8	39.037	26.28	9	11	36.0892	22.56	8	11	30.613	24.42	9	10	19.9528	17.67	6	7	430	47.0293	6.02393
AT5G45170.1	Haloacid dehalogenase-like hydrolase (HAD) superfamily protein	27.42	1	7	7	35	15.4845	13.17	3	4	18.3719	18.82	5	6	13.5658	15.32	4	5	5.04448	6.72	2	2	10.6911	15.32	4	4	6.89101	9.95	3	3	7.57526	9.95	3	3	7.18639	9.95	3	3	372	40.715	7.84033
AT3G59780.1	Rhodanese/Cell cycle control phosphatase superfamily protein	27.41	1	13	13	80	37.7093	22.74	11	12	38.3571	22.74	11	13	29.9462	16.91	8	9	32.1352	21.57	10	10	28.4183	16.33	8	9	19.649	13.27	6	6	21.5286	14.14	7	7	15.6641	10.64	5	5	686	73.8896	4.97021
AT2G09990.1	Ribosomal protein S5 domain 2-like superfamily protein	27.4	1	1	4	27	11.0662	27.4	4	5	8.86979	12.33	2	4	6.41508	12.33	2	3	7.72734	21.92	3	3	2.11684	6.85	1	1	4.2583	12.33	2	2	6.82936	12.33	2	3	6.62402	12.33	2	3	146	16.621	10.1987
AT4G26910.3	Dihydrolipoamide succinyltransferase	27.4	3	3	7	20	8.20062	8.77	2	2	11.1648	12.05	3	3	8.66854	9.04	2	2	9.92972	10.68	2	2	13.5163	17.81	4	4	7.82368	8.77	2	2	10.3425	11.23	3	3					365	39.6778	7.53271
AT1G42960.1	expressed protein localized to the inner membrane of the chloroplast.	27.38	1	3	3	18	13.9266	27.38	3	4	9.30175	27.38	3	3	2.10884	6.55	1	1	5.91482	16.07	2	2	6.89117	16.07	2	2	2.63422	11.31	1	1	3.64025	9.52	1	1	3.2951	9.52	1	1	168	17.8183	8.42627
AT3G57560.1	N-acetyl-l-glutamate kinase	27.38	1	6	6	34	17.5066	12.68	2	4	21.8105	17.58	3	5	14.8386	13.83	3	4	13.089	10.09	2	3	14.8002	12.39	3	4	9.71115	12.39	3	3	12.2408	12.68	3	4	9.22209	12.39	3	3	347	36.5724	8.92432
AT5G13710.1	sterol methyltransferase 1	27.38	1	8	8	41	19.9137	24.4	5	5	17.919	21.13	5	6	13.3127	12.8	3	4	20.6939	18.15	5	6	13.0918	17.86	4	4	9.14315	12.8	3	3	11.7733	18.15	4	4	10.116	12.8	3	3	336	38.2441	6.20166
AT1G10290.1	dynamin-like protein 6	27.35	1	7	17	121	62.5424	20.57	13	18	42.1498	16.63	11	13	48.3511	16.74	10	13	39.4158	16.63	11	12	45.3058	17.4	11	14	30.755	13.68	9	10	34.7963	13.89	9	11	26.9155	13.68	9	9	914	99.1056	9.0415
AT4G15510.3	Photosystem II reaction center PsbP family protein	27.32	3	5	5	33	13.9059	22.44	4	4	15.3888	22.44	4	4	17.7753	22.44	4	5	16.8961	17.56	3	4	17.4079	22.44	4	5	10.6192	17.56	3	3	8.99666	17.56	2	2	9.09329	22.44	3	3	205	23.563	5.32568
AT1G01800.2	NAD(P)-binding Rossmann-fold superfamily protein	27.31	2	7	7	24	8.19402	10.77	3	3	3.86434	8.85	1	1	15.0139	24.23	5	5	11.0089	18.85	3	3	4.79346	10	2	2	2.55122	3.85	1	1	5.11247	10	2	2	5.09654	8.85	2	2	260	28.2858	7.81104
AT1G64770.1	NDH-dependent cyclic electron flow 1	27.3	3	6	6	39	21.7219	18.39	4	6	16.7674	14.37	3	4	23.1409	23.28	5	6	19.3306	18.39	4	5	13.4104	14.66	3	4	8.6846	11.49	3	3	12.0245	14.66	3	4	4.87202	6.61	2	2	348	37.9813	6.78564
AT4G01800.1	Albino or Glassy Yellow 1	27.3	2	21	21	138	65.2529	22.5	17	20	59.0248	19.37	15	17	44.9053	16.05	12	14	39.4363	14.19	11	12	65.4152	23.68	18	20	39.4877	16.44	12	13	37.6536	15.17	12	13	21.8093	7.93	6	7	1022	115.112	6.39209
AT4G28520.1	cruciferin 3	27.29	4	8	8	15																	9.9692	9.73	3	3					24.9195	24.24	7	7	15.9961	16.22	5	5	524	58.1993	6.99072
AT1G47600.2	beta glucosidase 34	27.25	3	5	9	53	10.6969	8.24	3	3	17.2422	17.25	5	5	16.4768	13.73	5	5	11.1634	8.43	3	3	36.5536	25.1	8	10	26.2907	24.51	7	8	23.0095	20	6	7	14.7651	12.35	4	5	510	57.4066	8.11865
AT2G18980.1	Peroxidase superfamily protein	27.24	1	6	6	28	9.43198	12.69	3	3	9.05672	12.69	3	3	8.69152	13.31	3	3	11.2005	14.86	3	3	9.21342	13.31	3	3	8.669	13.31	3	3	9.46697	13.31	3	3	7.89672	13	3	3	323	35.8093	9.5542
AT5G25980.2	glucoside glucohydrolase 2	27.24	3	8	9	53	32.3772	22.67	7	8	33.6135	20.66	6	8	28.8545	20.66	6	7	34.0986	21.02	6	8	15.1151	13.53	4	4	19.9289	13.53	4	5	12.0643	9.87	4	4	11.935	9.87	4	4	547	62.6921	7.44482
AT1G24180.1	Thiamin diphosphate-binding fold (THDP-binding) superfamily protein	27.23	1	8	9	62	15.0897	11.7	4	5	26.3745	23.66	7	9	15.7333	17.3	6	6	25.3032	16.03	5	9	18.715	16.28	5	6	20.6794	16.28	5	7	13.0754	13.74	4	4	13.9212	16.54	5	5	393	43.3308	7.91357
AT4G39990.1	RAB GTPase homolog A4B	27.23	6	3	6	34	13.3145	21.43	5	5	8.70437	12.95	3	3	10.6638	18.75	4	4	10.8421	17.86	4	4	11.117	18.75	4	4	3.11348	7.59	1	1	7.83252	12.95	3	3	8.69595	20.98	4	4	224	24.3913	6.0874
AT2G45060.1	Uncharacterised conserved protein UCP022280	27.21	1	5	5	20	6.10616	12.13	2	2	3.57018	6.62	1	1	6.8018	12.13	2	2	6.14036	12.13	2	2	11.0913	23.16	4	4	8.90384	17.28	3	3	5.89129	12.13	2	2	2.23728	5.15	1	1	272	30.3189	9.39307
AT3G48750.1	cell division control 2	27.21	1	7	7	29	10.5332	20.07	4	4	14.8385	20.07	5	5	9.1336	15.65	3	3	6.98409	12.59	2	2	6.28159	10.88	2	2	10.8152	19.39	4	4	11.2072	19.05	4	4	2.41518	4.76	1	1	294	34.0086	6.91748
AT1G20950.1	Phosphofructokinase family protein	27.2	1	9	13	111	55.5671	19.54	10	14	47.2272	25.9	10	12	44.535	23.78	10	12	51.4817	20.36	9	13	47.7933	21.66	9	12	45.5494	22.96	10	12	43.5282	21.66	10	12	33.0844	23.78	10	10	614	67.0765	6.99072
AT1G75330.1	ornithine carbamoyltransferase	27.2	1	7	7	45	17.272	13.07	3	4	11.7153	6.93	2	3	21.0104	16.8	4	5	23.5671	16.8	4	6	17.6089	13.07	3	4	22.4793	20	4	5	26.5231	20	5	6	20.1753	17.87	4	5	375	40.9757	7.56201
AT5G23900.1	Ribosomal protein L13e family protein	27.18	1	3	4	26	23.4264	18.45	2	5	18.2931	16.02	2	4	9.5773	17.96	2	2	6.37899	12.62	1	1	11.1293	12.62	1	2	7.00763	17.96	2	2	4.50831	12.62	1	1	9.28124	17.96	2	3	206	23.4709	11.0044
AT5G14800.1	pyrroline-5- carboxylate (P5C) reductase	27.17	2	5	5	34	9.82908	15.94	3	3	17.0995	20.29	4	5	18.9745	22.83	4	5	11.6875	20.29	4	4	13.592	22.83	4	4	11.2955	15.94	3	4	5.69839	11.59	2	2	2.93474	4.35	1	1	276	28.6061	8.08936
AT4G30920.1	Cytosol aminopeptidase family protein	27.1	1	4	12	76	24.2129	18.18	7	8	25.2647	17.67	7	8	24.3803	20.93	8	8	27.1741	19.04	8	9	27.8821	18.87	8	9	22.8873	16.81	7	8	29.2256	20.93	9	10	10.9268	8.58	4	4	583	61.2682	7.07861
AT3G13930.1	Dihydrolipoamide acetyltransferase, long form protein	27.09	1	10	12	95	32.263	15.77	8	10	35.9516	22.63	10	11	33.9235	20.59	9	10	41.7187	25.05	11	12	38.6913	20.96	9	11	31.9722	22.82	9	10	34.3168	22.63	9	10	28.6942	20.78	8	9	539	58.431	7.6499
AT4G20980.1	Eukaryotic translation initiation factor 3 subunit 7 (eIF-3)	27.07	1	5	9	67	31.4567	15.4	5	8	32.6713	19.8	6	7	42.3655	23.01	7	9	22.6101	11.51	4	6	36.0921	19.8	6	8	24.3373	16.58	5	6	26.6835	18.1	5	6	24.2737	17.43	5	6	591	66.6834	5.77002
AT4G39730.1	Lipase/lipooxygenase, PLAT/LH2 family protein	27.07	1	4	5	49	24.4227	20.44	3	6	22.8647	27.07	4	6	22.4287	27.07	4	6	21.8354	24.86	4	6	20.6352	21.55	3	5	19.5338	15.47	2	5	19.3342	20.44	3	5	15.4289	16.57	2	4	181	20.123	5.18604
AT5G42765.1	INVOLVED IN: biological_process unknown; LOCATED IN: thylakoid, chloroplast thylakoid membrane, chloroplast; EXPRESSED IN: 22 plant structures; EXPRESSED DURING: 13 growth stages; CONTAINS InterPro DOMAIN/s: Twin-arginine translocation pathway, signal sequence (InterPro:IPR006311); Has 30201 Blast hits to 17322 proteins in 780 species: Archae - 12; Bacteria - 1396; Metazoa - 17338; Fungi - 3422; …	27.07	1	5	5	31	21.7782	22.71	4	5	17.3317	22.71	4	4	9.51317	17.03	3	3	24.7886	27.07	5	6	7.44704	12.66	2	2	11.8057	21.4	4	4	8.13686	17.03	3	3	2.17829	5.24	1	1	229	25.0832	6.25244
AT4G02580.1	NADH-ubiquinone oxidoreductase 24 kDa subunit, putative	27.06	1	6	6	48	25.5036	21.18	4	6	23.6653	21.96	4	6	19.1789	20.78	3	5	25.8293	26.67	5	7	19.5674	25.88	4	5	14.4168	21.57	3	4	16.873	25.88	4	5	14.4722	25.88	4	5	255	28.3704	7.91357
AT5G49650.1	xylulose kinase-2	27.06	2	9	9	39	8.72111	8.06	3	3	16.5952	13.62	5	5	13.1558	11.83	4	4	9.67887	8.42	4	4	19.9749	19.18	6	6	15.1698	14.34	5	5	13.6244	14.52	4	4	9.64427	9.5	4	4	558	61.2559	5.52881
AT3G11940.1	ribosomal protein 5A	27.05	2	5	5	46	10.9253	15.46	3	5	13.263	15.94	4	5	23.0917	27.05	5	8	15.7282	15.94	4	6	10.8106	11.11	3	4	8.5368	11.11	2	3	10.4546	11.11	3	4	7.95048	10.63	2	3	207	22.9072	9.62744
AT2G46820.1	photosystem I P subunit	27.01	1	3	3	45	23.7614	21.26	2	5	26.642	27.01	3	6	23.7151	20.11	2	5	26.3642	27.01	3	6	15.6887	14.37	1	3	23.0371	21.26	2	5	16.5119	14.37	1	3	18.6099	14.37	1	4	174	18.4706	7.94287
AT2G17130.2	isocitrate dehydrogenase subunit 2	27	3	2	6	38	23.3087	19.83	4	6	18.0796	19.83	4	5	16.029	13.77	3	4	14.7037	18.18	4	4	13.747	9.37	2	3	11.0522	12.12	3	3	15.4123	12.12	3	4	9.87179	12.12	3	3	363	39.1239	6.32861
AT1G53500.1	NAD-dependent epimerase/dehydratase family protein	26.99	1	4	13	95	34.894	14.84	8	11	44.2388	23.09	11	15	24.3672	10.94	6	8	36.6308	15.74	8	12	34.8284	14.99	8	11	24.1416	9.75	5	7	37.6502	18.14	9	12	18.9356	10.04	5	6	667	75.1778	6.45557
AT1G48630.1	receptor for activated C kinase 1B	26.99	1	2	8	55	23.2483	19.02	6	8	22.8808	23.62	7	8	19.6093	23.62	7	7	18.9642	23.31	6	7	13.7677	19.02	5	5	14.4081	19.02	5	5	12.5425	19.33	5	5	5.35208	8.9	2	2	326	35.778	7.10791
AT3G17940.1	Galactose mutarotase-like superfamily protein	26.98	1	5	5	26	13.4636	19.35	3	3	16.4812	24.05	4	4	12.1918	16.72	3	3	8.9326	12.02	2	2	12.7959	19.35	3	3	12.659	19.35	3	3	9.09135	12.02	2	2	10.6001	14.96	3	3	341	37.1735	6.32861
AT4G35630.1	phosphoserine aminotransferase	26.98	1	4	9	71	28.7579	22.33	7	8	29.3142	22.33	7	8	34.7746	23.26	8	10	33.3846	26.05	8	9	22.3465	17.67	5	6	21.0014	17.21	5	6	21.2753	20.23	6	6	20.5721	20.93	6	6	430	47.3291	8.06006
AT3G08030.2	Protein of unknown function, DUF642	26.93	2	6	6	36	13.2994	18.58	4	4	12.6941	18.89	4	4	6.87864	11.15	3	3	13.8777	16.41	4	5	7.66776	11.15	3	3	10.443	11.15	3	4	18.4827	13.62	3	7	6.06279	10.53	2	2	323	34.6789	7.59131
AT5G55940.1	Uncharacterised protein family (UPF0172)	26.92	1	4	4	19	21.575	26.92	4	5	12.4155	25.96	3	3	5.60681	11.06	1	1	7.85253	20.67	2	2	7.2463	16.35	2	2	4.33356	11.06	1	1	2.74079	5.29	1	1	3.03511	11.06	1	1	208	22.9649	5.99854
AT5G38940.1	RmlC-like cupins superfamily protein	26.91	2	2	2	4	8.57288	26.91	2	2																					3.46544	10.31	1	1					223	23.6355	8.47021
AT3G46740.1	translocon at the outer envelope membrane of chloroplasts 75-III	26.89	1	17	17	79	33.0298	18.22	10	10	41.3518	21.15	11	12	34.4544	16.99	8	10	30.3503	13.94	9	9	29.4057	11.61	7	8	24.3405	11.37	6	8	25.2523	15.16	7	7	17.4973	11.37	6	6	818	89.1333	8.79248
AT1G11840.2	glyoxalase I homolog	26.86	3	6	7	66	20.3774	22.97	6	7	21.3937	21.2	6	8	22.2867	22.61	6	8	18.3265	22.97	6	6	22.8605	22.97	6	8	20.396	22.97	6	7	21.3257	22.97	6	7	18.0796	22.97	6	7	283	31.9083	5.2749
AT3G16480.1	mitochondrial processing peptidase alpha subunit	26.85	1	5	10	97	40.9642	20.04	6	11	44.2794	19.24	6	12	44.6732	18.24	6	12	42.1806	21.84	7	11	44.6791	16.23	6	12	28.767	13.03	6	9	33.2092	15.83	6	9	17.3641	6.01	3	5	499	54.0193	6.48096
AT3G04940.1	cysteine synthase D1	26.85	1	3	5	38	13.1812	15.43	3	4	13.7534	9.26	2	4	15.3425	13.27	3	5	13.5986	15.43	3	4	23.1773	19.44	4	7	15.2234	12.96	2	4	10.6766	5.56	1	3	7.13166	5.56	1	2	324	34.2729	5.33838
AT1G20200.1	PAM domain (PCI/PINT associated module) protein	26.84	1	4	11	77	30.1189	22.34	8	8	33.8469	22.34	8	9	21.0415	16.39	6	6	29.0796	23.36	8	8	34.6045	20.7	7	9	29.997	22.34	8	9	31.3055	20.9	7	8	30.1595	23.36	8	9	488	55.5477	8.19189
AT4G33030.1	sulfoquinovosyldiacylglycerol 1	26.83	1	9	9	89	46.4834	19.5	7	12	43.5066	26.83	9	11	41.3982	21.38	8	12	46.9811	24.95	8	12	35.316	22.64	8	10	29.4347	19.5	7	9	29.8383	20.34	6	8	10.6793	8.39	3	4	477	53.08	8.19189
AT2G34460.1	NAD(P)-binding Rossmann-fold superfamily protein	26.79	1	5	5	49	22.2117	23.93	4	6	26.855	23.93	4	7	28.123	19.64	3	6	15.7533	15.71	3	5	24.4796	23.93	4	7	18.6935	19.64	3	5	15.5153	20	4	5	3.88431	8.21	1	1	280	30.4521	8.96826
AT1G13020.1	eukaryotic initiation factor 4B2	26.78	1	9	10	36	14.4065	8.2	3	4	16.8653	14.39	6	6	15.6119	16.76	5	5	10.2701	8.01	3	4	6.0817	5.65	2	2	8.78124	8.2	3	3	8.22583	7.83	3	3					549	59.289	8.71924
AT2G22170.1	Lipase/lipooxygenase, PLAT/LH2 family protein	26.78	1	3	4	48	21.7666	21.86	3	5	23.4006	21.86	3	6	17.833	15.3	2	4	25.6091	26.78	4	7	18.2454	16.39	2	4	19.8404	21.86	3	5	22.117	21.86	3	6	16.0635	16.39	2	4	183	20.1169	5.31299
AT3G24830.1	Ribosomal protein L13 family protein	26.7	1	4	5	56	24.0471	26.7	5	7	24.6515	26.7	5	7	25.5778	26.7	5	7	31.0513	26.7	5	8	23.071	26.7	5	7	16.2769	21.36	4	5	13.0338	18.93	3	4	6.16785	12.14	2	2	206	23.4438	10.3452
AT3G04870.1	zeta-carotene desaturase	26.7	1	10	10	78	30.4388	19.18	7	9	25.7633	16.85	6	7	25.5827	18.1	7	8	37.5837	24.01	9	11	30.118	22.22	8	9	29.7012	18.82	7	9	21.3899	18.28	7	7	20.7437	18.28	7	7	558	61.5946	7.37158
AT4G36910.1	Cystathionine beta-synthase (CBS) family protein	26.69	1	4	4	27	12.2898	15.68	2	3	9.7385	20.76	3	3	9.43739	20.76	3	3	8.72027	17.8	3	3	10.0605	20.76	3	3	13.1821	20.76	3	4	10.0694	20.76	3	3	2.12078	6.78	1	1	236	25.7525	8.55811
AT1G04170.1	eukaryotic translation initiation factor 2 gamma subunit	26.67	1	8	8	59	20.2855	13.12	3	4	22.6135	13.12	4	5	24.6601	20.43	5	7	36.1669	26.67	8	9	31.4635	26.45	7	8	17.3026	10.32	3	5	23.2847	13.12	4	6	11.9134	10.97	3	4	465	50.8211	8.76318
AT3G22230.1	Ribosomal L27e protein family	26.67	2	2	5	18	13.1081	20.74	4	5	5.84205	14.81	2	2	3.74116	8.15	1	1	5.17262	8.15	1	2	2.57213	8.15	1	1	2.47127	8.15	1	1	2.19795	8.15	1	1	2.24241	5.93	1	1	135	15.6048	10.272
AT4G17560.1	Ribosomal protein L19 family protein	26.67	1	2	4	34	6.94871	11.56	2	2	14.3302	11.56	3	4	21.1855	26.67	3	4	12.5163	20	2	3	12.1516	11.56	2	3	11.5488	11.56	2	3	20.948	26.67	4	5	14.2036	26.67	3	3	225	25.5027	10.0229
AT5G14040.1	phosphate transporter 3;1	26.67	1	9	9	101	37.596	23.73	7	11	53.9701	24	8	16	34.3039	20.53	5	10	26.1024	18.13	4	8	40.9205	20.53	5	12	41.8038	23.47	6	13	28.0712	21.07	5	9	21.2815	18.13	4	7	375	40.0635	9.20264
AT4G32520.1	serine hydroxymethyltransferase 3	26.65	1	11	11	47	10.1259	9.07	4	4	16.0417	13.61	6	6	7.44704	6.81	3	3	9.91799	9.07	4	4	19.0999	16.82	6	6	12.7738	12.1	5	5	12.8452	10.21	4	4	10.8972	9.45	4	4	529	57.9457	8.88037
AT1G02780.1	Ribosomal protein L19e family protein	26.64	1	3	5	36	18.7133	25.23	3	4	19.9429	21.03	3	4	15.1266	20.09	2	3	25.2749	25.23	3	6	19.1445	21.03	3	4	14.0539	20.09	2	3	15.4789	24.77	3	4	12.9706	20.09	2	3	214	24.5907	11.356
AT4G04950.1	thioredoxin family protein	26.64	2	8	8	29	19.9413	15.57	4	4	17.296	12.91	4	4	13.6513	11.27	3	3	17.7539	16.19	5	5	14.8264	10.86	4	4	2.96069	3.28	1	1	6.30317	4.92	2	2	2.48517	3.28	1	1	488	53.0818	5.08447
ATCG00020.1	photosystem II reaction center protein A	26.63	1	8	8	155	61.2678	26.63	8	18	70.0572	24.08	7	22	57.2221	24.08	7	17	65.1658	24.08	7	19	60.1818	24.08	7	20	54.617	24.08	7	16	41.2691	18.7	5	13	38.7582	24.08	7	12	353	38.9114	5.24951
AT2G31670.1	Stress responsive alpha-beta barrel domain protein	26.62	1	6	6	38	16.5073	23.19	4	4	24.8736	26.62	6	6	21.6024	26.62	5	5	25.0148	25.1	5	6	14.9328	24.71	4	4	6.43207	11.03	2	2	15.569	19.77	4	4	6.17937	11.03	2	2	263	28.8471	6.96143
AT4G13180.1	NAD(P)-binding Rossmann-fold superfamily protein	26.62	1	4	4	23	8.794	14.45	2	2	11.4732	22.43	3	3	9.05667	14.45	2	2	7.47584	14.45	2	2	8.86352	14.45	2	2	13.607	14.45	2	3	14.2464	18.63	3	4	10.7849	14.45	2	3	263	27.639	6.771
AT3G51840.1	acyl-CoA oxidase 4	26.61	1	7	7	43	17.7994	17.2	4	4	22	17.43	4	5	22.4776	20.18	5	6	26.1133	20.87	5	6	21.5754	17.43	4	5	16.36	14.45	3	4	16.4933	14.45	3	4	10.9822	14.45	3	3	436	47.5262	8.32373
AT3G02660.1	Tyrosyl-tRNA synthetase, class Ib, bacterial/mitochondrial	26.61	1	11	11	63	27.5277	17.81	7	8	30.8732	19.96	7	8	27.3617	17.81	7	8	31.7434	18.79	8	9	27.6321	18.4	7	8	15.4332	10.37	4	5	18	15.85	6	6	13.1197	12.13	4	4	511	56.5832	6.37939
AT2G24060.1	Translation initiation factor 3 protein	26.6	1	5	6	29	12.4941	17.95	3	3	21.5201	17.95	3	5	19.6872	21.79	4	5	21.3962	22.12	4	5	16.7252	17.63	3	4					3.7301	7.05	1	1					312	35.1199	5.94775
AT5G37510.1	NADH-ubiquinone dehydrogenase, mitochondrial, putative	26.58	2	14	14	92	44.679	24.83	11	12	41.6927	23.49	11	12	36.0686	18.93	9	10	19.8439	11.41	5	5	35.6872	17.58	9	10	47.5007	17.58	10	14	34.7955	17.85	9	10	30.481	14.23	8	9	745	81.1302	6.63916
AT1G51710.1	ubiquitin-specific protease 6	26.56	3	10	10	56	10.1081	8.92	3	3	19.3163	10.37	4	6	24.1919	14.32	5	7	11.7195	7.26	3	4	24.6775	11.41	4	7	19.4678	12.03	4	6	19.1261	10.37	4	6	16.2084	13.49	5	6	482	53.6619	6.20166
AT2G27730.1	copper ion binding	26.55	1	2	2	12	6.80741	26.55	2	2	3.05695	13.27	1	1	2.60367	13.27	1	1	2.57537	13.27	1	1	3.04075	13.27	1	1	2.60791	13.27	1	1	3.09746	13.27	1	1	3.37539	13.27	1	1	113	11.9403	9.64209
AT3G63190.1	ribosome recycling factor, chloroplast precursor	26.55	1	5	5	72	53.9002	26.55	5	11	47.6108	23.27	4	9	39.7538	23.27	4	8	49.4953	26.55	5	10	25.1768	23.27	4	5	32.8086	23.27	4	7	33.2236	23.27	4	8	21.2624	15.64	3	5	275	30.4034	9.43701
AT1G59700.1	glutathione S-transferase TAU 16	26.5	1	4	4	23	13.4184	26.5	4	4	8.97827	21.79	3	3	10.8509	17.52	3	3	7.4233	12.82	2	2	6.35824	11.11	2	2	5.91878	11.11	2	2	5.9942	11.11	2	2	2.97896	4.7	1	1	234	26.4898	5.57959
AT3G17970.1	translocon at the outer membrane of chloroplasts 64-III	26.49	1	9	9	36	19.9346	18	6	6	18.1118	15.79	5	5	9.16438	7.64	3	3	21.2483	16.47	6	6	15.7369	12.39	4	4	8.78127	7.98	3	3	8.87392	8.32	3	3	3.04454	4.41	1	1	589	63.9854	8.36768
AT2G40660.1	Nucleic acid-binding, OB-fold-like protein	26.48	1	6	6	41	23.2315	16.2	4	6	23.2614	23.14	5	6	15.5221	11.83	3	4	30.0822	23.14	5	7	17.9642	15.17	4	5	11.0236	15.17	4	4	11.0344	9	2	3	5.34833	6.94	2	2	389	42.0622	7.40088
AT5G10160.1	Thioesterase superfamily protein	26.48	1	5	6	22	7.93608	15.53	3	3	6.33408	9.13	2	3	4.65188	10.96	2	2	9.10819	14.61	4	4	6.90679	14.61	3	3	2.10027	5.48	1	1	4.14623	9.13	2	2	4.34828	9.13	2	2	219	24.1076	9.26123
AT1G18210.1	Calcium-binding EF-hand family protein	26.47	1	2	2	3									5.86956	14.71	1	1					6.2658	14.71	1	1													170	18.3386	4.34814
AT4G35260.1	isocitrate dehydrogenase 1	26.43	3	4	8	59	27.5108	15.26	5	6	27.7708	15.26	5	6	22.9316	14.71	4	5	34.4824	23.71	7	8	31.0384	15.26	5	7	25.0076	17.98	6	6	27.4722	17.98	6	7	17.4776	17.44	5	5	367	39.6015	8.1333
AT1G74030.1	enolase 1	26.42	1	8	8	73	23.825	20.34	6	6	35.9093	26.42	8	9	36.5322	20.75	6	9	29.193	21.8	6	7	36.2474	21.8	6	9	32.3741	24.53	7	9	28.5475	24.53	7	8	24.3199	22.64	7	7	477	51.4423	6.12549
AT1G63660.1	GMP synthase (glutamine-hydrolyzing), putative / glutamine amidotransferase, putative	26.4	2	11	11	80	25.1495	15.17	7	7	25.7178	16.1	7	7	33.2393	22.28	10	10	33.0545	18.16	8	9	39.7936	20.04	9	11	37.6444	24.16	10	11	29.5287	18.16	8	9	17.314	14.42	6	6	534	59.2777	6.53662
AT1G54100.1	aldehyde dehydrogenase 7B4	26.38	1	8	8	59	33.1764	24.8	7	9	26.5549	19.49	7	8	28.1648	20.87	6	8	29.7979	15.75	5	8	28.9817	26.38	8	9	11.8894	11.61	4	4	13.1502	11.81	4	4	2.15791	2.17	1	1	508	54.1738	5.5415
AT3G55040.1	glutathione transferase lambda 2	26.37	1	4	4	37	21.3868	20.21	3	4	23.7916	26.37	4	5	22.0972	26.37	4	5	22.8214	20.21	3	5	15.2736	20.21	3	3	17.3771	20.21	3	4	9.4078	11.99	2	2	7.62448	11.99	2	2	292	33.0371	7.28369
AT3G55410.1	2-oxoglutarate dehydrogenase, E1 component	26.35	1	16	20	101	56.4429	20.26	13	15	52.3795	17.7	12	14	38.7342	14.55	9	11	37.5545	12.88	8	10	50.301	17.4	12	14	31.6948	11.01	6	8	38.5609	16.03	10	11	22.7459	10.82	6	6	1017	115.091	6.93213
AT5G55125.1	Ribosomal protein L31	26.32	1	1	1	1					4.75598	26.32	1	1																									76	8.94946	10.0815
AT4G16760.2	acyl-CoA oxidase 1	26.27	2	10	12	79	29.9778	17.97	8	9	25.9153	15.98	6	7	39.9233	21.2	9	11	38.6108	24.58	11	12	26.5804	16.59	7	8	29.8062	19.66	8	9	24.6003	14.29	5	7	16.3748	10.45	4	5	651	72.8752	7.66455
AT2G07698.1	ATPase, F1 complex, alpha subunit protein	26.25	2	15	16	275	138.804	23.42	13	33	111.695	26.13	14	29	89.8024	23.29	12	22	122.938	21.75	12	31	127.899	24.84	14	33	93.3607	23.29	12	25	91.7684	23.29	13	27	117.35	26.13	14	35	777	85.8793	5.56689
AT1G79850.1	ribosomal protein S17	26.17	1	3	3	17	6.76713	19.46	2	2	6.143	19.46	2	2	6.51932	20.13	2	2	7.79825	26.17	3	3	3.554	13.42	1	1	3.3945	13.42	1	1	5.99392	19.46	2	2	3.76443	13.42	1	1	149	16.2718	10.5649
AT1G01090.1	pyruvate dehydrogenase E1 alpha	26.17	1	11	11	89	40.8026	18.93	6	9	47.4649	22.2	8	11	42.203	21.73	7	10	42.6491	20.79	7	10	42.0091	21.73	7	10	38.1771	23.83	8	10	38.3888	21.73	7	10	19.7779	10.98	4	5	428	47.1439	7.48877
AT4G31180.1	Class II aminoacyl-tRNA and biotin synthetases superfamily protein	26.16	1	12	13	62	21.7817	17.74	8	8	23.5174	16.49	7	8	25.635	19.89	9	9	7.63956	6.99	3	3	22.2742	18.1	8	8	15.3802	12.54	5	5	15.8368	12.37	5	5	14.7877	13.08	5	5	558	62.8783	6.22705
AT1G48850.1	chorismate synthase, putative / 5-enolpyruvylshikimate-3-phosphate phospholyase, putative	26.15	3	7	7	45	19.2994	18.81	5	5	21.5742	18.81	5	6	16.9799	16.51	4	4	23.5926	26.15	7	7	22.5759	24.08	6	6	13.3066	14.91	3	3	15.2163	16.51	4	4	13.1297	15.14	4	4	436	47.288	8.11865
AT5G24314.1	plastid transcriptionally active7	26.09	2	2	2	12	8.37798	26.09	2	2	2.84667	7.45	1	1	8.53905	26.09	2	2	2.738	7.45	1	1	2.71448	7.45	1	1	7.05875	26.09	2	2	2.70618	7.45	1	1					161	18.7204	8.25049
AT3G05060.1	NOP56-like pre RNA processing ribonucleoprotein	26.08	1	7	9	70	32.9464	19.89	6	8	25.5778	17.45	5	6	31.3174	17.45	5	7	34.1848	22.89	7	8	35.7918	20.64	6	8	28.01	20.64	6	7	26.5869	20.64	6	7	29.4913	20.64	7	9	533	58.9665	9.21729
AT1G03630.2	protochlorophyllide oxidoreductase C	26.07	2	6	7	33	9.0018	10.28	2	2	25.4984	22.56	5	6	17.022	13.78	3	4	21.6891	21.05	4	4	22.5081	20.3	5	6	8.47716	10.78	2	2	13.276	16.54	3	3	4.41319	5.76	1	1	399	43.5985	9.20264
AT2G33800.1	Ribosomal protein S5 family protein	26.07	1	6	6	51	25.2482	23.43	5	8	19.9402	18.15	4	6	19.3147	18.15	4	6	19.4521	18.15	4	6	15.0391	11.88	3	5	14.6279	11.88	3	5	11.2924	11.88	3	4	7.84717	7.92	2	3	303	32.6248	8.96826
AT1G71260.1	WHIRLY 2	26.05	1	4	4	13	12.9704	26.05	4	4					6.6156	15.97	2	2	7.35765	13.45	2	2	6.52623	15.97	2	2	3.40648	8.82	1	1									238	26.2783	9.64209
AT2G31570.1	glutathione peroxidase 2	26.04	1	5	5	33	14.4477	26.04	4	4	13.2401	26.04	4	4	8.27793	20.12	3	3	11.387	20.12	3	3	13.978	26.04	5	5	9.74122	20.12	3	3	12.1778	20.12	4	4	3.12218	7.69	1	1	169	18.9327	5.71924
AT5G57870.1	MIF4G domain-containing protein / MA3 domain-containing protein	26.03	2	17	17	93	40.6759	22.44	15	15	26.8536	15.26	10	10	30.3223	16.28	10	11	22.9679	13.08	8	8	31.2645	17.31	10	10	27.4358	15.9	10	10	24.5931	14.62	9	9	16.6254	10	6	6	780	85.5183	8.23584
AT5G48960.1	HAD-superfamily hydrolase, subfamily IG, 5'-nucleotidase	26.01	1	10	10	36	36.0569	24.3	9	9	12.7651	8.41	4	4	5.66454	3.89	2	2	12.1792	9.66	4	4	12.4497	9.03	4	4	11.2303	9.19	4	4	9.45937	7.32	3	3	2.45367	1.71	1	1	642	72.8457	6.40479
AT4G26840.1	small ubiquitin-like modifier 1	26	2	2	2	17	6.71994	26	2	2	6.83565	26	2	2	5.88421	26	2	2	6.60372	26	2	2	6.38292	26	2	2	2.69685	10	1	1	5.61203	26	2	2	2.45118	10	1	1	100	10.9693	5.09717
AT5G39570.1	FUNCTIONS IN: molecular_function unknown; INVOLVED IN: biological_process unknown; LOCATED IN: cytosol, nucleus; EXPRESSED IN: 25 plant structures; EXPRESSED DURING: 14 growth stages; BEST Arabidopsis thaliana protein match is: glycine-rich protein (TAIR:AT3G29075.1); Has 30201 Blast hits to 17322 proteins in 780 species: Archae - 12; Bacteria - 1396; Metazoa - 17338; Fungi - 3422; Plants - 5037;…	25.98	1	5	5	41	18.7449	9.19	2	4	14.1255	9.19	2	3	13.0541	9.19	2	3	22.6179	18.11	4	5	19.2482	18.11	4	5	13.6986	9.19	2	3	20.5513	14.7	3	5	10.7577	14.7	3	3	381	43.5004	4.77979
AT5G24490.1	30S ribosomal protein, putative	25.97	1	7	7	40	12.8704	11.04	2	3	33.3679	22.73	4	6	21.1771	21.43	3	4	26.3683	21.43	4	6	19.9129	21.43	3	4	14.3348	21.43	3	3	27.1838	24.68	5	6	12.7765	10.39	2	2	308	34.835	6.75635
AT1G50670.1	OTU-like cysteine protease family protein	25.96	1	5	5	21	5.16164	10.1	2	2	5.87654	12.02	2	2	2.14862	3.37	1	1	9.41881	20.67	4	4	5.38764	12.02	2	2	6.84566	17.31	3	3	5.42495	12.02	2	2	4.782	12.02	2	2	208	23.4106	5.10986
AT1G16300.1	glyceraldehyde-3-phosphate dehydrogenase of plastid 2	25.95	1	1	7	40	16.3419	13.57	4	5	23.3688	22.62	6	7	16.1267	16.9	5	5	16.3368	16.9	5	5	15.7385	13.33	4	5	6.76862	7.38	2	2	11.699	13.33	4	4	6.57287	6.43	2	2	420	44.8179	8.6167
AT1G50450.1	Saccharopine dehydrogenase	25.93	1	7	7	26	10.1418	14.72	3	3	10.8509	6.31	2	4	8.773	12.15	2	2	16.5613	20.79	5	5	9.79176	14.72	3	3	5.94255	6.31	2	2	6.05879	6.31	2	2	5.23647	6.31	2	2	428	46.5301	8.08936
AT4G19006.1	Proteasome component (PCI) domain protein	25.91	1	3	5	40	19.8549	18.91	4	5	19.42	18.91	4	5	26.9479	25.91	5	7	23.4109	25.91	5	6	16.4139	21.76	4	4	14.4316	18.65	3	4	5.86906	8.03	2	2					386	43.993	5.23682
AT1G45201.1	triacylglycerol lipase-like 1	25.89	2	9	9	81	39.2763	25.89	9	12	37.5216	24.01	8	11	28.4389	19.21	7	9	32.6739	25.89	9	10	26.6292	19.42	7	9	23.2427	14.41	5	7	17.7824	13.36	5	6	17.5851	16.49	6	6	479	54.7412	8.98291
AT5G64350.1	FK506-binding protein 12	25.89	1	2	2	13	3.36804	14.29	1	1	7.11491	14.29	1	2	7.08633	25.89	2	2	3.44825	14.29	1	1	6.37395	25.89	2	2	3.43959	14.29	1	1	4.20911	14.29	1	1	3.27537	14.29	1	1	112	11.98	6.03662
AT1G12270.1	stress-inducible protein, putative	25.87	3	8	10	40	17.0335	14.69	5	5	11.1723	10.14	3	3	18.5265	15.56	6	6	16.8188	14.86	5	5	14.4206	14.51	5	5	14.9546	14.16	5	5	9.52726	7.87	3	3	15.1587	17.48	5	5	572	64.5443	6.27783
AT2G40300.1	ferritin 4	25.87	1	4	5	34	16.8945	25.87	4	4	20.3424	22.01	3	4	14.2385	22.01	3	3	19.9618	22.01	3	4	19.0672	22.01	3	4	14.288	22.01	3	3	17.3369	22.01	3	4	13.7969	22.01	4	4	259	29.0109	6.62451
AT3G12490.1	cystatin B	25.87	2	5	5	20	6.69851	12.44	2	2	6.14019	12.44	2	2	3.39915	7.96	1	1	9.84926	12.44	2	3	5.901	12.44	2	2	3.60785	7.96	1	1	14.0749	21.39	4	5	2.24014	4.48	1	1	201	22.4636	6.39209
AT5G01750.1	Protein of unknown function (DUF567)	25.86	2	2	2	12	2.80696	8.05	1	1	2.9259	8.05	1	1	7.84447	25.86	2	2	2.72119	8.05	1	1	2.40457	8.05	1	1	2.71492	8.05	1	1	2.88431	8.05	1	1	6.35275	25.86	2	2	174	19.4869	8.52881
AT1G78850.1	D-mannose binding lectin protein with Apple-like carbohydrate-binding domain	25.85	2	8	8	59	24.6958	18.82	5	6	22.3097	17.01	5	6	20.6167	14.74	4	5	23.8277	14.74	4	6	18.0657	12.47	4	5	26.0188	19.05	5	7	24.986	19.5	6	7	22.5724	14.97	4	6	441	49.0201	7.6499
AT1G72370.2	40s ribosomal protein SA	25.85	4	6	6	88	41.1263	25.85	6	12	34.8435	21.43	5	10	36.2578	21.43	5	11	40.5428	21.43	5	12	30.7323	25.85	6	9	23.3887	25.85	6	8	29.17	21.43	5	8	15.2934	25.51	5	5	294	31.9606	5.14795
AT3G02880.1	Leucine-rich repeat protein kinase family protein	25.84	1	8	11	59	23.3639	15.47	6	7	24.7719	13.88	6	7	22.9452	14.04	6	7	23.1879	13.88	5	6	24.3781	15.95	6	7	26.4474	18.66	7	8	19.2876	13.88	5	5	17.3089	13.24	5	6	627	67.7104	8.36768
AT1G47710.1	Serine protease inhibitor (SERPIN) family protein	25.83	1	7	7	14	3.67782	6.39	1	1	2.41915	2.56	1	1	2.08075	3.07	1	1					7.30521	10.23	3	3	5.92228	6.91	2	2					4.35066	8.18	2	2	391	42.6127	5.08447
AT2G22360.1	DNAJ heat shock family protein	25.79	1	6	8	42	20.6481	16.97	5	5	17.6719	15.61	5	5	21.5272	16.97	5	5	15.1058	13.35	4	4	18.84	16.74	5	5	17.5155	15.61	5	5	16.7762	16.74	5	5	4.01706	5.43	1	1	442	47.7311	9.11475
AT3G14990.1	Class I glutamine amidotransferase-like superfamily protein	25.77	2	7	7	61	32.0039	25.77	7	9	15.1832	17.35	5	5	25.0781	23.21	6	7	24.9741	23.21	6	7	18.222	17.35	5	6	22.1016	20.41	5	6	23.4969	25.77	7	7	12.5881	14.8	4	4	392	41.831	5.41455
AT1G67700.3	unknown protein; FUNCTIONS IN: molecular_function unknown; INVOLVED IN: biological_process unknown; EXPRESSED IN: 22 plant structures; EXPRESSED DURING: 13 growth stages.	25.76	3	4	4	64	30.4751	25.76	4	7	33.751	25.76	4	8	36.0313	25.76	4	9	37.5831	25.76	4	9	26.7818	24.89	3	7	25.4349	25.76	4	7	15.9043	16.16	2	4	11.8193	16.16	2	3	229	25.8945	9.56885
AT1G13270.1	methionine aminopeptidase 1B	25.75	2	5	5	16	9.35468	14.91	2	2	11.4529	13.82	3	3	9.83415	15.72	2	2	15.0127	21.14	3	3	4.09053	9.49	1	1	7.28797	15.72	2	2									369	40.3984	7.44482
AT1G09210.1	calreticulin 1b	25.71	1	8	10	86	45.5739	21.23	7	10	42.2433	23.58	7	8	49.2021	23.58	8	11	39.9556	23.58	7	8	52.4451	23.58	9	12	35.4561	23.58	7	8	39.9262	23.58	7	9	27.4011	20.05	6	7	424	48.1271	4.52588
AT2G20930.1	SNARE-like superfamily protein	25.71	1	2	2	11	4.17703	14.29	1	1	7.74348	14.29	1	2	4.2404	14.29	1	1	7.75884	14.29	1	2	6.22917	25.71	2	2	5.14495	25.71	2	2									140	15.6691	8.42627
AT5G13490.1	ADP/ATP carrier 2	25.71	2	3	12	86	33.1407	13.51	7	12	29.9902	12.99	6	11	27.0134	16.62	5	10	25.3334	12.47	5	9	23.9828	13.25	7	9	20.9496	11.69	5	8	21.3839	9.61	4	8	11.5331	8.57	3	5	385	41.7196	9.78857
AT5G56950.1	nucleosome assembly protein 1;3	25.67	1	8	9	37	11.9716	13.64	4	4	9.62889	9.36	3	3	10.1372	13.9	3	3	8.29896	12.3	3	3	22.0876	20.59	6	7	14.5948	17.38	4	4	15.9546	20.59	5	5	8.04519	8.82	2	2	374	43.267	4.52588
AT3G57280.1	Transmembrane proteins 14C	25.66	1	3	3	15	13.6693	25.66	3	3	9.01056	19.03	2	2	3.40564	7.52	1	1	3.85149	7.52	1	1	4.84421	14.16	1	1	7.88761	14.16	2	2	3.26334	7.52	1	1	3.91525	7.52	1	1	226	24.3314	9.02686
AT5G38470.1	Rad23 UV excision repair protein family	25.66	2	4	5	26	25.9872	25.66	5	6	22.5442	20.11	4	5	21.5663	17.72	3	4	11.064	13.76	2	2	9.30717	11.11	2	2	7.05213	11.11	2	2	2.77376	2.91	1	1	5.95013	11.11	2	2	378	40.0411	4.64014
AT1G33790.2	jacalin lectin family protein	25.64	2	11	11	48	7.39684	5.91	2	2	7.22892	5.91	2	2	6.79951	5.91	2	2	11.0221	8.05	3	3	39.1076	22.42	9	11	25.5428	17.85	7	8	35.3178	22.42	9	10	19.12	13.83	5	6	745	81.792	6.65381
AT1G05140.1	Peptidase M50 family protein	25.62	1	6	8	32	19.6361	19.73	5	6	14.9846	16.78	4	4	13.3218	16.55	4	4	7.79464	8.16	3	3	16.2746	14.06	4	5	3.24655	6.12	1	1	10.7309	11.56	3	4	5.20043	5.67	2	2	441	47.7456	9.0708
AT1G29900.1	carbamoyl phosphate synthetase B	25.61	1	24	24	161	54.6359	12.38	12	15	69.131	15.67	13	16	58.6771	12.47	12	15	74.7396	19.46	16	19	86.4223	18.28	17	23	58.1381	14.74	12	15	79.3333	22.49	20	22	48.0598	17.44	13	14	1187	129.874	5.73193
AT5G58800.1	Quinone reductase family protein	25.6	1	3	3	11	6.43907	18.36	2	2	2.87913	7.73	1	1	2.93581	7.73	1	1	2.86372	7.73	1	1	6.19445	14.98	2	2	2.81519	7.73	1	1	5.89034	18.36	2	2					207	22.7084	6.80029
AT3G53560.1	Tetratricopeptide repeat (TPR)-like superfamily protein	25.59	1	7	7	34	5.93661	6.76	2	2	15.6484	18.24	5	5	15.3356	18.24	5	5	7.2387	7.94	2	2	14.169	18.53	5	5	8.05187	11.18	3	3	10.165	12.06	3	3	7.92649	12.06	3	3	340	38.6402	7.06396
AT5G43780.1	Pseudouridine synthase/archaeosine transglycosylase-like family protein	25.59	1	6	7	31	13.5766	9.59	2	3	12.9288	13.22	4	4	10.1809	10.45	3	3	11.2321	11.09	3	3	18.1904	16.84	4	5	10.5037	12.58	3	3	10.8436	14.71	3	3	9.38095	11.09	3	3	469	52.0929	8.86572
AT1G08550.1	non-photochemical quenching 1	25.54	1	9	9	50	24.4899	14.5	5	6	33.132	20.56	7	8	36.3144	18.83	6	8	17.9235	11.69	4	5	21.3487	15.8	4	5	17.8741	12.55	3	4	14.4356	9.96	3	4	13.6946	9.96	3	4	462	51.9842	5.2876
AT2G14260.2	proline iminopeptidase	25.53	2	6	6	31	17.5228	22.8	5	5	9.47382	12.46	3	3	17.4208	22.49	5	5	13.0565	18.84	4	4	11.4449	16.11	3	3	6.88582	8.81	2	2	9.08302	12.46	3	3	9.90006	16.11	3	3	329	37.4096	5.88428
AT4G24770.1	31-kDa RNA binding protein	25.53	1	7	7	163	125.998	22.19	5	21	126.586	22.19	6	22	74.1969	19.15	4	13	127.381	22.19	5	22	89.1199	22.19	5	17	58.2505	19.15	4	13	85.3791	22.19	5	18	57.0563	22.49	5	14	329	35.7656	4.65283
AT4G20850.1	tripeptidyl peptidase ii	25.51	1	30	30	163	46.0157	12.25	15	16	70.141	19.35	22	23	53.1318	11.67	15	17	38.7218	11.38	14	14	46.0715	13.91	15	16	69.1942	19.13	23	24	54.1135	13.84	17	18	41.6892	12.61	15	16	1380	152.273	6.07471
AT4G24800.1	MA3 domain-containing protein	25.5	1	12	12	98	42.1903	20.94	9	11	39.9314	21.51	9	11	43.8979	23.08	10	13	48.1595	20.8	9	13	38.7523	18.38	8	11	36.8462	17.81	8	11	23.1007	13.11	6	7	22.8378	13.11	6	7	702	77.3873	5.13525
AT1G22840.2	CYTOCHROME C-1	25.49	2	1	2	14	5.9883	25.49	2	2	3.25277	14.71	1	1	3.73285	14.71	1	1	6.34057	25.49	2	2	5.93613	25.49	2	2	3.17294	14.71	1	1	5.16436	25.49	2	2	3.4021	14.71	1	1	102	11.1075	8.86572
AT4G35060.1	Heavy metal transport/detoxification superfamily protein	25.49	1	2	2	3	2.34893	9.8	1	1													4.05108	15.69	1	1	4.13311	15.69	1	1									153	17.1516	8.17725
AT5G52110.1	Protein of unknown function (DUF2930)	25.45	1	4	4	9	3.2181	5.45	1	1	7.15967	12.73	2	2	7.60695	12.73	2	2	3.86605	8.36	1	1	3.15165	5.45	1	1	5.55712	9.82	2	2									275	30.5876	6.78564
AT3G56290.1	unknown protein; Has 39 Blast hits to 39 proteins in 15 species: Archae - 0; Bacteria - 0; Metazoa - 0; Fungi - 0; Plants - 39; Viruses - 0; Other Eukaryotes - 0 (source: NCBI BLink).	25.43	1	4	4	31	13.8961	19.65	3	3	15.1044	24.86	3	4	15.8341	25.43	4	4	16.3418	19.65	3	4	18.8178	25.43	4	5	14.08	18.5	3	4	11.6994	25.43	4	4	2.26371	6.94	1	1	173	19.9101	9.34912
AT5G65220.1	Ribosomal L29 family protein	25.43	1	4	4	44	24.0692	20.81	3	5	31.2114	20.81	3	6	23.3552	20.81	3	5	30.6105	20.81	3	6	15.9097	25.43	4	4	11.6693	20.81	3	3	13.7647	9.25	2	3	7.22747	9.25	2	2	173	19.3655	10.5063
AT4G14430.1	indole-3-butyric acid response 10	25.42	1	5	5	19	14.5494	18.33	4	4	8.51572	13.75	2	2	12.2928	25	4	4	7.03977	11.67	2	2	4.99495	11.67	2	2					4.50165	7.08	1	1	4.00873	7.08	1	1	240	25.7566	8.39697
AT3G57020.1	Calcium-dependent phosphotriesterase superfamily protein	25.41	2	8	8	59	19.3255	15.95	4	5	33.348	20.54	6	8	10.9082	7.84	2	3	21.4865	12.97	3	5	36.9156	25.41	7	9	26.031	20.54	5	7	31.2564	24.86	6	8	26.2795	21.89	5	7	370	41.4314	7.00537
AT1G29060.1	Target SNARE coiled-coil domain protein	25.37	1	1	3	19	7.67376	17.16	2	3	5.03025	17.16	2	2	5.01176	17.16	2	2	7.40401	17.16	2	3	5.00855	17.16	2	2	4.71703	17.16	2	2	2.47567	8.96	1	1	2.07824	8.96	1	1	134	15.0928	9.45166
AT2G32720.1	cytochrome B5 isoform B	25.37	1	2	2	35	16.1537	25.37	2	4	14.082	25.37	2	3	12.6772	25.37	2	3	15.8692	25.37	2	4	18.9718	25.37	2	5	16.6659	25.37	2	4	10.4666	11.94	1	3	6.96816	25.37	2	2	134	15.0065	5.14795
AT5G44650.1	Encodes a chloroplast protein that induces tolerance to multiple environmental stresses and reduces photooxidative damage.	25.36	1	6	6	18	9.28151	15.71	2	2	13.5356	10.36	1	2	25.4728	18.57	4	5	9.90577	16.79	2	2	3.06733	8.21	1	1					4.26272	6.43	1	1	3.89967	9.29	1	1	280	31.7964	5.07178
AT2G20890.1	photosystem II reaction center PSB29 protein	25.33	1	6	6	54	17.1584	18	4	5	18.9111	12.33	4	6	28.0422	22.33	5	8	17.307	9.33	3	5	15.6071	13.67	4	5	15.1925	13.67	4	5	17.1717	13.67	4	5	15.1681	16.67	5	6	300	33.7745	9.12939
AT1G12800.1	Nucleic acid-binding, OB-fold-like protein	25.29	1	12	12	42	31.9208	13.43	7	9	23.1997	14.6	5	5	22.8682	10.3	5	6	26.8867	10.3	5	7	12.0842	5.35	2	3	11.5182	5.35	2	3	5.13367	3.26	1	1	9.71355	5.61	2	3	767	85.6143	5.35107
AT3G61050.1	Calcium-dependent lipid-binding (CaLB domain) family protein	25.29	3	10	10	64	27.4265	16.86	7	8	18.5461	18.04	6	6	31.6771	23.92	8	10	31.7612	22.16	9	9	25.4392	20.78	7	8	15.4943	13.14	5	5	15.4896	15.88	5	5	9.10162	9.41	3	3	510	55.0602	8.20654
AT2G33410.1	RNA-binding (RRM/RBD/RNP motifs) family protein	25.25	1	6	6	37	15.4792	19.31	4	4	17.704	23.02	5	5	17.3559	23.02	5	5	15.4765	19.31	5	5	17.8047	19.31	4	5	9.88513	13.86	3	3	9.75874	13.61	3	3	5.71159	7.67	2	2	404	41.3033	6.55127
AT3G24170.1	glutathione-disulfide reductase	25.25	1	9	9	55	24.5001	19.84	6	7	29.5407	20.84	6	8	19.4307	18.64	6	6	24.01	19.64	6	7	21.9536	11.02	4	5	17.0165	16.63	5	5	17.3699	17.84	5	5	14.4686	13.83	4	4	499	53.8368	6.80029
AT3G21200.1	proton gradient regulation 7	25.24	1	4	5	18	12.2121	9.78	2	3	7.63079	11.04	2	2	4.35967	6.31	1	1	6.53723	9.78	2	2	5.99585	9.78	2	2	7.41827	11.67	2	2	5.97237	9.78	2	2	2.09014	3.47	1	1	317	35.4408	5.96045
AT5G42570.1	B-cell receptor-associated 31-like	25.23	1	4	4	14	3.53261	9.17	1	1	8.44052	20.64	3	3	3.92258	7.8	1	1	4.40065	7.8	1	1	7.07823	16.97	2	2	3.58179	7.8	1	1	3.43226	7.8	1	1	3.8423	7.8	1	1	218	24.5494	9.31982
AT1G18060.1	unknown protein; INVOLVED IN: biological_process unknown; LOCATED IN: chloroplast; EXPRESSED IN: 22 plant structures; EXPRESSED DURING: 13 growth stages; Has 74 Blast hits to 74 proteins in 29 species: Archae - 0; Bacteria - 19; Metazoa - 0; Fungi - 0; Plants - 49; Viruses - 0; Other Eukaryotes - 6 (source: NCBI BLink).	25.22	1	5	5	25	23.506	25.22	5	7	10.7002	20.35	3	3	6.43203	12.39	2	2	8.48777	16.81	3	3	6.07783	12.39	2	2	6.10012	12.39	2	2	5.73476	12.39	2	2	5.47835	12.39	2	2	226	25.1823	9.64209
AT5G63890.1	histidinol dehydrogenase	25.22	2	7	7	56	26.4802	21.24	6	7	22.4319	21.24	6	6	22.5544	21.24	6	6	26.3891	22.35	6	7	27.3523	21.24	6	7	21.8912	18.36	5	6	25.2232	22.35	6	7	13.3949	13.5	4	4	452	48.9258	5.43994
AT3G25800.1	protein phosphatase 2A subunit A2	25.21	2	7	11	55	23.0782	13.63	5	7	21.6732	14.14	6	7	18.5045	11.24	5	6	14.7441	11.24	5	5	28.2741	21.12	9	9	14.9576	8.69	3	4	11.259	10.22	4	4	12.4551	10.39	4	4	587	65.5561	5.13525
AT2G18020.1	Ribosomal protein L2 family	25.19	2	2	5	56	21.3274	20.93	4	6	20.3163	20.93	4	6	23.2346	16.67	3	6	19.7746	25.19	5	6	20.1527	20.93	4	6	22.4414	20.93	4	6	21.1936	20.93	4	6	17.6392	20.93	4	5	258	27.8418	10.9019
AT2G32180.1	plastid transcriptionally active 18	25.18	2	4	4	9	2.39909	7.91	1	1	2.60282	7.91	1	1	6.17809	18.71	2	2	4.73114	14.39	2	2	2.50092	7.91	1	1													139	16.3183	8.66064
AT1G16460.1	rhodanese homologue 2	25.16	2	5	5	32	20.7697	16.67	3	7	14.6223	22.01	4	4	12.604	18.87	3	3	9.49985	13.21	3	3	3.55238	4.72	1	1	14.1117	22.01	4	4	8.13054	13.52	2	2	14.0236	22.01	4	4	318	34.6953	5.2749
AT2G03390.1	uvrB/uvrC motif-containing protein	25.15	2	5	5	15	12.1592	15.76	3	3	8.03099	10	2	2	5.68703	6.97	1	1	2.44132	3.03	1	1	12.7854	19.39	4	4	5.58692	10	2	2									330	37.417	5.99854
AT4G13430.1	isopropyl malate isomerase large subunit 1	25.15	1	8	8	66	27.8227	21.81	7	9	28.857	21.81	7	9	32.2151	18.47	6	9	27.0964	18.47	6	8	18.9303	14.73	5	6	18.7685	11.79	4	6	15.4349	14.54	5	5	14.0073	14.54	5	5	509	54.9785	7.84033
AT2G45770.1	signal recognition particle receptor protein, chloroplast (FTSY)	25.14	2	7	7	56	32.7459	19.95	5	8	29.5627	22.68	6	8	27.9381	22.68	6	8	32.1006	20.49	5	8	19.2416	13.93	3	5	17.23	14.21	3	4	11.9096	13.93	3	3	7.64282	11.75	2	2	366	39.654	7.7085
AT5G52650.1	RNA binding Plectin/S10 domain-containing protein	25.14	3	4	4	45	15.5059	16.2	3	5	23.67	16.2	3	7	19.4014	16.2	3	6	13.0669	16.2	3	4	13.0102	16.2	3	4	11.4514	16.2	3	4	16.2069	25.14	4	5	6.97095	15.64	2	2	179	19.5388	9.61279
AT1G76690.1	12-oxophytodienoate reductase 2	25.13	1	3	7	40	12.4616	14.71	5	5	10.3846	10.96	4	4	7.81615	9.09	3	3	10.8454	10.96	4	4	13.819	18.45	5	5	7.60592	8.29	3	3	12.9133	14.71	5	5	9.12727	11.23	4	4	374	41.5408	7.51807
AT2G17420.1	NADPH-dependent thioredoxin reductase A	25.13	1	4	6	28	22.1421	21.16	5	6	15.4623	17.2	4	4	9.8903	11.38	3	3	8.89908	11.11	3	3	11.0469	14.29	3	3	3.21465	4.23	1	1	3.23901	4.23	1	1	5.64764	8.47	2	2	378	39.9893	6.69775
ATCG00720.1	photosynthetic electron transfer B	25.12	1	4	4	77	34.109	25.12	4	9	46.4763	25.12	4	12	36.2522	25.12	4	10	35.1545	25.12	4	10	24.3213	25.12	4	6	22.3619	25.12	4	6	16.7209	21.4	3	5	27.1288	15.81	2	8	215	24.1366	8.76318
AT2G32520.1	alpha/beta-Hydrolases superfamily protein	25.1	1	4	4	24	15.6327	20.08	3	3	22.2906	20.08	3	4	14.3414	20.08	3	3	9.38421	20.08	2	2	7.64618	9.62	1	2	3.62765	9.21	1	1	6.95921	14.23	2	2	7.07736	14.23	2	2	239	25.9051	5.46533
AT1G41830.1	SKU5-similar 6	25.09	2	5	10	57	19.1585	13.1	5	6	22.0611	14.76	5	6	18.9831	12.36	5	6	12.8468	8.49	3	4	24.6624	17.34	6	7	25.7972	18.63	7	8	22.3181	18.63	7	7	13.2282	11.81	4	4	542	60.5399	9.45166
AT3G25545.1	unknown protein; FUNCTIONS IN: molecular_function unknown; INVOLVED IN: biological_process unknown; LOCATED IN: cellular_component unknown; EXPRESSED IN: 23 plant structures; EXPRESSED DURING: 13 growth stages; Has 38 Blast hits to 38 proteins in 14 species: Archae - 0; Bacteria - 0; Metazoa - 0; Fungi - 0; Plants - 38; Viruses - 0; Other Eukaryotes - 0 (source: NCBI BLink).	25.09	1	4	4	11	4.69783	9.74	2	2	2.13004	3.75	1	1	2.02578	3.75	1	1	2.03023	3.75	1	1	7.96878	15.36	2	2	5.63777	10.86	1	1	5.61407	10.86	1	1	2.08951	3.75	1	1	267	29.3716	5.74463
AT3G20370.1	TRAF-like family protein	25.07	1	7	8	67	22.819	22.16	6	7	15.2628	17.68	5	5	17.3917	17.15	5	5	22.282	25.07	7	7	27.5492	25.07	7	9	26.3097	25.07	8	9	21.3528	22.16	6	7	24.1791	25.07	7	8	379	43.4217	6.58057
AT5G03880.1	Thioredoxin family protein	25.07	1	5	5	49	25.5137	25.07	5	7	17.4325	25.07	5	5	18.6039	25.07	5	6	20.5714	25.07	5	6	15.9474	25.07	5	5	18.1843	20.65	4	6	13.7512	25.07	5	5	5.2951	7.08	2	2	339	37.0162	8.88037
AT1G74910.3	ADP-glucose pyrophosphorylase family protein	25.06	3	6	6	47	19.6934	25.06	6	6	17.1618	21.96	5	5	17.6286	21.96	5	5	19.4207	25.06	6	6	16.7024	21.96	5	5	16.1635	21.96	5	5	12.6826	16.02	5	5	10.0613	15.76	3	3	387	42.8691	8.55811
AT1G78830.1	Curculin-like (mannose-binding) lectin family protein	25.05	1	6	8	77	33.1242	20.66	6	8	38.6445	18.68	5	9	41.1066	21.32	6	10	28.7213	18.68	5	7	32.8525	18.68	5	8	31.1793	18.68	5	8	29.6123	16.48	5	8	24.3836	18.68	5	7	455	50.3111	8.47021
AT4G20130.1	plastid transcriptionally active 14	25.05	1	7	7	31	11.841	16.56	4	4	12.2285	15.73	4	4	19.1025	22.36	6	6	13.5214	15.73	4	4	4.2171	7.04	1	1	7.47797	8.7	3	3	5.2983	5.59	2	2	2.73432	2.9	1	1	483	55.5749	5.60498
AT1G60780.1	Clathrin adaptor complexes medium subunit family protein	25	2	7	7	18	7.96553	7.71	2	2	5.68046	5.14	1	1	10.322	11.92	3	3	2.01218	1.87	1	1	9.06732	12.38	3	3	2.23808	3.97	1	1	6.53416	9.11	2	2	3.7655	5.14	1	1	428	49.0011	6.3667
AT1G07750.1	RmlC-like cupins superfamily protein	25	2	6	6	30	7.41552	9.83	3	3	13.476	18.54	4	4	13.7424	18.54	4	4	5.4317	7.02	2	2	9.91737	13.2	4	4	10.7261	19.1	4	4	7.49141	10.39	3	3	5.13666	7.58	2	2	356	38.2867	6.17627
AT1G48320.1	Thioesterase superfamily protein	25	1	2	2	8	4.74342	12.82	1	1	4.68685	12.82	1	1	4.54357	12.82	1	1	4.65814	12.82	1	1	4.06544	12.82	1	1					3.45161	12.82	1	1	3.96668	12.18	1	1	156	16.7018	8.90967
AT4G01870.1	tolB protein-related	25	1	12	12	57	18.2797	9.82	5	5	24.3194	15.49	6	6	28.494	12.73	7	8	20.4673	8.74	5	5	18.2729	10.89	5	5	27.8171	19.48	8	8	22.7132	13.04	6	6	15.4511	14.42	5	5	652	72.7702	5.98584
AT5G14250.2	Proteasome component (PCI) domain protein	25	2	6	6	37	14.9733	13.2	3	4	14.3516	13.2	3	4	16.959	16.29	4	5	10.8414	13.2	3	3	16.6574	17.13	4	5	14.1981	17.98	4	4	8.26038	13.2	3	3	8.73522	13.2	3	3	356	39.3007	7.6499
AT1G66670.1	CLP protease proteolytic subunit 3	24.92	1	5	5	58	29.9579	24.92	5	7	32.782	24.92	5	8	31.6029	24.92	5	8	21.7695	22.01	4	5	27.2298	24.92	5	7	27.3849	24.92	5	7	20.5735	22.01	4	5	17.1342	22.01	3	4	309	33.9031	7.72314
AT3G16780.1	Ribosomal protein L19e family protein	24.88	1	3	3	21	9.04914	11.48	1	2	12.6445	19.62	2	3	11.4066	19.62	2	3	16.5111	24.88	3	4	7.14477	11.48	1	2	2.34189	11.48	1	1	5.56246	11.48	1	2					209	24.3143	11.2388
AT5G12470.1	Protein of unknown function (DUF3411)	24.87	1	8	8	40	8.96997	9.59	3	3	11.3287	12.18	4	4	16.2951	18.13	5	6	12.6698	15.28	4	4	13.0455	14.77	5	5	9.04566	11.66	3	3	9.15683	9.84	3	3	7.92127	9.84	3	3	386	41.2971	7.43018
AT2G24820.1	translocon at the inner envelope membrane of chloroplasts 55-II	24.86	1	11	11	69	33.3807	22.82	9	10	24.7442	13.54	7	8	16.5993	13.36	5	5	23.6955	11.69	6	8	28.9012	16.88	7	8	26.2981	16.33	7	8	23.9388	16.33	7	7	19.8689	12.62	6	7	539	60.5691	8.68994
AT1G09020.1	homolog of yeast sucrose nonfermenting 4	24.85	1	7	7	32	16.8619	16.02	4	4	18.8684	17.86	5	5	15.8028	14.99	4	4	16.467	15.81	5	5	12.2634	9.24	3	3	7.40541	7.39	3	3	4.58731	5.13	2	2	4.61628	2.26	1	2	487	53.4326	6.68311
AT3G48170.1	aldehyde dehydrogenase 10A9	24.85	1	6	7	40	9.71892	4.37	2	3	14.6726	13.32	4	4	16.5996	9.74	4	5	8.92742	6.96	3	3	22.5981	16.1	5	7	10.8441	7.16	3	3	10.6365	7.55	3	3	9.82403	7.55	3	3	503	54.8831	5.51611
AT3G18190.1	TCP-1/cpn60 chaperonin family protein	24.81	1	10	10	91	38.1028	16.79	7	10	29.1497	11.57	5	7	41.177	18.66	7	11	40.2607	12.31	5	10	41.9189	14.18	6	11	35.4208	18.66	7	10	40.675	21.08	8	11	21.48	13.62	6	8	536	57.7389	7.6792
AT3G10060.1	FKBP-like peptidyl-prolyl cis-trans isomerase family protein	24.78	1	4	4	25	9.89004	18.7	3	3	10.1572	19.13	3	3	9.98121	19.13	3	3	4.72567	8.7	1	1	9.89775	19.13	3	3	9.66543	19.13	3	3	9.76947	19.13	3	3	7.07061	13.04	2	2	230	24.4891	9.62744
AT4G04770.1	ATP binding cassette protein 1	24.78	2	8	8	24	11.4144	12.03	3	3	5.42311	4.67	2	2	7.61525	6.28	2	2	4.73379	4.67	2	2	13.4943	14.72	4	4	2.38732	2.51	1	1	14.1514	15.62	4	4	7.11794	7.36	3	3	557	61.8289	6.85889
AT2G22250.1	aspartate aminotransferase	24.77	2	8	8	59	21.5964	13.79	4	6	21.297	20.09	6	7	26.4922	24.77	8	9	17.4193	15.89	5	6	18.2034	16.12	5	6	18.4144	16.59	5	6	13.8404	15.42	5	5	14.5157	16.59	5	5	428	46.01	6.58057
AT4G28400.1	Protein phosphatase 2C family protein	24.73	2	1	6	21	6.01083	9.54	2	2					2.13301	3.18	1	1	7.78824	11.31	3	3	9.86222	16.96	4	4	4.7578	7.77	2	2	4.6997	8.48	2	2	12.2441	16.61	4	5	283	30.999	7.97217
AT2G02740.2	ssDNA-binding transcriptional regulator	24.72	2	5	5	39	13.3212	21.72	4	4	13.4481	21.72	4	4	16.4249	24.72	5	5	16.5489	24.72	5	5	13.7106	21.72	4	4	12.8264	21.72	4	4	12.0546	21.72	4	4	11.9201	21.72	4	4	267	29.6224	9.5249
AT3G27430.3	N-terminal nucleophile aminohydrolases (Ntn hydrolases) superfamily protein	24.72	5	5	5	16	2.3846	3	1	1	12.2176	19.1	3	3	4.51108	7.49	2	2	7.24379	13.11	3	3	5.15297	7.49	2	2	5.93733	7.12	2	2	2.42353	7.12	1	1					267	28.8786	6.85889
AT4G23100.1	glutamate-cysteine ligase	24.71	2	10	10	77	35.3039	18.97	9	11	24.9784	16.09	6	9	22.1929	11.69	4	7	36.6498	22.41	8	12	25.2087	15.33	7	8	20.761	12.84	5	7	21.3651	15.13	6	7	15.9334	12.26	5	6	522	58.5247	6.56592
AT4G33760.1	tRNA synthetase class II (D, K and N) family protein	24.7	1	11	11	66	18.2026	11.75	6	6	22.9716	11.75	6	7	20.1161	10.99	5	7	30.3791	16.87	8	9	33.4354	18.37	8	10	15.7145	12.95	5	5	20.1129	12.95	5	6	12.124	12.2	5	5	664	74.4697	7.18115
AT2G34585.1	unknown protein; FUNCTIONS IN: molecular_function unknown; INVOLVED IN: biological_process unknown; LOCATED IN: plasma membrane, vacuole; EXPRESSED IN: 24 plant structures; EXPRESSED DURING: 15 growth stages; Has 43 Blast hits to 43 proteins in 9 species: Archae - 0; Bacteria - 0; Metazoa - 0; Fungi - 0; Plants - 43; Viruses - 0; Other Eukaryotes - 0 (source: NCBI BLink).	24.69	1	1	1	4	3.37114	24.69	1	1					3.89475	24.69	1	1																	2.73591	24.69	1	1	81	8.56523	4.29736
AT2G29630.2	thiaminC	24.69	1	10	10	37	18.034	12.58	5	5	27.7574	12.27	6	7	17.8312	10.87	5	5	14.9339	10.25	4	4	22.8048	16.77	6	6	6.29554	4.81	2	2	19.763	15.99	5	5	3.37892	2.17	1	1	644	71.941	6.44287
AT5G01300.1	PEBP (phosphatidylethanolamine-binding protein) family protein	24.69	2	3	3	15	2.9291	10.49	1	1	3.00309	10.49	1	1	3.23026	10.49	1	1	8.94053	24.69	3	3	6.58072	19.14	2	2	7.14204	19.14	2	2	6.4866	19.14	2	2	6.24487	19.14	2	2	162	17.8122	5.5542
AT2G30200.1	catalytics;transferases;[acyl-carrier-protein] S-malonyltransferases;binding	24.68	2	10	10	86	45.1077	24.68	10	12	44.4313	24.68	10	12	36.5654	23.92	8	10	37.1202	23.66	8	11	36.358	24.68	10	11	21.3592	20.61	6	7	26.4097	21.88	7	8	7.18095	9.16	3	3	393	41.4966	8.55811
AT3G58510.1	DEA(D/H)-box RNA helicase family protein	24.67	4	8	10	68	33.5953	20.26	8	9	28.358	15.69	6	7	24.5392	15.36	6	7	27.1378	15.36	6	7	22.5464	17.81	7	7	25.5712	17.16	7	9	19.318	14.38	6	6	12.2884	8.66	4	4	612	65.9846	6.68311
AT5G44320.1	Eukaryotic translation initiation factor 3 subunit 7 (eIF-3)	24.66	1	4	8	56	34.4497	16.5	6	9	24.3871	14.63	5	6	30.4666	16.5	6	8	24.6951	12.93	4	6	20.669	11.56	4	5	18.2712	14.63	5	5	18.7566	12.93	4	5	12.5081	9.18	3	4	588	66.1832	5.63037
AT5G28500.1	unknown protein; FUNCTIONS IN: molecular_function unknown; INVOLVED IN: biological_process unknown; LOCATED IN: chloroplast stroma, chloroplast; EXPRESSED IN: 23 plant structures; EXPRESSED DURING: 13 growth stages; BEST Arabidopsis thaliana protein match is: unknown protein (TAIR:AT3G04550.1); Has 109 Blast hits to 109 proteins in 49 species: Archae - 0; Bacteria - 67; Metazoa - 0; Fungi - 0; Pl…	24.65	2	6	6	48	20.3833	12.44	4	6	17.8038	10.14	3	5	17.4877	12.44	4	5	12.4854	6.68	2	4	15.4329	12.44	4	5	21.8764	18.2	5	6	18.4316	16.59	4	5	11.4536	8.99	3	4	434	48.2069	5.07178
AT2G37470.1	Histone superfamily protein	24.64	4	1	3	58	28.2617	18.84	2	8	22.0123	10.87	1	6	29.6146	24.64	3	9	26.2258	18.84	2	8	17.7768	10.87	1	5	20.2869	10.87	1	6	12.7057	10.87	1	4	12.6367	10.87	1	4	138	15.0724	10.0522
AT4G39040.2	RNA-binding CRS1 / YhbY (CRM) domain protein	24.64	2	3	3	11					3.98457	9.64	1	1	8.87135	7.14	1	2	13.0134	15	2	3	4.24631	7.14	1	1					4.22693	7.14	1	1	3.85429	7.14	1	1	280	31.5429	5.64307
AT1G15950.2	cinnamoyl coa reductase 1	24.63	2	5	5	21	7.07761	9.2	2	2	9.09911	14.24	2	2	13.3229	17.8	3	4	7.4183	11.87	2	2	5.85393	8.9	2	2	7.84207	9.2	2	3	7.0554	5.34	1	2	2.52368	3.86	1	1	337	37.1632	7.91357
AT5G04590.1	sulfite reductase	24.61	1	15	15	144	68.5748	17.13	7	16	80.6055	17.45	8	19	63.9004	17.91	9	15	91.3656	21.34	11	21	69.4847	17.76	7	16	58.1478	17.13	7	15	52.3444	16.04	7	13	54.9407	17.91	8	15	642	71.9046	8.30908
AT3G53580.1	diaminopimelate epimerase family protein	24.59	1	6	6	48	20.6534	17.96	5	6	23.1258	18.51	5	6	13.4903	11.88	4	4	23.0654	18.51	5	6	17.8327	18.51	4	5	16.0752	11.88	4	5	19.896	18.51	5	6	8.4185	10.22	3	3	362	38.9593	5.68115
AT3G17820.1	glutamine synthetase 1.3	24.58	1	4	7	24	19.2335	12.99	4	4	13.275	12.71	3	3	6.38391	12.15	2	2	5.21376	3.95	2	2	20.5075	17.51	4	4	8.20644	11.58	2	2	6.24598	9.04	2	2	6.55371	11.86	2	2	354	38.5703	6.06201
AT4G30270.1	xyloglucan endotransglucosylase/hydrolase 24	24.54	2	4	5	28	7.66127	14.13	3	3	4.7696	8.18	2	2	11.7018	18.59	4	4	4.96984	8.18	2	2	4.71432	8.18	2	2	7.7397	13.38	3	3	10.5504	18.59	4	4	7.18041	13.38	3	3	269	30.7361	8.30908
AT5G43940.1	GroES-like zinc-binding dehydrogenase family protein	24.54	2	7	7	38	22.3976	24.54	5	5	19.7824	21.11	4	4	12.6654	13.98	3	3	13.2746	13.98	3	3	20.6742	18.47	4	4	21.2962	24.27	5	5	22.8645	21.11	5	5	11.9438	16.09	3	3	379	40.6725	6.94678
AT4G02230.1	Ribosomal protein L19e family protein	24.52	1	1	4	12	7.69047	15.87	2	2	7.23872	18.75	2	2	2.84642	8.17	1	1	6.1174	15.87	2	2	4.22443	10.58	1	1					6.17017	15.38	2	2					208	24.1865	11.3853
AT5G20950.1	Glycosyl hydrolase family protein	24.52	3	12	13	91	33.0474	17.31	8	9	38.3324	17.47	8	10	38.4022	16.99	7	10	42.4085	17.95	8	11	49.1801	15.87	7	12	42.1593	16.51	7	11	40.6336	15.06	7	11	22.0481	13.46	5	7	624	67.8832	9.12939
AT1G52670.1	Single hybrid motif superfamily protein	24.45	1	4	4	29	12.4937	14.96	2	3	19.8697	23.36	3	5	30.4228	24.45	4	7	14.9605	17.88	3	4	5.65487	9.49	1	1					7.14458	9.49	2	2	3.97422	6.57	1	1	274	29.5555	8.38232
AT4G24930.1	thylakoid lumenal 17.9 kDa protein, chloroplast	24.44	1	4	4	30	8.77811	19.56	3	3	12.6421	19.56	3	4	9.82109	19.56	3	3	6.41051	13.78	2	2	10.0778	19.56	3	3	9.39043	17.33	3	3	9.11837	19.56	3	3	10.1513	24.44	4	4	225	24.6797	6.66846
AT1G70770.1	Protein of unknown function DUF2359, transmembrane	24.43	2	9	12	62	29.6349	19.34	9	10	23.1122	13.44	7	8	26.7735	17.21	8	9	17.8857	9.18	4	5	24.6475	14.26	7	8	16.8289	12.46	6	6	11.7897	8.52	4	4	7.53766	5.57	3	3	610	66.8229	8.88037
AT2G19760.1	profilin 1	24.43	1	3	3	33	13.1182	24.43	2	4	9.87235	24.43	2	3	14.5813	24.43	3	4	10.5382	24.43	2	3	12.7668	24.43	2	4	9.56299	24.43	2	3	12.2694	24.43	2	4	6.62563	24.43	2	2	131	14.2571	4.81787
AT3G48720.1	HXXXD-type acyl-transferase family protein	24.42	1	6	8	40	12.2401	9.07	3	4	15.6902	13.49	4	5	19.2927	16.51	5	6	9.70695	6.51	2	3	11.3519	8.6	3	4	16.9965	16.51	5	6	13.2852	16.74	5	5	9.76554	13.49	4	4	430	47.9737	5.65576
AT5G02610.1	Ribosomal L29 family protein	24.39	3	3	3	6	5.42355	17.89	2	2	3.45587	9.76	1	1	2.01547	8.13	1	1									2.30661	6.5	1	1					2.04778	6.5	1	1	123	14.3224	10.9165
AT1G05350.1	NAD(P)-binding Rossmann-fold superfamily protein	24.36	1	7	7	33	10.4198	11.37	4	4	8.10303	9.05	3	3	12.8667	14.15	4	4	5.5093	5.8	2	2	14.3039	14.15	4	4	13.8835	14.15	4	4	11.1264	13.23	4	4	15.288	18.79	5	5	431	46.9902	4.69092
AT1G27020.1	unknown protein; BEST Arabidopsis thaliana protein match is: unknown protein (TAIR:AT1G27030.1); Has 514 Blast hits to 514 proteins in 175 species: Archae - 0; Bacteria - 311; Metazoa - 0; Fungi - 0; Plants - 65; Viruses - 0; Other Eukaryotes - 138 (source: NCBI BLink).	24.35	1	4	4	20	6.83435	5.19	1	2	3.8333	5.19	1	1	12.3119	16.88	3	3	3.30681	5.19	1	1	3.27023	5.19	1	1	13.5784	19.16	3	4	5.03972	11.69	2	2					308	35.0569	5.71924
AT3G55330.1	PsbP-like protein 1	24.35	1	4	4	53	30.3505	24.35	4	7	28.3034	24.35	4	7	23.1973	24.35	4	6	21.1142	24.35	4	5	24.0774	24.35	4	6	20.8628	24.35	4	6	12.5151	15.22	3	3	7.00186	13.91	2	2	230	25.6075	9.34912
AT3G03990.1	alpha/beta-Hydrolases superfamily protein	24.34	1	4	4	14	2.29976	3.37	1	1	2.10683	3.37	1	1	4.49483	8.24	2	2	4.17373	8.24	2	2	8.00535	19.48	3	3	2.22883	4.87	1	1	4.41115	8.24	2	2					267	29.6062	5.75732
AT5G24400.1	NagB/RpiA/CoA transferase-like superfamily protein	24.31	1	6	6	21	9.03847	15.69	3	3	6.02965	11.38	2	2	7.57805	9.85	3	3	7.19164	9.85	3	3	5.38208	7.08	2	2	2.59914	4.31	1	1	5.39017	7.08	2	2	4.48448	7.08	2	2	325	35.6221	7.76709
AT5G10860.1	Cystathionine beta-synthase (CBS) family protein	24.27	1	5	5	52	31.5274	24.27	5	8	28.494	24.27	4	7	18.0988	16.99	3	5	16.9738	16.99	3	4	23.7826	24.27	4	6	23.0167	16.99	3	6	12.7157	16.99	2	3	12.9402	16.99	2	3	206	22.7147	9.01221
AT1G25260.1	Ribosomal protein L10 family protein	24.26	1	3	3	6					10.0357	19.15	2	2					4.84387	12.34	1	1	6.88969	12.34	1	1	4.93401	12.34	1	1	2.74216	5.11	1	1					235	27.225	8.20654
AT5G40950.1	ribosomal protein large subunit 27	24.24	1	5	5	29	14.0203	17.17	3	4	10.8888	17.17	3	3	6.70978	14.14	2	2	16.7049	21.21	4	5	7.02648	14.14	2	2	10.139	19.7	3	4	9.27191	14.14	2	3	2.06508	6.57	1	1	198	21.7235	9.94971
AT1G62180.1	5'adenylylphosphosulfate reductase 2	24.23	2	6	7	53	20.8208	15.2	4	5	19.699	15.2	4	5	26.6387	21.59	6	7	19.5893	15.2	4	5	23.4746	18.94	5	6	25.1027	21.59	6	7	17.5625	15.2	4	5	15.4864	14.98	4	5	454	50.6239	6.87354
AT4G37800.1	xyloglucan endotransglucosylase/hydrolase 7	24.23	1	5	5	47	14.9036	17.75	4	5	12.5413	13.99	3	4	10.6293	15.36	3	3	17.9439	21.16	4	5	17.4045	14.68	3	5	21.1769	20.48	4	6	30.6282	24.23	5	9	11.4988	14.68	3	4	293	33.6594	7.40088
AT2G26250.1	3-ketoacyl-CoA synthase 10	24.18	4	9	10	49	22.3183	20.18	8	8	16.7463	13.82	5	5	10.3864	10.18	4	4	20.2397	18	7	7	20.6411	18	7	7	14.1514	13.82	5	5	16.7709	17.82	7	7	4.77073	5.45	2	2	550	61.9216	9.01221
AT3G14110.2	Tetratricopeptide repeat (TPR)-like superfamily protein	24.14	3	5	5	31	16.6361	24.14	5	5	16.7049	24.14	5	5	12.8887	23.71	4	4	11.5633	23.71	4	4	7.69082	16.81	3	3	6.0608	11.64	2	2	2.77023	4.74	1	1	5.44365	11.64	2	2	232	25.7026	7.89893
AT4G39080.1	vacuolar proton ATPase A3	24.12	1	11	15	117	53.2685	21.92	12	15	51.5822	21.68	12	14	44.9893	19.12	10	12	52.5343	21.8	12	15	50.7995	19.73	11	14	41.7285	19.73	11	12	42.3536	15.35	9	11	30.3133	13.76	8	9	821	92.7735	5.93506
AT4G27700.1	Rhodanese/Cell cycle control phosphatase superfamily protein	24.11	1	6	6	32	13.538	11.61	3	4	18.9077	12.95	4	5	15.9732	17.41	3	4	6.09763	11.16	2	2	13.1343	11.61	3	4	6.90127	11.16	2	2	10.8644	11.16	2	3	10.3298	11.16	2	3	224	24.8569	8.67529
AT5G16240.1	Plant stearoyl-acyl-carrier-protein desaturase family protein	24.11	1	3	6	37	12.901	14.72	4	4	25.2625	24.11	6	7	16.9663	14.72	4	5	6.22942	6.85	2	2	20.2594	19.04	4	5	13.3373	12.18	3	4	13.939	14.21	3	4	6.64032	8.88	2	2	394	44.9896	6.55127
AT4G30910.1	Cytosol aminopeptidase family protein	24.1	1	5	10	53	14.099	11.88	5	5	16.7099	13.25	5	5	19.5361	15.83	6	6	17.0537	12.91	5	5	27.4198	17.9	7	8	18.3929	15.83	6	6	25.6642	19.97	8	8	12.5312	9.98	4	4	581	61.2514	6.69775
AT5G03650.1	starch branching enzyme 2.2	24.1	1	10	12	52	17.912	10.43	5	5	36.4342	18.14	9	10	16.048	9.81	4	4	29.7841	15.16	7	8	23.9242	15.16	7	7	15.9729	10.43	5	5	9.73718	5.34	3	3	13.6897	8.2	5	5	805	92.5321	5.85889
AT1G14030.1	Rubisco methyltransferase family protein	24.07	1	8	8	24	12.8812	13.9	4	4	9.18122	9.34	3	3	14.1723	12.45	4	4	3.06214	3.53	1	1	10.837	13.07	4	4	6.47095	6.64	2	2	3.06295	3.53	1	1	2.93384	3.53	1	1	482	54.5776	5.09717
AT5G28020.5	cysteine synthase D2	24.05	2	3	4	31	10.0913	12.66	2	3	14.1881	13.92	2	4	12.8908	12.66	2	4	7.67399	7.59	1	2	17.4628	12.66	2	5	11.2033	7.59	1	3	10.6766	7.59	1	3	9.34271	12.66	2	3	237	25.0875	6.354
AT5G64370.1	beta-ureidopropionase	24.02	1	5	5	26	11.2231	11.52	2	2	2.03421	2.94	1	1	13.7317	14.46	3	3	9.59724	11.52	2	2	23.3968	24.02	5	6	12.9557	14.46	3	3	6.98203	8.09	2	2	11.6932	14.46	3	3	408	45.5237	6.354
AT5G09500.1	Ribosomal protein S19 family protein	24	1	1	2	52	24.8874	11.33	1	6	20.3208	11.33	1	5	20.5709	24	2	5	23.8633	11.33	1	6	12.1227	11.33	1	3	22.8966	11.33	1	6	21.2989	11.33	1	6	14.8808	11.33	1	4	150	16.7392	10.521
AT1G08520.1	ALBINA 1	23.95	1	17	17	125	40.7741	15.53	11	13	54.4949	20.79	13	17	44.4847	16.97	10	14	50.3896	17.5	11	16	48.9869	18.55	12	15	36.4308	16.84	9	11	37.488	17.24	9	11	31.3627	17.11	9	10	760	83.2322	5.35107
AT1G32900.1	UDP-Glycosyltransferase superfamily protein	23.93	1	9	9	75	29.0685	15.9	6	8	35.4712	20	8	10	32.1145	18.36	7	9	43.8053	19.84	7	11	32.6888	22.3	8	9	29.9912	15.9	6	8	25.5662	17.7	7	8	14.0938	10.98	4	4	610	66.8363	8.52881
AT4G28080.1	Tetratricopeptide repeat (TPR)-like superfamily protein	23.91	1	23	29	168	79.8026	17.32	19	22	105.55	19.96	23	30	66.7861	16.27	18	19	69.7768	17.04	19	20	59.0809	13.36	15	17	51.0366	13.47	16	17	47.1557	11.93	14	15	23.7065	6.27	8	8	1819	198.992	6.16357
ATCG00750.1	ribosomal protein S11	23.91	1	3	3	18	5.41132	17.39	2	2	3.84202	10.87	1	1	7.1714	23.91	3	3	4.21935	17.39	2	2	5.32645	17.39	2	2	2.56887	10.87	1	1	5.28122	17.39	2	2	4.75105	17.39	2	2	138	15.0142	12.2495
AT1G69830.1	alpha-amylase-like 3	23.9	1	14	14	90	43.396	19.39	11	12	42.6327	20.52	12	12	39.7653	20.86	11	11	36.3991	18.26	10	10	43.0351	19.5	11	12	34.1504	14.88	9	10	31.9908	16.35	9	9	23.2226	12.97	7	7	887	99.7799	6.07471
AT1G30360.1	Early-responsive to dehydration stress protein (ERD4)	23.9	1	12	12	80	29.6348	13.54	7	9	31.965	16.3	8	10	25.8711	14.78	7	7	35.2773	19.48	9	10	32.161	17.82	9	10	30.9564	16.3	8	10	28.304	16.99	8	9	22.3482	14.92	7	8	724	81.8825	9.23193
AT1G48920.1	nucleolin like 1	23.88	2	12	12	91	36.6839	21.54	10	12	29.1269	12.03	5	8	35.8931	19.03	9	11	26.6631	14.54	6	8	37.4067	19.57	9	11	20.3213	10.59	5	6	35.138	21.54	9	11	21.1837	7.9	4	6	557	58.7386	5.22412
AT4G01100.1	adenine nucleotide transporter 1	23.86	2	6	6	44	16.0978	19.03	5	5	11.2551	14.2	4	4	15.3708	19.03	5	5	16.2503	19.03	5	5	13.8569	15.91	4	4	18.9661	23.86	6	6	9.15188	12.22	3	3	14.8856	20.74	5	5	352	38.301	9.53955
AT5G39850.1	Ribosomal protein S4	23.86	1	1	5	40	10.7427	23.35	4	4	18.746	23.35	4	6	17.173	23.35	4	6	15.8362	23.35	4	5	8.98872	18.78	3	3	8.15244	18.78	3	3	8.09652	18.78	3	3	5.537	11.17	2	2	197	23.1464	10.3452
AT5G26830.1	Threonyl-tRNA synthetase	23.84	1	13	13	84	29.6993	16.64	8	8	36.5951	16.08	9	10	37.6671	16.08	8	10	21.1606	9.73	6	7	36.0167	18.19	9	11	32.0691	18.19	8	9	32.9232	19.61	9	10	20.9703	14.25	7	7	709	80.885	6.97607
AT5G63510.1	gamma carbonic anhydrase like 1	23.81	2	1	5	40	13.4701	19.44	4	5	13.1932	18.65	4	5	10.3063	19.44	4	4	10.4654	19.44	4	4	10.4483	19.44	4	4	10.4914	19.44	4	4	12.5577	23.81	5	5	7.49833	15.08	3	3	252	27.5525	8.77783
AT5G19680.1	Leucine-rich repeat (LRR) family protein	23.78	1	4	4	12	4.17598	8.23	1	1	2.7604	3.35	1	1	8.76919	15.85	2	2	2.07416	3.35	1	1	4.95651	7.93	2	2	2.15243	3.35	1	1	6.17148	10.98	2	2	2.17586	3.35	1	1	328	36.9622	4.80518
AT1G80410.1	tetratricopeptide repeat (TPR)-containing protein	23.75	2	17	17	110	41.7408	17.5	12	12	36.4093	15.94	11	11	39.7577	17.73	12	12	40.1396	17.84	12	12	37.258	16.16	11	11	38.8678	17.28	12	12	40.5572	17.5	11	12	29.5879	15.94	11	11	897	102.082	7.7085
AT3G08740.1	elongation factor P (EF-P) family protein	23.73	1	5	5	36	10.2281	11.86	2	3	13.5569	11.86	3	4	12.1341	16.53	3	4	9.21683	11.86	2	3	15.5118	19.07	3	4	14.4652	19.07	3	4	14.2907	19.07	3	4	17.0425	19.07	4	5	236	26.2113	8.39697
AT1G70570.1	anthranilate phosphoribosyltransferase, putative	23.7	2	9	9	27	21.4816	19.5	7	7	10.8848	11.76	4	4	7.18533	6.72	3	3	7.56903	6.22	3	3	7.1467	6.05	3	3	4.91708	4.37	2	2	4.29061	3.7	2	2					595	65.1834	6.85889
AT5G47770.1	farnesyl diphosphate synthase 1	23.7	1	6	7	31	12.04	13.54	4	4	17.4857	17.19	5	6	13.8384	11.2	3	4	5.21379	6.51	2	2	12.8551	14.32	4	4	4.3262	5.21	2	2	6.66399	8.33	2	2	7.63787	8.33	2	2	384	44.2325	7.00537
AT3G10670.1	non-intrinsic ABC protein 7	23.67	1	6	6	53	26.8388	23.67	6	8	18.9904	15.68	4	6	21.5647	21.01	5	6	20.3585	15.68	4	6	15.1558	12.43	3	4	17.9825	15.68	4	6	16.0849	15.68	4	5	13.2621	12.43	3	4	338	36.9085	7.13721
AT4G30530.1	Class I glutamine amidotransferase-like superfamily protein	23.6	1	4	4	25	18.1227	23.6	4	4	13.1944	17.2	3	3	11.0968	14	2	3	13.5163	11.6	2	3	11.3458	17.2	3	3	10.9478	17.2	3	3	8.05013	11.6	2	2	3.93239	8.4	1	1	250	28.3674	5.69385
AT1G43890.1	RAB GTPASE HOMOLOG B18	23.58	1	3	4	32	14.1965	23.58	4	6	10.3166	18.4	3	3	9.94457	18.4	3	3	5.09624	12.74	2	2	10.6212	17.92	3	4	4.92795	12.74	2	2	7.14683	12.74	2	3	6.52028	10.38	2	3	212	23.5158	5.80811
AT5G40650.1	succinate dehydrogenase 2-2	23.57	1	2	6	31	11.1813	16.79	4	4	15.0617	22.14	5	5	13.9895	16.07	3	4	9.53771	13.21	3	3	9.46071	13.21	3	3	9.18715	13.21	3	3	8.69309	13.21	3	3	9.68156	13.21	3	3	280	31.1206	8.6167
AT3G08510.3	phospholipase C 2	23.55	3	10	10	46	15.8901	12.68	4	4	27.9126	15.4	6	7	17.8491	10.51	3	4	28.0597	17.39	5	6	23.5947	14.49	6	7	10.1035	7.07	3	3	18.8982	11.05	5	6	12.6802	6.7	3	4	552	62.438	6.62451
AT2G03440.1	nodulin-related protein 1	23.53	1	5	5	31	7.85929	18.18	3	3	4.38936	10.7	2	2	7.75314	18.18	3	3	10.0529	22.99	4	4	10.4825	22.99	4	4	5.64015	13.37	2	2	10.1326	23.53	4	4	5.69141	13.37	2	2	187	19.6885	7.82568
AT4G14210.1	phytoene desaturase 3	23.5	2	10	10	57	21.8435	15.55	7	7	27.5243	15.37	7	8	29.2746	19.96	8	9	19.7537	11.48	5	6	20.8886	15.37	7	7	12.806	9.19	4	4	14.6791	11.13	5	5	8.72415	6.36	3	3	566	62.9234	6.48096
AT2G01720.1	Ribophorin I	23.49	1	6	6	27	15.3751	18.53	4	4	10.794	12.93	3	3	13.4406	15.52	4	4	10.7461	12.93	3	3	5.644	7.33	2	2	4.52229	4.96	1	1	9.2277	9.48	3	3	6.52807	7.97	2	2	464	52.1864	8.33838
AT1G19140.1	FUNCTIONS IN: molecular_function unknown; INVOLVED IN: ubiquinone biosynthetic process; LOCATED IN: mitochondrion; EXPRESSED IN: 24 plant structures; EXPRESSED DURING: 15 growth stages; CONTAINS InterPro DOMAIN/s: COQ9 (InterPro:IPR013718), Ubiquinone biosynthesis protein COQ9 (InterPro:IPR012762); Has 748 Blast hits to 748 proteins in 260 species: Archae - 0; Bacteria - 218; Metazoa - 126; Fungi…	23.47	2	5	5	15	6.23026	11.25	2	2	2.37744	3.86	1	1	4.50223	6.75	2	2	2.3999	3.86	1	1	4.40266	6.75	2	2	2.48019	4.5	1	1	5.01632	8.36	2	2	2.38344	4.5	1	1	311	34.3194	8.68994
AT3G48680.1	gamma carbonic anhydrase-like 2	23.44	1	1	5	39	12.9567	19.14	4	5	13.1111	18.36	4	5	10.2118	19.14	4	4	10.348	19.14	4	4	10.0505	19.14	4	4	10.2725	19.14	4	4	10.1044	18.36	4	4	7.28797	14.84	3	3	256	27.9387	8.67529
AT5G64140.1	ribosomal protein S28	23.44	1	2	2	8	3.19906	18.75	1	1	3.1693	18.75	1	1					5.16919	23.44	2	2					2.84972	18.75	1	1					2.2953	18.75	1	1	64	7.33596	11.1655
AT2G45140.1	plant VAP homolog 12	23.43	1	4	4	32	11.5047	13.81	2	3	11.0743	23.43	4	4	12.389	19.25	3	4	12.7446	23.43	4	4	14.1737	23.43	4	5	8.85098	19.25	3	3	5.87288	12.13	2	2	7.09111	13.81	2	2	239	26.4256	8.80713
AT5G15910.1	NAD(P)-binding Rossmann-fold superfamily protein	23.42	1	4	4	24	12.337	17.1	3	4	7.40562	11.52	2	2	6.93925	11.52	2	2	11.0822	17.84	3	3	7.1894	11.9	2	2	6.65251	11.52	2	2	6.42384	11.52	2	2	6.66087	11.52	2	2	269	28.8083	9.67139
AT5G49970.1	pyridoxin (pyrodoxamine) 5'-phosphate oxidase	23.4	2	7	7	38	27.0623	19.43	6	7	18.7235	12.83	4	5	15.7466	10.38	3	4	10.9054	8.87	3	3	10.5364	8.87	3	3	13.0848	8.87	3	4	14.1062	8.87	3	4	8.39921	8.87	3	3	530	59.3383	7.35693
AT5G22060.1	DNAJ homologue 2	23.39	1	1	7	44	23.1388	16.23	4	6	20.3347	20.53	6	6	15.456	15.27	4	4	10.7073	10.26	3	3	15.1938	15.27	5	5	16.9759	14.56	4	5	16.1315	20.53	6	6	11.8901	15.27	4	4	419	46.409	7.12256
AT3G05420.2	acyl-CoA binding protein 4	23.32	2	1	11	35	14.4018	10.01	4	4	16.7272	10.46	5	6	15.8108	10.61	5	5	6.13877	4.63	2	2	11.7827	8.52	4	4	2.40771	1.79	1	1	16.9694	10.61	6	6	4.97537	3.44	2	2	669	73.1576	5.30029
AT5G23010.1	methylthioalkylmalate synthase 1	23.32	1	7	8	34	16.7463	14.03	5	5	18.9972	11.86	4	5	24.1752	18.58	6	7	15.6496	15.61	5	5	7.32251	6.13	2	2	2.82763	2.37	1	1	2.76107	2.37	1	1					506	55.0905	7.25439
AT5G12040.1	Nitrilase/cyanide hydratase and apolipoprotein N-acyltransferase family protein	23.31	2	5	5	21	9.19217	11.65	3	3	20.4104	20.05	3	4	11.4156	20.05	3	3	8.64743	11.38	3	3	8.45114	16.26	2	2	3.54945	4.61	1	1	3.53841	4.61	1	1	3.03101	4.61	1	1	369	40.3049	8.55811
AT5G36170.2	high chlorophyll fluorescent 109	23.3	3	9	9	49	19.8513	16.92	5	6	26.4119	16.92	5	7	31.8986	20.66	7	9	24.4055	15.6	5	6	14.8289	14.51	4	4	12.4262	10.11	3	4	12.8518	14.95	5	5	6.2266	3.08	1	2	455	50.8461	5.45264
AT1G65270.2	unknown protein; FUNCTIONS IN: molecular_function unknown; INVOLVED IN: biological_process unknown; LOCATED IN: endoplasmic reticulum, plasma membrane; EXPRESSED IN: 24 plant structures; EXPRESSED DURING: 13 growth stages; Has 149 Blast hits to 149 proteins in 49 species: Archae - 0; Bacteria - 0; Metazoa - 98; Fungi - 0; Plants - 47; Viruses - 0; Other Eukaryotes - 4 (source: NCBI BLink).	23.29	1	6	6	38	21.0038	19.18	5	5	29.3156	23.29	6	7	28.6663	22.95	4	6	16.5694	22.95	3	4	16.6791	22.95	4	4	7.64275	18.84	2	2	11.3493	19.52	3	3					292	32.5144	6.43018
AT2G42770.1	Peroxisomal membrane 22 kDa (Mpv17/PMP22) family protein	23.28	1	3	3	12	2.46946	4.74	1	1	9.24037	14.22	2	2	9.37038	14.22	2	2	2.81867	4.74	1	1	2.29649	4.74	1	1	13.3528	23.28	3	3									232	25.8993	9.80322
AT1G07140.1	Pleckstrin homology (PH) domain superfamily protein	23.25	2	4	5	25	10.547	19.3	2	2	4.32748	8.77	1	1	6.13235	12.72	2	2	9.16605	17.54	3	3	8.10058	12.72	2	2	14.3306	19.3	4	4	14.1098	23.25	4	4	9.35271	19.3	2	2	228	25.5855	4.94482
AT2G31750.1	UDP-glucosyl transferase 74D1	23.25	1	5	5	38	27.307	18.42	4	6	29.854	23.25	5	7	17.9415	18.42	4	4	23.2186	23.25	5	5	12.9655	15.35	3	3	17.514	15.35	3	4	15.0323	18.42	4	4	6.9855	11.18	2	2	456	51.0208	5.37646
AT4G34230.1	cinnamyl alcohol dehydrogenase 5	23.25	2	5	5	16	2.17104	2.8	1	1	2.1265	2.8	1	1	8.7178	14.85	3	3									6.13118	8.4	2	2	6.46546	8.4	2	2	9.37149	16.53	3	3	357	38.7185	5.66846
AT1G02280.1	translocon at the outer envelope membrane of chloroplasts 33	23.23	1	5	5	29	6.10855	9.76	2	2	8.54584	14.48	3	3	15.8931	23.23	5	5	11.3329	19.19	4	4	9.07821	14.48	3	3	8.37584	14.48	3	3	9.62079	18.52	4	4	3.35051	5.05	1	1	297	32.9044	9.05615
AT4G10040.1	cytochrome c-2	23.21	1	1	2	8	2.41216	9.82	1	1					3.31282	13.39	1	1	2.52234	9.82	1	1	2.44049	9.82	1	1	3.19446	13.39	1	1	2.25035	9.82	1	1	2.26544	13.39	1	1	112	12.2312	9.31982
AT5G66390.1	Peroxidase superfamily protein	23.21	1	5	5	22	6.32176	8.33	2	2	11.6848	14.58	3	3	6.17901	8.33	2	2	6.28168	8.63	2	2	11.9559	14.58	3	3	3.84915	5.06	1	1	6.1953	10.12	2	2	10.1355	16.96	4	4	336	37.4029	8.42627
AT2G22990.2	sinapoylglucose 1	23.2	6	5	5	32	25.7551	23.2	4	5	23.1439	23.2	4	5	12.797	16.93	3	3	29.8962	23.2	5	6	14.6675	19.12	3	3	11.6236	16.93	3	3	9.12601	12.85	2	2	9.95364	18.81	3	3	319	36.7768	6.93213
AT3G05420.1	acyl-CoA binding protein 4	23.2	2	1	11	37	11.1221	7.49	3	3	16.7272	10.48	5	6	19.0631	13.02	6	6	8.58478	7.04	3	3	11.7827	8.53	4	4	2.40771	1.8	1	1	16.9694	10.63	6	6	4.97537	3.44	2	2	668	73.0295	5.30029
AT3G53110.1	P-loop containing nucleoside triphosphate hydrolases superfamily protein	23.19	1	10	10	42	21.477	16.94	6	6	10.8203	8.27	3	3	21.394	15.12	6	6	11.6602	10.69	4	4	15.9641	14.11	4	4	14.0774	10.28	3	4	11.156	12.7	3	3	12.9053	12.7	4	4	496	55.3492	5.2876
AT3G48570.1	secE/sec61-gamma protein transport protein	23.19	1	1	1	7	4.00749	23.19	1	1	4.18903	23.19	1	1	4.04379	23.19	1	1	4.07235	23.19	1	1	3.38552	23.19	1	1									2.45501	23.19	1	1	69	7.67817	9.83252
AT1G01470.1	Late embryogenesis abundant protein	23.18	1	2	2	21	14.2215	23.18	2	3	13.9024	23.18	2	3	7.60422	23.18	2	2	11.5366	23.18	2	3	13.1362	23.18	2	3	6.97408	23.18	2	2	7.09492	23.18	2	2					151	16.5327	4.95752
AT4G17830.1	Peptidase M20/M25/M40 family protein	23.18	2	6	6	49	28.2697	17.95	5	7	24.2888	17.95	5	6	22.6806	17.95	5	6	21.0288	14.77	4	5	21.1866	14.77	4	5	14.0807	15	4	4	22.0613	15	4	6	9.81334	12.95	3	3	440	48.1864	5.35107
AT5G65720.1	nitrogen fixation S (NIFS)-like 1	23.18	2	7	7	43	24.8491	19.43	6	8	15.7236	15.23	5	5	12.4835	11.92	4	4	9.15461	8.83	3	3	19.6557	18.98	6	6	5.01292	5.3	2	2	17.0951	15.89	5	5	9.35686	9.49	3	3	453	50.2635	6.99072
AT1G10670.1	ATP-citrate lyase A-1	23.17	3	4	6	39	18.3939	14.66	4	5	15.9663	14.66	4	4	16.8592	14.66	4	4	18.0538	14.66	4	5	18.3965	14.66	4	5	15.4839	17.26	4	4	18.6133	17.02	5	6	6.85683	8.27	2	2	423	46.6491	5.50342
AT5G42150.1	Glutathione S-transferase family protein	23.17	1	5	5	19	16.0261	15.87	3	4	6.64842	4.76	1	2	6.73667	4.76	1	2	6.84184	4.76	1	2	10.813	12.06	3	4	3.26123	4.76	1	1	3.91357	4.76	1	1	3.15201	4.76	1	1	315	35.5273	8.98291
AT1G76790.1	O-methyltransferase family protein	23.16	1	6	6	18	10.4127	11.72	3	3	5.99514	7.36	2	2	4.50973	4.9	1	1					6.7533	7.9	2	2	9.97963	12.81	3	3	6.73995	8.45	2	2	7.3267	8.99	2	2	367	40.1967	5.14795
AT3G60370.1	FKBP-like peptidyl-prolyl cis-trans isomerase family protein	23.14	1	5	5	15	7.5795	14.46	2	2	10.7339	19.83	3	3	7.0341	14.46	2	2	7.33236	9.5	2	3	4.74574	11.16	2	2													242	27.1748	8.52881
AT3G55250.1	unknown protein; FUNCTIONS IN: molecular_function unknown; INVOLVED IN: biological_process unknown; LOCATED IN: mitochondrion, chloroplast, nucleus; EXPRESSED IN: 23 plant structures; EXPRESSED DURING: 13 growth stages; Has 46 Blast hits to 46 proteins in 17 species: Archae - 0; Bacteria - 0; Metazoa - 0; Fungi - 0; Plants - 46; Viruses - 0; Other Eukaryotes - 0 (source: NCBI BLink).	23.1	1	7	7	47	18.6695	17.33	4	6	12.6123	13.72	3	4	21.3034	19.49	5	7	21.3194	23.1	6	7	14.8697	18.41	4	5	13.4697	19.86	4	5	11.8667	14.08	3	4	7.44542	10.47	2	3	277	31.2252	6.07471
AT1G16720.1	high chlorophyll fluorescence phenotype 173	23.08	1	10	10	74	32.9433	19.9	8	9	24.7419	15.38	6	7	28.9555	17.06	8	9	23.2421	12.71	6	7	27.4607	17.06	8	9	22.2483	12.88	6	7	28.3312	16.89	8	9	20.4079	12.54	6	7	598	65.6679	9.02686
AT1G10590.1	Nucleic acid-binding, OB-fold-like protein	23.02	2	4	4	12	4.54624	15.11	2	2	2.45605	5.76	1	1	3.03389	9.35	1	1	5.30052	9.35	1	2	4.81996	15.11	2	2	6.4665	11.51	2	2					2.30029	5.76	1	1	139	15.4449	7.1958
AT3G08010.1	RNA binding	22.99	1	6	6	45	10.8038	14.17	3	3	19.527	22.99	6	6	20.4697	20.59	5	6	20.0516	20.59	5	6	21.4844	22.99	6	7	9.51492	10.96	3	3	12.1086	14.17	4	4	6.62859	8.56	2	2	374	41.8905	5.13525
AT3G09810.1	isocitrate dehydrogenase VI	22.99	1	4	7	58	22.2553	22.99	7	7	22.6404	22.99	7	7	21.2536	22.99	7	7	20.9119	22.99	7	7	18.9539	20.32	5	5	19.4527	20.32	6	6	22.8468	22.99	7	7	9.75465	11.5	3	3	374	40.5498	7.1665
AT5G16510.1	Alpha-1,4-glucan-protein synthase family protein	22.99	1	6	6	25	16.7163	18.39	5	5	12.6749	17.53	4	4	13.6094	14.94	4	4	2.80685	4.02	1	1	4.90342	7.47	2	2	4.53935	7.47	2	2	4.81209	7.47	2	2	6.07794	8.91	2	2	348	38.5605	5.21143
AT2G17380.1	associated protein 19	22.98	3	2	2	9	2.05124	5.59	1	1	2.09028	5.59	1	1					8.92301	22.98	2	2	2.25123	5.59	1	1	2.43791	5.59	1	1	2.21122	5.59	1	1					161	18.7468	7.35693
AT5G64050.1	glutamate tRNA synthetase	22.98	1	9	9	46	30.8583	16.67	6	8	20.4292	13.68	4	5	21.7156	13.16	5	6	11.2606	8.42	3	3	19.2794	11.4	4	5	13.9783	11.4	4	4	15.9507	12.98	5	5	11.421	11.4	4	4	570	63.4258	7.75244
AT3G27160.1	Ribosomal protein S21 family protein	22.95	1	4	4	18	12.7285	22.95	4	5	9.7791	17.49	3	4	7.86571	17.49	3	3	7.57256	15.3	3	3	2.86515	9.84	1	1					2.45136	9.84	1	1	2.09118	9.84	1	1	183	20.8985	9.39307
AT5G51100.1	Fe superoxide dismutase 2	22.95	2	5	5	22	11.9581	15.74	4	4	8.72813	12.13	3	3	7.74824	12.13	3	3	6.10758	10.49	2	2	7.05093	10.16	3	3	2.16407	3.61	1	1	2.57682	3.61	1	1	2.6532	3.61	1	1	305	34.6424	4.95752
AT1G19130.1	CONTAINS InterPro DOMAIN/s: Protein of unknown function DUF985 (InterPro:IPR009327), RmlC-like jelly roll fold (InterPro:IPR014710); Has 1465 Blast hits to 1465 proteins in 584 species: Archae - 10; Bacteria - 1038; Metazoa - 19; Fungi - 43; Plants - 51; Viruses - 0; Other Eukaryotes - 304 (source: NCBI BLink).	22.92	1	3	3	23	5.38693	16.67	2	2	9.89014	22.92	3	3	9.82448	22.92	3	3	6.76586	16.67	2	2	8.88479	22.92	3	3	6.01179	16.67	2	2	6.39946	14.06	2	2	8.07871	22.92	3	3	192	21.6268	5.78271
AT1G67280.2	Glyoxalase/Bleomycin resistance protein/Dioxygenase superfamily protein	22.9	2	4	5	29	9.70332	11.45	3	3	8.678	9.54	3	3	9.21685	11.45	3	3	9.61559	11.45	3	3	9.90677	17.56	3	3	11.5458	15.65	4	4	14.9161	18.7	4	4	8.36189	11.45	3	3	262	29.4039	5.24951
AT3G04880.1	DNA-damage-repair/toleration protein (DRT102)	22.9	1	5	5	15	6.98985	10.65	2	2	9.71576	10.65	2	3	6.73592	10.65	2	2	2.35954	4.52	1	1	4.01675	5.81	1	1	7.13011	13.55	2	2					5.59202	13.23	2	2	310	33.2124	5.32568
AT5G17220.1	glutathione S-transferase phi 12	22.9	1	4	4	22	7.08312	12.62	2	2	3.08891	7.01	1	1	6.20644	12.62	2	2	5.45988	12.15	2	2	11.7017	17.76	3	4	11.7355	22.9	4	4	8.79904	17.76	3	3	4.9558	12.15	2	2	214	24.5647	6.40479
ATCG00580.1	photosystem II reaction center protein E	22.89	1	2	2	16	6.97046	22.89	2	3	4.56354	12.05	1	2	6.57463	22.89	2	3	4.44155	12.05	1	2	2.29345	12.05	1	1	2.25117	12.05	1	1	2.26183	12.05	1	1	2.15736	12.05	1	1	83	9.39072	4.94482
AT1G59900.1	pyruvate dehydrogenase complex E1 alpha subunit	22.88	1	7	8	40	12.6649	11.83	3	4	15.3097	14.4	4	5	13.9361	17.22	5	5	14.7372	10.8	4	5	16.2927	15.17	5	6	14.5931	14.4	5	5	8.63958	11.83	3	3	8.33198	11.05	3	3	389	43.0316	7.48877
AT1G31070.1	N-acetylglucosamine-1-phosphate uridylyltransferase 1	22.88	2	1	2	3	5.42707	16.99	1	1													5.14483	16.99	1	1													153	16.9675	4.81787
AT1G78820.1	D-mannose binding lectin protein with Apple-like carbohydrate-binding domain	22.86	1	5	7	59	20.2992	14.07	4	5	20.4497	10.77	3	5	17.9275	12.09	3	4	26.4681	16.04	4	6	31.5736	16.04	4	7	30.669	19.12	5	8	29.9602	17.8	5	8	29.6811	19.12	5	8	455	50.562	8.47021
AT5G55070.1	Dihydrolipoamide succinyltransferase	22.84	1	4	8	37	23.7406	16.16	6	7	15.0869	12.93	4	4	12.5342	10.56	3	3	17.2673	11.21	3	4	18.6413	15.3	4	5	11.168	10.34	3	3	19.4208	14.44	5	6	6.25883	6.03	2	2	464	50.1021	9.14404
AT5G08410.1	ferredoxin/thioredoxin reductase subunit A (variable subunit) 2	22.83	1	2	2	5					6.56077	15.22	1	1	5.86066	15.22	1	1					6.02982	15.22	1	1					2.93022	7.61	1	1	2.23981	7.61	1	1	184	20.1336	8.90967
AT4G25840.1	glycerol-3-phosphatase 1	22.82	1	4	4	15	3.56651	5.03	1	1	7.61912	10.74	2	2	7.53343	10.74	2	2	5.05356	6.38	1	1	4.11721	6.38	1	1	3.27714	6.38	1	1	4.34574	6.38	1	1	5.23056	13.42	2	2	298	33.0501	8.04541
AT3G13870.2	Root hair defective 3 GTP-binding protein (RHD3)	22.76	3	12	12	86	27.0182	10.57	5	7	29.3408	14.91	8	8	40.3934	19.92	10	11	30.9062	15.58	8	9	39.9486	18.29	10	11	27.5613	15.72	8	9	26.2911	15.72	8	8	19.7157	15.18	7	7	738	82.2018	5.5415
AT4G33350.1	Tic22-like family protein	22.76	2	5	5	28	15.9542	18.28	3	4	10.1119	15.3	3	3	19.9843	22.76	5	6	16.2535	20.15	4	5	9.22148	15.67	3	3	3.55565	5.6	1	1	3.58999	5.6	1	1	3.35426	5.6	1	1	268	30.0866	9.24658
AT4G05390.1	root FNR 1	22.75	2	7	9	63	20.6238	15.87	5	6	19.9689	15.87	5	6	22.6475	19.84	7	8	25.4473	20.11	6	8	24.8438	19.58	6	7	23.6599	17.2	6	8	16.8052	9.52	4	5	18.5206	15.87	6	7	378	42.3695	8.60205
AT5G53580.1	NAD(P)-linked oxidoreductase superfamily protein	22.74	1	7	7	19	13.9299	17.53	5	5	6.41808	7.95	2	2	11.249	13.15	4	4	6.0518	6.3	2	2	3.3686	3.84	1	1	3.07715	3.84	1	1	3.02053	3.84	1	1	2.9123	3.84	1	1	365	40.5502	9.21729
AT4G14890.1	2Fe-2S ferredoxin-like superfamily protein	22.73	1	2	2	3	3.69226	9.74	1	1	3.88769	9.74	1	1																									154	16.7213	4.84326
AT1G02140.1	mago nashi family protein	22.67	1	2	2	5					8.35354	22.67	2	2									5.43491	13.33	1	1	4.74989	13.33	1	1	5.09362	13.33	1	1					150	17.4469	5.60498
AT4G00430.1	plasma membrane intrinsic protein 1;4	22.65	4	3	5	27	9.13109	10.45	2	3	11.5873	13.59	3	4	9.43673	10.45	2	3	11.6276	21.6	4	4	9.10093	11.5	3	3	6.44559	13.59	3	3	2.07939	3.14	1	1	2.27437	3.48	1	1	287	30.673	8.83643
AT4G00030.1	Plastid-lipid associated protein PAP / fibrillin family protein	22.64	1	3	3	3	2.50854	4.72	1	1	5.06973	9.43	1	1					4.08723	8.49	1	1																	212	24.0536	9.29053
AT4G23710.1	vacuolar ATP synthase subunit G2	22.64	1	2	2	8	4.3614	13.21	1	1	3.91541	13.21	1	1									4.21117	13.21	1	1	3.69082	13.21	1	1					3.60651	13.21	1	1	106	11.735	5.57959
AT1G17650.1	glyoxylate reductase 2	22.63	1	4	4	58	37.9347	22.63	4	8	37.2625	22.63	4	8	28.9218	18.44	3	6	39.9629	22.63	4	9	28.8847	18.44	3	6	19.0046	17.88	3	5	15.941	13.69	2	4	11.0226	10.89	2	3	358	37.7565	8.44092
AT2G02390.1	glutathione S-transferase zeta 1	22.62	4	3	3	18	9.80417	22.62	3	3	2.42372	5.88	1	1	4.89181	11.76	2	2	7.90751	16.74	2	2	5.26111	11.76	2	2	5.0388	11.76	2	2	2.6961	5.88	1	1	2.47691	5.88	1	1	221	24.8718	5.84619
AT5G53070.1	Ribosomal protein L9/RNase H1	22.62	1	3	3	9					5.89335	11.76	1	1	7.68941	15.84	2	2	9.80297	18.55	2	2	5.9152	11.76	1	1	4.61714	11.76	1	1					4.06573	11.76	1	1	221	25.3357	9.59814
AT3G52560.1	ubiquitin E2 variant 1D-4	22.6	4	2	3	26	6.35418	8.9	1	2	6.29086	8.9	1	2	9.75941	22.6	2	3	7.40546	22.6	2	2	7.85964	22.6	2	2	13.0821	22.6	3	4	10.207	22.6	3	3	8.24024	22.6	3	3	146	16.5222	6.68311
AT4G37925.1	subunit NDH-M of NAD(P)H:plastoquinone dehydrogenase complex	22.58	1	3	3	28	15.6613	22.58	3	4	12.9455	22.58	3	3	13.2346	22.58	3	3	12.3736	22.58	3	3	14.9111	22.58	3	4	11.3321	22.58	3	3	10.1474	22.58	3	3	2.97755	6.91	1	1	217	24.7791	4.90674
AT4G38710.1	glycine-rich protein	22.57	2	6	6	28	12.7038	14.16	4	4	14.3177	14.16	4	4	16.7962	14.16	4	5	14.9055	15.27	4	4	6.45429	6.64	2	2	2.52315	3.1	1	1	2.75599	3.1	1	1	2.3612	3.1	1	1	452	48.9581	5.13525
AT5G14030.1	translocon-associated protein beta (TRAPB) family protein	22.56	1	2	2	21	8.54857	8.21	1	2	8.71634	8.21	1	2	8.75011	8.21	1	2	9.36953	8.21	1	2	15.6279	22.56	2	3	7.58051	22.56	2	2	14.498	22.56	2	3	13.2872	22.56	2	3	195	21.0913	9.65674
AT5G02960.1	Ribosomal protein S12/S23 family protein	22.54	2	4	4	16	9.78321	21.13	3	4	5.3829	7.75	1	2	5.08328	7.75	1	2	6.29701	9.15	2	2	2.6904	7.75	1	1	2.5137	7.75	1	1	2.77454	7.75	1	1	2.51074	7.75	1	1	142	15.7257	10.3745
AT1G41880.1	Ribosomal protein L35Ae family protein	22.52	1	1	1	14	10.8433	22.52	1	2	11.9197	22.52	1	2	6.53544	22.52	1	1	5.04783	22.52	1	1	4.93359	22.52	1	1	8.32431	22.52	1	2	10.2432	22.52	1	2	3.50143	22.52	1	1	111	12.7908	10.6821
AT3G55750.1	Ribosomal protein L35Ae family protein	22.52	2	1	1	14	13.1623	22.52	1	2	13.09	22.52	1	2	5.96825	22.52	1	1	13.1549	22.52	1	2	6.00719	22.52	1	1	5.63718	22.52	1	1	10.152	22.52	1	2	4.22574	22.52	1	1	111	12.7768	10.6821
AT2G20610.1	Tyrosine transaminase family protein	22.51	2	7	7	46	18.9996	14.72	4	5	20.2179	14.72	4	6	25.7252	22.51	7	8	17.7907	11.04	3	5	15.1089	17.97	5	5	15.4189	17.97	5	5	7.1207	11.04	3	3	10.2309	11.9	3	3	462	51.0553	5.90967
AT5G17330.1	glutamate decarboxylase	22.51	4	6	8	73	38.2448	22.51	6	10	41.926	22.51	6	10	26.7521	11.35	4	7	19.734	8.96	3	5	33.3832	19.12	5	8	30.4681	13.75	5	9	26.399	14.94	6	8	18.9983	11.16	4	6	502	57.03	5.52881
AT1G22450.1	cytochrome C oxidase 6B	22.51	1	4	4	5																	3.23922	9.95	1	1	2.40063	7.33	1	1									191	21.1819	4.33545
AT1G35620.1	PDI-like 5-2	22.5	1	6	6	35	12.7872	12.27	4	4	13.4093	15.45	5	5	8.67814	9.55	3	3	9.27575	10	3	3	11.0683	11.82	4	4	7.55243	9.55	3	3	7.75871	9.55	3	3	11.9483	16.59	4	4	440	49.8196	5.24951
AT3G07470.1	Protein of unknown function, DUF538	22.49	1	2	3	9																	2.631	6.51	1	1	4.49763	12.43	2	2	4.72	12.43	2	2	4.56726	12.43	2	2	169	18.7668	5.2749
AT5G62530.1	aldehyde dehydrogenase 12A1	22.48	1	10	10	53	23.2295	16.19	8	8	18.4942	12.41	6	7	19.4426	16.19	7	7	12.1673	10.43	3	3	16.8926	13.67	6	6	14.9427	13.85	6	6	8.93906	7.55	4	4	9.14642	8.27	4	4	556	61.7336	6.72705
AT1G49600.1	RNA-binding protein 47A	22.47	1	4	5	42	19.62	14.38	4	5	25.4109	22.47	5	6	20.2396	18.65	4	5	24.859	22.47	5	6	19.1689	18.65	4	5	11.8556	8.09	2	3	12.6902	10.56	3	4	7.22763	5.17	1	2	445	48.4528	5.99854
AT2G45740.1	peroxin 11D	22.46	1	4	4	31	15.8086	16.53	3	4	16.9454	16.53	3	4	13.918	13.98	2	3	19.5866	22.46	4	5	13.0011	13.98	2	3	11.9487	13.98	2	3	10.5036	13.98	2	3	7.18798	13.98	2	2	236	25.9271	9.96436
AT2G43610.1	Chitinase family protein	22.42	1	3	4	18	3.67148	5.34	1	1	3.50456	5.34	1	1	3.37208	5.34	1	1	3.564	5.34	1	1	20.9554	22.42	4	6	9.44465	11.74	2	3	11.6847	17.44	3	3	3.44755	5.34	1	1	281	29.9796	9.39307
AT4G25450.1	non-intrinsic ABC protein 8	22.41	3	9	9	53	24.9348	13.17	5	6	25.5556	12.18	4	5	29.2269	15.69	5	6	26.124	12.89	4	6	35.4192	16.95	6	8	25.7145	16.95	6	7	26.0398	17.37	6	7	7.64098	2.8	1	2	714	77.8774	8.98291
AT5G61510.1	GroES-like zinc-binding alcohol dehydrogenase family protein	22.41	1	5	5	34	16.1603	14.04	3	4	15.8196	14.04	3	4	17.2087	16.5	4	5	14.2256	14.04	3	4	16.2929	17	3	4	7.78392	10.1	3	3	9.71837	14.04	3	3	4.77518	7.64	2	2	406	43.9945	8.39697
AT1G70830.3	MLP-like protein 28	22.39	5	1	3	10	2.30675	5.47	1	1	2.0661	5.47	1	1	2.02338	5.47	1	1	2.36303	5.47	1	1	4.46377	12.44	2	2	2.25107	5.47	1	1	2.15853	9.95	1	1	2.03547	5.47	1	1	201	22.5452	4.93213
AT5G19440.1	NAD(P)-binding Rossmann-fold superfamily protein	22.39	2	6	6	38	16.1332	22.39	6	6	12.8813	12.58	3	4	14.0476	19.33	5	5	18.3577	19.33	5	6	12.1808	16.56	4	4	5.08231	7.06	2	2	7.42498	9.2	2	2	11.5908	15.34	4	4	326	35.5714	7.12256
AT2G31170.1	Cysteinyl-tRNA synthetase, class Ia family protein	22.38	2	9	9	28	21.3988	18.65	7	7	11.3054	11.72	4	4	15.6273	13.5	5	5	12.5153	10.12	5	5	4.18655	3.91	2	2	2.04174	1.6	1	1	5.46465	6.93	2	2					563	63.8735	7.1958
AT5G57020.1	myristoyl-CoA:protein N-myristoyltransferase	22.35	1	5	5	19	6.68425	7.6	2	2	6.15261	7.6	2	2	13.7002	14.75	3	3	8.59282	10.14	2	2	13.6504	13.13	3	3	12.154	13.13	3	3	5.25673	5.53	1	1	3.33566	5.07	1	1	434	49.7672	6.80029
AT5G43830.1	Aluminium induced protein with YGL and LRDR motifs	22.31	1	4	4	33	8.00363	12.75	2	2	15.6058	17.93	3	4	19.1636	17.93	3	5	15.1084	17.93	3	4	15.8021	17.93	3	4	13.491	22.31	4	4	13.4781	17.93	3	4	8.54312	13.94	2	2	251	27.4918	6.87354
AT3G54840.1	Ras-related small GTP-binding family protein	22.28	2	2	3	40	6.4563	5.45	1	3	10.3204	12.38	2	4	14.114	22.28	3	5	13.0891	22.28	3	5	8.12185	12.38	2	3	13.6428	22.28	3	5	10.3963	12.38	2	4	10.0821	12.38	2	4	202	21.8752	6.58057
AT2G30390.1	ferrochelatase 2	22.27	2	8	8	50	30.8725	17.97	7	9	24.4514	19.92	6	7	24.3657	17.77	6	7	19.6436	15.43	5	6	19.498	13.87	5	6	8.86771	9.18	3	3	8.95148	9.18	3	3	4.79391	5.27	2	2	512	56.5832	5.31299
AT4G08770.1	Peroxidase superfamily protein	22.25	1	4	5	20	7.46329	11.27	2	2	2.25556	2.89	1	1	5.78319	6.07	1	2	4.16451	4.91	2	2	15.6418	15.61	3	4	15.5416	12.72	2	4	6.79522	12.72	2	2	8.16393	6.65	1	2	346	38.1783	7.63525
AT1G08360.1	Ribosomal protein L1p/L10e family	22.22	2	4	5	26	10.2559	12.5	2	3	9.02884	12.5	2	3	11.7304	18.52	3	4	11.6854	16.67	3	4	10.5738	12.5	2	3	2.44164	6.02	1	1	5.84508	12.5	2	2	4.10236	10.19	2	2	216	24.4532	9.87646
AT1G06290.1	acyl-CoA oxidase 3	22.22	3	12	12	75	31.8589	15.11	8	9	33.5443	14.67	8	10	28.8452	12.89	7	8	28.2626	12.3	7	8	35.4228	15.85	8	10	22.7096	11.11	6	6	32.3195	16.44	9	10	16.6663	11.11	5	5	675	75.6286	7.98682
AT2G27530.1	Ribosomal protein L1p/L10e family	22.22	1	3	4	17	5.11715	6.02	1	2	2.83366	6.02	1	1	2.74505	6.02	1	1	6.29192	12.04	2	2	5.69453	12.04	2	2	3.73885	6.48	1	1	4.94978	12.04	2	2	7.62688	16.2	3	3	216	24.4092	9.87646
AT4G31530.1	NAD(P)-binding Rossmann-fold superfamily protein	22.22	2	5	5	16	12.6437	17.28	4	4	4.35384	4.94	1	1	4.06355	4.94	1	1	3.39741	4.94	1	1	8.44285	9.88	2	2	7.08898	9.88	2	2	3.97863	4.94	1	1	3.23149	4.94	1	1	324	35.2063	7.89893
AT2G24020.2	Uncharacterised BCR, YbaB family COG0718	22.22	3	4	4	16					7.19343	13.89	2	2	14.4856	22.22	4	4	8.22341	22.22	2	2	2.65171	7.78	1	1	2.86735	7.78	1	1					2.53607	7.78	1	1	180	19.6127	9.1001
AT1G80460.2	Actin-like ATPase superfamily protein	22.2	2	8	8	25	7.42144	7.26	2	2	6.58748	7.26	2	2	12.0613	10.58	3	3	7.59245	7.26	2	2	14.136	13.07	4	4	7.3996	7.26	2	2	8.06117	8.92	3	3	8.65789	9.34	3	3	482	52.4497	6.55127
AT4G37070.3	Acyl transferase/acyl hydrolase/lysophospholipase superfamily protein	22.19	5	5	5	15	6.94339	8.09	2	2	8.84634	9.66	2	2	2.31051	2.87	1	1	5.12509	7.83	2	2	2.58194	2.87	1	1	4.72788	7.57	2	2	2.34819	2.87	1	1	10.5653	14.88	3	3	383	42.1038	6.34131
AT5G47030.1	ATPase, F1 complex, delta/epsilon subunit	22.17	1	3	3	35	18.6325	22.17	2	4	13.7938	22.17	2	3	19.2249	22.17	3	5	21.5396	22.17	3	5	19.1045	22.17	3	5	12.2519	22.17	3	3	15.1323	22.17	3	4	3.64832	7.88	1	1	203	21.5342	6.69775
AT3G59890.2	Dihydrodipicolinate reductase, bacterial/plant	22.16	2	2	5	15	11.59	16.62	3	3	2.1226	3.21	1	1	6.40407	7.29	2	3	2.26245	2.92	1	1	3.58636	9.33	1	1									2.01257	2.62	1	1	343	37.2879	7.26904
AT5G26570.1	catalytics;carbohydrate kinases;phosphoglucan, water dikinases	22.16	2	17	17	100	50.4877	18.73	13	13	49.6907	18.23	13	13	33.0835	11.79	9	9	39.7495	14.05	10	10	46.7094	16.97	13	13	37.1128	14.63	11	11	30.6109	12.21	9	9	25.1662	10.2	8	8	1196	131.241	6.23975
AT2G17972.1	unknown protein; FUNCTIONS IN: molecular_function unknown; INVOLVED IN: biological_process unknown; LOCATED IN: chloroplast thylakoid membrane, chloroplast; EXPRESSED IN: 22 plant structures; EXPRESSED DURING: 14 growth stages; Has 34 Blast hits to 34 proteins in 17 species: Archae - 0; Bacteria - 0; Metazoa - 0; Fungi - 0; Plants - 34; Viruses - 0; Other Eukaryotes - 0 (source: NCBI BLink).	22.15	1	3	3	14	2.15205	6.96	1	1	8.075	22.15	3	3	2.28919	6.96	1	1	4.30666	12.66	2	2	2.37808	6.96	1	1	4.39185	12.66	2	2	2.1996	6.96	1	1	2.28359	6.96	1	1	158	17.9975	9.70068
AT3G62940.1	Cysteine proteinases superfamily protein	22.15	2	5	5	20	6.8029	11.39	2	2	7.28597	11.39	2	2	13.3187	18.04	4	4	7.09434	11.39	2	2	4.63401	6.96	2	2	4.69022	7.28	1	1	11.3969	18.35	4	4					316	35.6499	8.17725
AT3G12800.1	short-chain dehydrogenase-reductase B	22.15	2	5	5	26	9.02717	14.09	3	3	8.65042	14.09	3	3	5.97095	8.39	2	2	8.47558	12.75	3	3	7.85484	12.08	3	3	6.35286	8.39	2	2	6.25562	8.39	2	2	8.55443	12.75	3	3	298	31.7766	9.14404
AT4G39460.1	S-adenosylmethionine carrier 1	22.15	1	3	3	25	18.4589	22.15	3	4	19.1433	22.15	3	4	18.0733	22.15	3	4	9.75836	12.92	2	3	5.4019	4.31	1	2	8.6615	17.85	2	2	5.31757	12.92	2	2	2.75159	4.31	1	1	325	34.8396	9.65674
AT3G58170.1	BET1P/SFT1P-like protein 14A	22.13	1	2	2	3									5.4546	22.13	2	2													2.17465	10.66	1	1					122	13.964	6.81494
AT5G55850.3	RPM1-interacting protein 4 (RIN4) family protein	22.11	3	1	1	1					3.94819	22.11	1	1																									95	10.46	7.95752
AT1G32550.1	2Fe-2S ferredoxin-like superfamily protein	22.1	2	3	3	11	2.06808	6.08	1	1	2.09872	6.08	1	1	2.10983	6.63	1	1	2.19497	6.08	1	1	5.57852	15.47	2	2					2.1607	6.63	1	1	4.6243	15.47	2	2	181	20.364	5.8208
AT5G19860.1	Protein of unknown function, DUF538	22.1	1	3	3	18	12.3869	16.57	2	3	3.60739	12.15	1	1	7.26275	17.68	2	2	9.81095	12.15	1	2	7.12918	17.68	2	2	4.81576	12.15	1	1	6.12783	17.68	2	2	4.0309	12.15	1	1	181	20.4302	4.77979
AT4G38460.1	geranylgeranyl reductase	22.09	1	5	5	19	10.79	14.72	3	3	11.1192	14.72	3	3	8.63524	10.74	2	2	12.0636	13.19	3	3	2.24685	4.6	1	1	7.14076	10.74	2	2	7.18238	11.04	2	2					326	35.1657	6.12549
AT5G62810.1	peroxin 14	22.09	1	7	7	35	19.2223	16.37	5	5	12.7809	13.02	4	4	11.9935	9.86	3	3	14.5048	13.02	4	4	16.8673	14.99	5	5	6.51498	6.51	2	2	6.49786	5.92	2	2	11.3552	13.61	4	4	507	55.5608	5.97314
AT3G58010.1	plastoglobulin 34kD	22.08	1	3	3	13	14.8313	22.08	3	3	9.36533	13.64	2	2	9.76577	13.64	2	2	6.34406	8.44	1	1	5.31907	8.12	1	1	4.32968	8.12	1	1	5.33712	8.12	1	1	3.93323	8.12	1	1	308	34.0695	5.41455
AT2G35490.1	Plastid-lipid associated protein PAP / fibrillin family protein	22.07	1	6	6	63	25.7936	16.76	4	7	29.6997	22.07	6	8	25.0214	22.07	6	7	27.1705	22.07	6	8	24.8182	19.41	5	7	20.9188	19.41	5	6	24.4764	19.15	5	7	12.8455	12.5	3	4	376	40.4805	4.55127
AT3G57010.1	Calcium-dependent phosphotriesterase superfamily protein	22.07	1	4	4	30	13.0625	12.5	2	3	9.79713	12.5	2	2	18.4099	22.07	4	4	14.3978	14.36	3	3	21.5857	22.07	4	5	16.3998	22.07	4	4	12.7583	14.36	3	3	13.5064	14.36	3	3	376	41.9532	6.15088
AT4G16720.1	Ribosomal protein L23/L15e family protein	22.06	2	4	4	36	14.1888	22.06	3	4	20.4146	22.06	4	5	15.1099	14.22	3	4	21.6392	22.06	4	5	10.6385	14.22	2	3	10.1744	14.22	2	3	11.3571	14.22	2	3	9.5288	14.22	2	3	204	24.2242	11.4438
AT3G23940.1	dehydratase family	22.04	2	13	13	76	27.401	12.34	8	10	30.4997	15.13	9	11	15.1609	9.05	5	5	22.6904	18.75	8	8	24.1859	13.65	7	9	15.7985	10.2	5	6	23.8815	10.86	7	8	12.7545	8.22	4	5	608	64.8717	6.22705
AT5G19820.1	ARM repeat superfamily protein	22.04	1	18	18	99	33.6765	10.04	8	10	52.8906	15.14	12	15	36.122	10.48	9	11	37.5683	9.23	8	11	44.47	12.19	9	12	28.1259	8.78	7	9	39.5804	13.35	10	11	22.4665	8.15	7	8	1116	123.746	4.86865
AT2G43790.1	MAP kinase 6	22.03	1	5	5	23	12.2145	9.37	2	3	18.526	14.18	3	4	9.44881	5.57	1	2	9.51917	5.57	1	2	17.0661	15.19	3	4	8.40606	9.62	2	2	9.71788	11.14	2	2	2.9759	3.8	1	1	395	45.0287	5.47803
AT5G60460.1	Preprotein translocase Sec, Sec61-beta subunit protein	22.02	1	1	1	9	9.0944	22.02	1	2	3.3415	22.02	1	1	4.23382	22.02	1	1	7.70806	22.02	1	2	5.28007	22.02	1	1					5.17213	22.02	1	1					109	10.8585	11.561
AT5G24650.1	Mitochondrial import inner membrane translocase subunit Tim17/Tim22/Tim23 family protein	22.01	1	4	4	20	10.8345	17.37	3	3	6.67836	11.97	2	2	6.71902	11.97	2	2	6.95685	11.97	2	2	6.49333	11.97	2	2	6.60048	11.97	2	2	6.35407	11.97	2	2	8.86443	16.6	3	3	259	27.7546	9.59814
AT5G27560.1	Domain of unknown function (DUF1995)	21.99	1	5	5	11	7.66219	10.56	2	2	10.4464	12.9	3	3	3.45348	4.69	1	1	5.28289	7.92	2	2									4.67846	5.87	1	1					341	38.0218	4.83057
AT2G28605.1	Photosystem II reaction center PsbP family protein	21.98	1	3	3	21	8.0802	11.21	2	3	5.48218	11.21	2	2	8.07928	11.21	2	3	8.22225	11.21	2	3	7.97779	11.21	2	3	4.90982	11.21	2	2	2.41203	4.31	1	1					232	25.7853	8.67529
AT4G04040.1	Phosphofructokinase family protein	21.97	1	7	9	32	2.88915	2.11	1	1	10.4696	8.79	4	4	7.51238	5.45	2	2	14.4154	13.36	5	5	10.0393	8.26	4	4	10.1535	8.61	4	4	12.9628	11.78	5	5	5.50541	4.39	2	2	569	62.7018	5.60498
AT5G52970.1	thylakoid lumen 15.0 kDa protein	21.97	1	4	4	16	11.5456	21.97	3	3	7.5321	15.25	2	2	13.6797	21.97	4	4	8.12441	15.25	2	2	7.61757	15.25	2	2					2.90567	6.73	1	1					223	24.5535	5.78271
AT4G29260.1	HAD superfamily, subfamily IIIB acid phosphatase	21.96	1	4	4	20	7.04995	11.37	2	2	4.09752	7.06	1	1	7.26218	10.59	2	2	8.56288	14.12	2	2	9.35341	14.12	2	2	8.43675	14.12	2	2	10.7	17.65	3	3	6.73515	14.12	2	2	255	28.8883	4.98291
AT4G31120.2	SHK1 binding protein 1	21.92	2	8	8	45	23.9065	20.38	7	7	24.5759	15.75	5	6	16.1591	15.75	5	5	19.8902	15.75	5	5	14.3303	9.76	3	4	18.0679	15.92	6	6	11.2119	9.76	3	3	5.91777	5.65	2	2	584	65.0567	5.2749
AT2G03510.1	SPFH/Band 7/PHB domain-containing membrane-associated protein family	21.91	1	7	7	20	13.3782	9.55	2	3	2.20775	3.09	1	1	6.98129	8.99	2	2	3.05802	4.21	1	1	14.3461	13.76	4	4	9.38894	13.2	3	3	5.33393	6.74	2	2	5.2264	5.9	2	2	356	40.5709	5.93506
AT2G45960.2	plasma membrane intrinsic protein 1B	21.9	3	4	5	52	26.6325	18.61	4	7	28.3571	21.9	5	8	23.5812	18.61	4	6	18.4341	17.15	3	5	21.2988	18.61	4	5	20.6584	21.9	5	6	21.664	18.25	4	6	2.2219	3.65	1	1	274	29.1132	8.85107
AT4G14300.1	RNA-binding (RRM/RBD/RNP motifs) family protein	21.9	1	5	5	30	15.8394	18	4	4	15.453	18	4	4	10.9466	12.41	3	3	8.39382	8.76	2	2	11.5304	12.41	3	3	13.866	18	4	4	10.0834	12.41	3	3	6.28888	8.27	2	2	411	42.3276	5.89697
AT5G50870.1	ubiquitin-conjugating enzyme 27	21.88	2	3	3	9	3.24419	8.33	1	1	6.29334	13.54	2	2	3.08695	8.33	1	1					3.43154	8.33	1	1	3.36279	8.33	1	1	6.40143	16.67	2	2	3.4684	8.33	1	1	192	21.2406	5.12256
AT3G22950.1	ADP-ribosylation factor C1	21.86	1	3	3	16	9.0994	21.86	3	3	7.1006	15.85	2	2	6.77378	15.85	2	2	9.7352	15.85	2	3	6.33166	15.85	2	2	5.95344	15.85	2	2	2.07378	6.01	1	1					183	20.5355	6.88818
AT5G11420.1	Protein of unknown function, DUF642	21.86	1	3	7	48	13.6876	13.39	4	5	13.8059	13.39	4	5	11.408	13.66	4	4	11.1306	10.93	3	4	14.325	10.93	3	5	17.7285	16.67	5	7	19.6034	16.94	5	7	6.58465	9.29	3	3	366	39.6153	7.7085
AT3G23325.1	Splicing factor 3B subunit 5/RDS3 complex subunit 10	21.84	2	1	1	1													4.83257	21.84	1	1																	87	10.1709	5.36377
AT4G37200.1	Thioredoxin superfamily protein	21.84	1	3	3	3													3.51989	5.36	1	1	4.11112	11.49	1	1													261	28.7274	5.37646
AT1G44835.1	YbaK/aminoacyl-tRNA synthetase-associated domain	21.82	2	5	5	13	10.4876	14.33	3	3	8.034	10.1	2	2	8.06391	10.1	2	2	2.85161	4.23	1	1	11.0137	17.59	4	4	2.53338	4.23	1	1									307	33.6897	8.42627
AT5G05010.1	clathrin adaptor complexes medium subunit family protein	21.82	1	8	8	71	29.8111	17.27	6	9	25.7743	15.18	5	7	31.5608	21.82	8	10	23.9903	16.7	6	7	25.8168	20.3	7	8	16.8961	15.18	5	6	22.4425	15.18	5	7	16.4038	18.22	6	6	527	57.6824	5.84619
AT2G38550.1	Transmembrane proteins 14C	21.79	1	6	6	51	18.9206	14.93	3	5	29.1315	21.79	5	7	18.3887	18.81	4	5	20.3941	18.81	5	6	23.9493	21.79	5	6	16.7658	18.81	5	6	21.4106	21.79	5	6	13.9109	18.81	4	5	335	36.6781	7.53271
AT5G22830.1	magnesium (Mg) transporter 10	21.79	1	7	7	32	16.4873	10.89	3	4	12.7042	10.89	3	3	20.054	13.73	4	5	11.3062	8.93	3	3	15.426	9.15	3	4	13.1709	11.11	4	4	8.3663	6.97	2	2	10.3803	9.15	3	3	459	51.0611	5.36377
AT2G38380.1	Peroxidase superfamily protein	21.78	1	3	4	30	14.9513	12.32	3	4	16.0951	17.48	3	4	8.89733	9.46	1	2	13.2413	12.32	3	4	18.3215	17.48	3	5	8.98556	8.02	2	3	5.19577	8.02	2	2	3.13334	3.72	1	1	349	38.0841	5.99854
AT1G08640.1	Chloroplast J-like domain 1	21.77	1	3	3	19	6.24263	10.54	2	2	11.6091	21.77	3	3	2.75428	4.08	1	1	6.97505	10.54	2	2	6.15376	10.54	2	2	5.87845	10.54	2	2	6.85646	10.54	2	2	6.99067	10.54	2	2	294	32.8812	9.81787
AT1G22270.1	Trm112p-like protein	21.77	1	2	2	15	7.74466	14.52	1	2	8.44215	14.52	1	2	6.38268	21.77	2	2	3.20121	14.52	1	1	6.85944	14.52	1	2	3.77087	14.52	1	1	7.11005	14.52	1	2	3.67936	14.52	1	1	124	13.9522	5.73193
AT1G79340.1	metacaspase 4	21.77	2	8	8	58	26.5702	16.51	6	8	14.6968	13.64	4	5	13.7866	13.64	4	5	20.4232	16.51	5	6	24.4137	19.62	7	8	25.977	19.62	6	9	16.8809	12.44	5	6	7.77801	9.09	3	3	418	45.4553	4.81787
AT5G11950.1	Putative lysine decarboxylase family protein	21.76	1	3	3	13	2.10942	7.41	1	1	7.91319	13.89	2	3	2.1051	7.41	1	1	6.88228	15.28	2	2					7.15768	15.28	2	2					2.13019	7.41	1	1	216	23.816	5.59229
AT5G64100.1	Peroxidase superfamily protein	21.75	1	5	5	24	10.1323	13.6	3	3	9.81983	13.6	3	3	2.0433	3.02	1	1					18.7277	18.73	4	5	12.5587	15.41	3	3	8.10119	10.57	2	2	9.93492	15.41	3	3	331	35.6566	9.29053
AT5G64130.1	cAMP-regulated phosphoprotein 19-related protein	21.74	2	2	2	15	4.43779	21.74	2	2	4.2835	21.74	2	2	2.47145	10.43	1	1	4.31813	21.74	2	2	4.42937	21.74	2	2	2.26354	10.43	1	1	2.29098	10.43	1	1	2.00533	10.43	1	1	115	12.2911	8.08936
AT5G35620.1	Eukaryotic initiation factor 4E protein	21.72	2	3	3	9	5.5732	10.61	2	2	7.55799	15.66	2	2	4.62836	11.11	1	1					8.20162	15.66	2	2	4.39348	11.11	1	1									198	22.5003	5.69385
AT1G16350.1	Aldolase-type TIM barrel family protein	21.71	1	5	7	54	19.1569	11.55	3	4	35.4599	19.52	6	9	28.1114	19.52	6	7	17.698	11.55	3	4	24.3016	18.33	5	6	16.8923	16.14	5	5	20.8446	14.94	5	6	12.799	13.94	4	4	502	54.0173	6.48096
AT1G62020.1	Coatomer, alpha subunit	21.71	1	9	21	103	35.7079	9.87	8	9	40.9973	12.25	10	11	36.6024	12.66	13	13	39.0242	12.83	11	11	39.0916	12.17	11	12	40.0621	11.92	10	12	34.7658	11.43	10	11	28.3517	8.22	7	9	1216	136.48	6.97607
AT3G10410.1	SERINE CARBOXYPEPTIDASE-LIKE 49	21.71	1	6	6	38	21.6876	13.37	3	4	20.7132	13.37	3	4	16.1442	15.7	4	4	26.6569	15.31	4	6	30.1914	21.71	6	7	18.2865	17.44	4	4	12.5973	10.47	3	3	8.1649	10.08	2	2	516	57.2646	5.37646
AT3G15640.2	Rubredoxin-like superfamily protein	21.71	2	2	2	8													3.02676	8.57	1	1	9.90245	21.71	2	2	8.02739	8.57	1	2	4.34236	8.57	1	1	3.71782	8.57	1	1	175	19.3045	5.021
AT3G05350.1	Metallopeptidase M24 family protein	21.69	1	8	8	51	41.8738	20.28	7	9	36.367	17.46	6	8	24.6548	14.08	5	5	22.172	12.68	4	4	32.0274	18.87	7	7	23.5817	14.37	5	5	18.0656	12.68	4	4	16.0867	11.27	4	4	710	78.6599	6.53662
AT1G66070.1	Translation initiation factor eIF3 subunit	21.68	1	4	4	7	2.89317	5.75	1	1	6.90294	15.04	2	2	6.2982	15.04	2	2					4.35684	9.29	1	1									3.50127	6.64	1	1	226	25.4909	4.91943
AT3G03590.1	SWIB/MDM2 domain superfamily protein	21.68	1	2	2	4	6.53531	21.68	2	2																	2.11051	8.39	1	1									143	15.3034	10.1987
AT3G07170.1	Sterile alpha motif (SAM) domain-containing protein	21.67	1	3	3	11	2.39659	6.4	1	1	2.74018	6.4	1	1	7.36682	15.76	2	2	2.37414	6.4	1	1					4.55172	9.36	1	1	3.32653	9.36	1	1	2.80795	9.36	1	1	203	22.6685	9.65674
AT5G53140.1	Protein phosphatase 2C family protein	21.67	1	7	7	17	4.37399	5.95	1	1	5.61101	7.38	2	2	4.04746	5.24	1	1	5.60995	7.14	2	2	10.9595	16.43	3	3	5.15895	7.86	2	2	6.14356	7.86	2	2	6.28892	7.86	2	2	420	45.7576	5.09717
AT4G31790.1	Tetrapyrrole (Corrin/Porphyrin) Methylases	21.66	1	3	3	19	3.34811	4.69	1	1	5.28955	9.75	2	2	10.5586	21.66	3	3	3.47602	5.05	1	1	10.9691	21.66	3	3	6.08548	9.75	2	2	6.0864	9.75	2	2	5.59421	9.75	2	2	277	30.7705	5.08447
AT3G10350.1	P-loop containing nucleoside triphosphate hydrolases superfamily protein	21.65	2	4	5	40	15.1754	13.63	3	4	18.5046	14.84	3	4	19.5194	21.65	5	6	23.9213	21.65	5	6	13.3972	13.63	3	3	13.1394	13.63	3	4	14.1754	18.49	4	4	9.1803	11.92	3	3	411	44.7253	7.78174
AT3G28715.1	ATPase, V0/A0 complex, subunit C/D	21.65	2	1	6	34	20.7025	15.67	4	5	21.5299	15.67	4	5	22.7477	18.52	5	6	8.79644	5.41	1	2	16.0753	9.97	3	4	13.1333	12.82	3	4	7.08875	9.69	2	2	4.79212	8.55	2	2	351	40.7609	5.10986
AT3G28710.1	ATPase, V0/A0 complex, subunit C/D	21.65	1	1	6	40	20.1176	15.67	4	5	21.4511	15.67	4	5	23.2357	18.52	5	6	13.9434	11.11	2	3	21.444	15.67	4	5	17.8119	18.52	4	5	12.3609	15.38	3	3	8.12656	14.25	3	3	351	40.765	5.16064
AT2G37130.2	Peroxidase superfamily protein	21.62	2	6	6	42	10.3044	16.22	3	3	9.73369	16.22	3	3	10.1054	16.22	3	3	9.26631	16.22	3	3	25.6491	21.28	5	7	28.4888	21.62	6	8	18.5487	20.95	4	5	16.0009	20.95	4	5	296	33.2508	7.6792
AT1G57770.1	FAD/NAD(P)-binding oxidoreductase family protein	21.6	1	8	8	60	31.2507	14.81	5	9	25.0141	14.81	5	7	30.0123	14.81	5	8	22.3365	14.81	5	6	20.5073	13.07	5	6	15.1861	10.98	4	5	16.0042	11.15	4	5	12.3309	13.94	5	5	574	61.6848	6.97607
AT3G04290.1	Li-tolerant lipase 1	21.58	1	5	5	38	16.7984	15.3	4	5	23.3951	21.58	5	7	10.521	8.2	2	3	20.5748	15.3	4	6	12.4559	12.02	3	4	8.91776	12.02	3	3	7.91125	10.66	3	3					366	40.1232	5.89697
AT5G44730.2	Haloacid dehalogenase-like hydrolase (HAD) superfamily protein	21.57	1	4	4	23	9.01843	18.43	3	3	5.45461	9.8	2	2	5.45086	13.33	2	2	5.01835	9.8	2	2	8.54096	18.43	3	3	8.10953	18.43	3	3	4.96159	9.8	2	2	4.2526	9.8	2	2	255	28.7907	7.29834
AT5G26710.1	Glutamyl/glutaminyl-tRNA synthetase, class Ic	21.56	1	14	14	79	35.1126	15.86	10	10	39.484	17.66	11	12	32.6278	18.36	10	10	33.1854	17.52	10	11	30.4651	15.44	9	9	25.4358	12.66	7	7	18.0904	10.15	5	6	10.0198	6.54	3	3	719	81.0134	7.03467
AT2G37770.1	NAD(P)-linked oxidoreductase superfamily protein	21.55	2	3	4	14	12.0875	12.37	2	3	7.96638	12.37	2	2	9.29045	14.84	2	2	2.20961	3.18	1	1					4.36109	6.71	2	2					2.19123	3.18	1	1	283	31.6602	8.08936
AT3G13460.2	evolutionarily conserved C-terminal region 2	21.54	4	9	9	58	28.5906	18.07	7	8	24.3282	15.06	7	8	21.2059	14.46	6	7	27.876	18.52	8	9	16.4408	12.5	6	6	5.5114	4.52	2	2	13.0855	10.99	5	5	9.83742	8.13	4	4	664	72.1527	6.20166
AT1G31230.1	aspartate kinase-homoserine dehydrogenase i	21.51	1	11	16	76	42.2627	13.83	9	11	31.738	11.86	9	10	37.0653	14.6	10	11	38.0307	14.6	10	11	20.6386	7.68	5	6	22.3103	8.45	5	6	20.9452	12.07	8	8	9.74383	4.72	3	3	911	99.3415	6.771
AT5G64250.1	Aldolase-type TIM barrel family protein	21.5	2	5	5	30	13.299	17.06	4	5	11.597	16.04	4	4	10.8879	16.04	4	4	6.61621	5.46	1	2	15.1427	21.5	5	5	9.06295	14.68	3	3	2.18948	4.78	1	1	6.28975	8.53	2	2	293	32.0708	5.84619
AT3G48560.1	chlorsulfuron/imidazolinone resistant 1	21.49	1	11	11	83	38.1767	16.12	8	10	44.1351	21.34	10	12	39.5347	19.25	9	10	38.3815	15.97	7	9	41.9879	16.27	8	11	28.0089	15.97	7	8	30.052	14.33	6	8	10.8326	8.06	4	4	670	72.5392	6.65381
AT5G12110.1	Glutathione S-transferase, C-terminal-like;Translation elongation factor EF1B/ribosomal protein S6	21.49	1	1	3	25	12.0291	21.49	3	4	10.1029	21.49	3	3	7.98403	13.6	2	3	9.54103	21.49	3	3	2.86194	6.14	1	1	5.86379	13.6	2	2	2.42358	6.14	1	1	4.85648	14.04	2	2	228	24.7733	4.69092
AT5G24300.1	Glycogen/starch synthases, ADP-glucose type	21.47	1	7	7	52	37.5715	21.47	7	9	24.938	18.56	6	6	26.2686	16.26	5	6	20.6017	14.42	5	5	24.5373	18.56	6	7	18.9336	14.26	5	5	15.3984	10.12	4	4	8.432	9.05	3	3	652	72.053	6.45557
AT4G14870.1	secE/sec61-gamma protein transport protein	21.47	1	1	1	1																																	177	19.1088	4.93213
AT1G35580.1	cytosolic invertase 1	21.42	6	9	9	57	20.8147	10.89	3	4	27.1993	12.52	4	6	18.8041	8.17	2	4	22.7035	12.89	4	5	25.569	14.34	5	7	30.2471	14.34	5	8	18.3185	12.89	4	5	30.4021	18.33	7	9	551	62.7935	6.82959
AT1G58080.1	ATP phosphoribosyl transferase 1	21.41	1	5	6	47	21.598	11.44	3	6	18.7907	11.44	3	5	25.9016	17.03	5	8	22.0001	14.11	4	7	12.1114	8.03	2	3	14.0464	11.68	3	4	9.96507	10.95	3	3	10.7979	10.95	3	4	411	44.5283	6.43018
AT5G35170.2	adenylate kinase family protein	21.38	2	7	7	27	11.6834	9.31	3	3	15.9161	13.28	4	4	15.1704	10.69	4	4	23.5812	18.28	6	6	7.67305	5.34	2	2	6.82672	6.21	2	2	7.45227	6.21	2	2	6.65158	6.21	2	2	580	64.8726	8.68994
AT4G16500.1	Cystatin/monellin superfamily protein	21.37	1	2	2	10	5.20681	21.37	2	2	5.03644	21.37	2	2	4.39321	21.37	2	2	4.91023	21.37	2	2																	117	12.5479	9.12939
AT5G63680.1	Pyruvate kinase family protein	21.37	4	4	8	79	35.571	21.37	8	10	34.4123	21.37	8	10	28.1169	18.24	7	8	33.6176	18.24	7	10	38.4368	19.61	7	11	26.4603	15.1	6	8	24.059	16.47	6	7	17.0066	14.31	5	5	510	54.9825	6.65381
AT1G55890.1	Tetratricopeptide repeat (TPR)-like superfamily protein	21.36	1	6	6	22	13.5101	14.32	4	4	10.4248	10.55	3	3	9.6619	9.3	3	3	11.8962	14.32	4	4	6.45527	6.28	2	2	2.59627	2.51	1	1	2.44132	2.51	1	1	2.08268	4.02	1	1	398	44.9657	8.77783
AT5G57290.2	60S acidic ribosomal protein family	21.35	3	2	2	21	16.6236	21.35	2	4	12.3938	21.35	2	3	11.0727	20.22	1	3	12.2569	21.35	2	3	7.34214	20.22	1	2	4.26524	20.22	1	1	3.33163	20.22	1	1	3.83794	20.22	1	1	89	8.93938	5.2876
AT1G51470.1	beta glucosidase 35	21.33	2	3	7	37	7.85821	5.48	2	2	13.9518	11.15	4	4	13.74	11.15	4	4	11.1634	8.41	3	3	21.0045	16.05	5	6	14.2988	9.78	3	4	19.6872	13.7	5	6	10.3927	7.05	2	3	511	57.4317	8.104
AT3G06850.1	2-oxoacid dehydrogenases acyltransferase family protein	21.33	1	5	5	26	13.481	11.59	3	3	12.2382	7.04	2	3	16.152	11.59	3	4	11.7451	7.04	2	3	3.82426	3.31	1	1	10.8728	13.04	3	3	5.80738	7.87	2	2	3.44698	3.31	1	1	483	52.6731	6.75635
AT3G61820.1	Eukaryotic aspartyl protease family protein	21.33	1	6	6	21	8.73743	9.94	2	2	4.15187	3.93	1	1	15.79	11.18	3	4					16.1008	15.32	5	5	9.79486	10.77	3	3	6.66936	6	2	2	5.74549	8.7	2	2	483	51.4288	8.42627
AT4G39980.1	3-deoxy-D-arabino-heptulosonate 7-phosphate synthase 1	21.33	1	6	8	58	18.3866	14.48	6	6	35.9955	13.33	6	14	21.1214	12.76	5	6	22.021	14.48	6	7	11.58	10.29	4	4	14.3762	12.76	5	5	13.8633	12	5	5	11.047	10.67	4	4	525	57.9424	8.06006
AT1G49660.1	carboxyesterase 5	21.32	1	6	6	29	22.9034	18.5	5	5	4.33896	6.27	1	1	7.57563	13.48	2	2	16.9648	18.5	3	3	9.31922	10.34	2	2	14.7931	18.5	3	3	13.73	18.5	3	3	21.1127	21.32	5	6	319	35.1749	5.5415
AT5G16760.1	Inositol 1,3,4-trisphosphate 5/6-kinase family protein	21.32	1	6	6	31	12.0652	9.09	3	4	12.2412	14.42	4	4	18.0372	18.81	5	6	18.7633	21.32	5	5	8.19821	12.23	3	3	5.51389	7.84	2	2	9.08259	13.17	3	3	2.07981	3.45	1	1	319	36.1968	6.46826
AT1G16340.1	Aldolase superfamily protein	21.31	2	2	5	23	7.70258	9.28	3	3	7.01531	8.93	2	3	2.2364	4.81	1	1	7.56019	9.28	3	3	10.1406	16.84	3	3	4.78009	9.28	2	2	9.72153	9.28	2	3	4.73196	9.28	2	2	291	31.6554	6.31592
AT4G02340.1	alpha/beta-Hydrolases superfamily protein	21.3	1	4	4	21	9.58479	16.05	3	3	6.84105	10.8	2	2	11.357	16.05	3	4	9.48357	16.05	3	3	12.6543	21.3	4	4	6.72878	10.19	2	2	2.21609	5.56	1	1	3.13025	4.94	1	1	324	36.6338	6.75635
AT5G01390.2	DNAJ heat shock family protein	21.3	4	2	3	6	10.6026	14.08	2	3	4.02593	7.22	1	1	3.36749	7.22	1	1																					277	30.7189	9.12939
AT3G03920.1	H/ACA ribonucleoprotein complex, subunit Gar1/Naf1 protein	21.29	2	3	3	17	9.72858	10.4	2	2	12.8362	21.29	3	3	9.03206	10.4	2	2	8.81245	10.4	2	2	9.04013	10.4	2	2	3.56948	10.89	1	1	11.2449	21.29	3	3	2.80176	7.92	1	1	202	20.9696	11.4146
AT2G06850.1	xyloglucan endotransglucosylase/hydrolase 4	21.28	3	4	5	40	13.5925	21.28	5	5	13.5	16.55	4	5	10.4442	14.53	3	3	16.6326	21.28	5	6	13.3281	18.58	4	4	13.5989	21.28	5	5	11.3154	17.23	4	4	8.01832	14.53	3	3	296	34.2689	8.90967
AT4G36250.1	aldehyde dehydrogenase 3F1	21.28	1	7	7	20	8.68492	8.47	2	2	5.7095	5.58	2	2	6.29991	5.58	2	2					10.1986	9.71	4	4	6.28702	5.58	2	2	8.24857	7.85	3	3	5.60179	5.58	2	2	484	53.5811	8.07471
AT4G29670.1	atypical CYS HIS rich thioredoxin 2	21.28	2	3	3	18	9.41218	11.06	2	3	6.3043	11.06	2	2	10.8276	21.28	3	3	6.02494	11.06	2	2	6.077	5.11	1	2	5.64167	5.11	1	2	2.80261	5.96	1	1					235	25.8272	8.77783
AT4G28940.1	Phosphorylase superfamily protein	21.26	1	4	4	14	10.08	11.49	2	2	14.415	11.21	2	3	13.3499	16.67	3	3	9.16283	11.21	2	2	4.4977	5.46	1	1									2.53035	4.6	1	1	348	38.4599	6.55127
AT5G16390.2	chloroplastic acetylcoenzyme A carboxylase 1	21.26	2	3	3	7	2.05698	4.33	1	1	4.51508	12.2	1	1					7.60165	16.54	2	2	2.04991	4.33	1	1	2.0351	4.72	1	1	2.07853	4.72	1	1					254	26.9109	9.53955
AT1G75950.1	S phase kinase-associated protein 1	21.25	1	2	4	36	16.5836	21.25	4	5	14.1851	11.88	3	4	16.5273	11.88	3	5	17.1174	11.88	2	4	12.132	11.88	2	3	8.5396	11.88	1	2	16.5445	21.25	4	5	6.61224	21.25	2	2	160	17.8458	4.53857
AT3G13750.1	beta galactosidase 1	21.25	1	11	11	44	22.5897	12.63	5	5	18.8273	11.1	4	4	14.8646	8.85	3	3	20.8772	12.51	5	5	29.3802	16.53	7	7	21.1139	12.75	5	5	20.2313	13.93	6	6	18.6639	10.74	5	5	847	93.5982	8.52881
AT2G17840.1	Senescence/dehydration-associated protein-related	21.24	1	6	6	11	6.41533	6.19	2	2	5.29338	5.09	2	2					2.28699	2.65	1	1	6.32413	8.41	2	2	6.59269	7.3	2	2	4.00768	3.98	1	1	2.79501	3.98	1	1	452	48.97	5.41455
AT5G43960.2	Nuclear transport factor 2 (NTF2) family protein with RNA binding (RRM-RBD-RNP motifs) domain	21.23	2	6	6	42	17.4079	21.23	5	5	21.6978	17.9	5	6	11.2887	14.58	4	4	21.9987	17.9	5	6	14.1476	13.81	3	4	8.50056	10.49	3	3	14.3208	17.14	4	5	8.05154	10.49	3	3	391	43.4583	4.97021
AT5G17020.2	exportin 1A	21.23	3	14	14	74	22.6897	9.91	6	6	30.83	12.74	8	8	39.4571	15.38	10	11	33.8005	15.75	10	10	36.8343	14.91	9	10	25.1312	12.64	9	9	22.1265	10.94	6	6	17.4498	7.74	5	6	1060	121.389	5.52881
AT1G23180.1	ARM repeat superfamily protein	21.22	1	10	10	38	22.3608	9.23	4	5	21.7532	11.51	5	5	19.9708	10.67	5	5	20.927	11.87	5	5	20.9823	11.99	6	6	3.88078	2.4	1	1	8.34611	5.16	2	2	7.46457	5.16	2	2	834	91.6368	5.42725
AT5G53460.1	NADH-dependent glutamate synthase 1	21.2	1	33	33	208	86.3229	12.82	17	21	78.65	14.04	18	20	73.4012	12.18	17	19	64.0758	10.14	15	17	98.7321	14.9	20	25	94.9562	15.99	22	27	109.009	18.84	26	31	65.4447	14.63	19	20	2208	241.745	6.3667
AT5G51040.2	unknown protein; CONTAINS InterPro DOMAIN/s: Protein of unknown function DUF339 (InterPro:IPR005631); Has 368 Blast hits to 368 proteins in 141 species: Archae - 0; Bacteria - 216; Metazoa - 8; Fungi - 13; Plants - 40; Viruses - 0; Other Eukaryotes - 91 (source: NCBI BLink).	21.2	3	2	2	17	14.3439	21.2	2	3	3.10954	8.15	1	1	9.88198	21.2	2	2	13.6732	21.2	2	3	3.20883	8.15	1	1	9.15349	21.2	2	2	5.95463	8.15	1	2					184	20.7176	8.74854
AT3G11910.2	ubiquitin-specific protease 13	21.18	2	9	17	58	24.6602	7.9	6	7	22.9635	9.34	7	7	19.3711	7.72	7	7	27.4515	10.5	8	8	26.2411	11.13	10	10	8.88967	3.77	3	3	8.9943	3.86	3	3	7.5589	3.77	3	3	1114	130.439	5.57959
AT5G15530.1	biotin carboxyl carrier protein 2	21.18	1	3	3	8	7.49735	16.08	2	2	6.50089	10.2	1	2	4.42351	10.2	1	1	5.11146	10.98	2	2																	255	27.262	7.79639
ATCG00190.1	RNA polymerase subunit beta	21.18	1	13	13	78	30.7877	8.86	7	9	34.8382	11.75	8	10	39.0653	14.18	9	11	40.9494	15.49	9	11	28.6858	8.58	6	8	25.3061	9.24	7	8	15.8489	5.41	4	5	10.6221	5.32	3	3	1072	120.983	8.49951
[truncated: 3,410 more rows]

## Sheet: Normalization
Accession	Description	BG1	BG2	BG3	BG4	Homo1	Homo2	Homo3	Homo4	# AAs	Normalization 1	BG1	BG2	BG3	BG4	Homo1	Homo2	Homo3	Homo4	Normlaization 2	BG1	BG2	BG3	BG4	Homo1	Homo2	Homo3	Homo4
[truncated: 5,096 more rows]

[truncated: 12 more sheets: Selected list of proteins, PCA, Venn Diagram, Functional Categorization, Bicluster, Bicluster_2, Ribo Bio Factors_Heatmap, RP_Prokaryotic_Heat map, RP_Eukaryotic_Heat map, List of Significant proteins, Unique proteins in BG, Unique proteins in PloopKD homo]
