# Supplementary material for: Low dose ribosomal DNA P-loop mutation affects development and enforces autophagy in Arabidopsis
Source: RNA Biol. 2023 Dec 29;21(1):1–15. doi: 10.1080/15476286.2023.2298532 (PMC10761087; doi:10.1080/15476286.2023.2298532)
Supplement: Dataset S2.xlsx [file KRNB_A_2298532_SM8929.xlsx]

## Sheet: SNP_summary
pre-rRNA Position	Plant (Sims et al. 2021)	BAC_derived_NOR2 (Sims et al. 2021)	LoFreq_Ploop Homo_Bowtie(%)	LoFreq_WT_Bowtie (%)
7
19	6.32%	1.63%
89	0.25%
207	0.77%
213	34.14%	15.77%	32.5581
223	34.03%	15.41%	23.8095
308
323
337
366
369	0.42%
375
376	0.35%
385
390
392
411	20.36%	12.36%	30.9091	45.4545
417	2.50%	1.26%
421	1.76%
422	69.13%	77.28%	28.2609	31.8182
423	0.14%
425	23.30%	12.97%	20.4082	36.3636
456	0.33%
463	0.33%
464	2.31%
471	29.96%	15.25%	20.0647	38.4
474	0.18%
516	3.58%
519	1.22%	0.87%
537	0.31%
552	2.94%	2.04%
593	2.74%	1.12%
632	3.22%		1.4768
651	1.28%	1.80%
657	0.18%
685			1.1583
738	0.18%
741	1.36%
759	5.65%	6.83%	1.8848
797	2.63%	1.14%
868	33.34%	16.24%	31.8537	38.477
871	0.59%
887	0.19%
922	34.05%	16.88%	29.5487	37.467
927	1.22%		0.8469
928	1.10%		0.8424
994	53.43%	11.85%	67.2147	88.4959
1007	0.14%
1012	2.59%	3.05%
1016	0.45%
1027	0.16%
1145
1157			22.1287	25.2907
1236			9.8822
1406			34.4039	45.776
1455			33.224	48.0155
1458			30.534	35.1326
1619	0.20%
1630	0.30%
1640	1.39%	1.58%
1644	0.26%
1679
1681	0.35%
1688
1739
1779
1786	19.30%	0.60%	29.8217	46.9534
1842			0.1392
1878				0.4315
1880	1.07%
1884	0.16%
1894			0.4247
1923	28.24%	20.27%	34.2177	41.8058
1934	28.30%	20.11%	30.5013	36.522
1935	28.04%	20.15%	30.4348	36.3059
1940	5.42%	9.95%	7.1126	1.4613
2001
2049	23.53%	9.71%	22.788	33.0893
2055
2058
2062
2067
2100	1.00%
2130
2133
2145	0.17%
2223
2224
2226
2248
2255
2352
2362	0.83%	2.97%
2369
2435			0.2324	0.2117
2476
2478
2482
2487
2503
2509
2520				0.3109
2549	0.24%
2587
2597
2602			0.0349	0.0346
2608	0.59%		0.4251	0.1983
2644	0.30%
2660	0.17%
2662	0.13%
2663
2671			0.3274
2690	0.24%
2712
2715
2754
2793			0.5346	0.5175
2834				0.2437
2850			0.2661	0.2463
2851				0.2689
2854			0.1087	0.105
2884				0.0471
2956				0.3361
2995			0.3521	0.2942
2999
3002
3003
3021			0.2221	0.2175
3060
3075
3089
3181
3183
3184
3188
3189
3197
3201
3205
3210
3211
3214
3215	0.38%
3219
3222	0.19%
3223
3225
3228	0.13%
3238	0.41%
3246
3251
3252
3260
3321	0.34%		0.0827	0.1108
3327	0.51%
3329
3331
3332
3334
3342
3343
3344
3345	1.22%		0.4397
3351
3365
3372
3373
3377
3380
3381
3389
3392
3395
3402
3404			4.551	5.9141
3405			0.3034	0.4533
3406			25.8677	34.3357
3408
3410
3411
3414
3415
3416
3419
3426	0.15%
3429
3430
3431
3432
3495	0.25%	1.50%
3497	0.24%
3522	0.16%
3533				1.0307
3538
3577	0.14%
3607			0.4191	0.4531
3644	0.46%
3649
3711
3723	0.16%
3728			0.3191	0.2362
3758
3761				0.9179
3766
3776	0.52%		0.4606
3785				0.0449
3797				0.4394
3832	0.19%
3833	0.19%
3837			0.3625	0.3782
3839	0.15%
3859
3864
3865
3873
3878
3881
3882
3909	0.29%
3947	0.33%
3962
3965
3966
3969
3976
4001	0.15%
4022	0.65%
4025	1.40%
4053
4071	0.49%
4133	12.38%	16.29%	9.9883	2.7385
4221
4246				1.3703
4250	0.19%
4266	0.82%	0.63%	0.9011
4271	0.41%
4273	22.45%	9.61%	20.5778	32.4361
4294
4298
4312
4313
4316
4342	0.43%		0.4935	0.2443
4366			0.4818
4430	1.00%	2.66%	1.0214	0.2734
4463	0.13%
4465
4466	8.83%	25.85%	7.8551	2.6472
4517			0.2502
4549	0.53%
4611	21.70%	9.02%	21.1502	31.7382
4617			0.5192	0.3681
4621	0.20%
4634				0.0622
4656	0.14%
4692
4721	0.51%
4739
4747
4767				0.2326
4774
4787	0.16%
4791
4812
4858
4865			0.2029
4866	0.52%		0.217	0.1599
4883			0.2829	0.222
4897	0.37%		0.5088	0.9385
4930			0.2304	0.189
4934	1.47%		0.4638
4942
4960			0.0509
4979
5036			0.274
5062
5068
5069
5077
5080
5093
5106
5108	0.13%
5111			0.26
5127			0.3045	0.1581
5133			0.2002
5141
5145
5152			0.2964
5157	1.83%		0.8891
5172			0.0565	0.0502
5179
5187
5190
5197
5209			0.4018	0.1665
5216			0.6701	0.7656
5222			1.1099	1.5532
5251
5265	0.67%		0.2152
5280			0.4687
5294
5295			0.1164	0.1269
5296			4.6396	4.9601
5300			0.3346
5315			0.2414	0.2653
5335	0.62%	0.56%	0.3543
5356	0.75%		0.606
5384			0.9655	1.289
5392	0.13%
5400			0.4511	0.2726
5429	0.15%
5431	0.14%
5438
5439	0.17%
5443
5447
5449				0.026
5462			0.4419	0.3456
5515	0.28%	0.73%	0.7773	1.0632
5519
5534
5538
5542	0.19%
5545	0.50%			0.4597
5555
5567				0.2084
5654
5691
5707	0.63%
5736	2.19%	1.50%	2.1297	1.6721
5738
5754	0.13%
5802
5807			0.2997	0.2444
5816				0.2858
5826			0.1764
5832			0.3128	0.1825
5857	0.14%
5865	0.88%
5873	0.13%
5902			0.4143	0.4306
5906			0.3101	0.2614
5932	0.36%
5936
6010	1.30%		0.4062
6023	0.65%
6050			0.138	0.3694
6065	0.31%
6082	0.91%	0.39%
6088				0.8837
6146
6166	0.71%
6167	0.22%
6175	0.14%
6189				0.0395
6194			0.5967	1.248
6197
6202			0.3764
6204			0.3553
6212			0.2439
6217
6222			0.329
6231
6234
6237				0.2934
6252			0.336
6255	0.75%
6256	0.75%
6278	0.41%
6282
6287	1.55%
6297	0.17%
6298	0.26%
6304				0.0285
6313
6327	0.17%
6344			0.2524
6353			0.2714
6365	0.27%
6389	0.54%		0.4517
6411			0.1292	0.4285
6413	0.84%
6422				0.1191
6423	0.20%		0.117	0.1071
6445
6450
6459			0.1533	0.5295
6467			0.3332	0.2781
6529	0.27%
6577
6582	0.35%
6589	0.13%
6590	0.29%
6595			0.4058
6600
6616
6624			1.7204
6628	0.55%
6639	0.21%
6644
6648
6680	3.45%	1.51%	1.8187	1.9925
6684	0.20%		0.1548	0.1045
6705			0.2959	0.1687
6707			0.3299	0.1833
6712	0.34%
6720			0.219	0.2222
6748	0.52%
6750
6756			0.2303
6759	0.67%		0.2535	0.371
6766
6769
6772
6780			0.3226
6793	0.14%
6888	0.44%
6894			0.2823	0.2237
6904	0.13%
6966				0.1245
6998
6999			0.3899	0.4115
7017				0.2389
7059			0.1117	0.2501
7061				0.2767
7116			0.2879	0.8097
7172	0.67%		0.3008
7177			0.3067	0.3048
7181	0.50%
7257			1.6025	0.1047
7280				0.1789
7283			0.3983
7288	0.50%
7289			0.6099	0.1586
7356
7379
7382	0.71%
7387
7390	0.15%
7391	0.17%
7395	1.88%	0.67%
7422	0.30%		0.3055
7440	0.53%		0.2622	0.8218
7443	0.32%
7455
7484
7485
7494
7496				0.1186
7506
7507
7509
7510
7524
7526
7530
7532
7534
7537
7542
7545
7546
7547
7553
7557
7559
7560
7566
7571
7572
7574
7577
7580
7588	0.63%			0.2769
7589			0.1774	0.1897
7592				0.8799
7593			17.6873	17.6575
7595
7599
7600	0.19%
7611	0.58%
7612	0.27%
7636
7683
7733	0.21%
7739	0.57%
7771
7785
7797			0.1518
7806
7807
7812
7813
7825
7833
7847	0.96%			0.4113
7862
7863
7865
7869	0.57%		0.3061	0.8786
7877
7881
7883
7887	0.13%
7899
7902	0.84%
7931
7939			0.0628	0.0689
7940			0.4435	0.4131
7947	0.70%
7952	0.30%
7987	0.49%	0.53%
8008			1.1635	1.4251
8009			1.7923	2.3424
8055
8062			3.154	4.1667
8074	0.20%
8114	0.47%
8126	0.87%
8138	20.34%	0.77%	32	56.25
8175	0.16%
8216	54.15%	20.31%	56.0976	78.5714
8227	1.29%
8265	8.88%	0.46%	21.3235	41.6667
8309	1.54%		18.2482	35.2941
8321	0.86%			37.5
8333	36.68%	14.53%	47.6562	66.6667
8362	1.04%
8382	21.67%	8.59%	34.8718
8393	25.26%	10.24%	41.7112	51.6129
8403	0.14%
8404	0.58%
8462	0.15%
8475	45.04%	11.40%	45.1429	81.3953
8483	0.87%
8485	5.46%	5.92%
8486	1.07%
8595	21.62%	31.33%	6.5041
8641	32.87%	0.72%	38.2979	90
8685	0.67%
8686	1.02%	0.70%
8690	0.82%
8702
8705	12.43%	4.59%
8711	24.33%	0.52%	27.0833	92.3077
8713
8728
8729
8730	20.66%	7.32%
8733
8734	3.84%
8735
8741
8752
8758
8760
8762
8764
8765
8766
8768
8797
8798
8801	2.43%
8803	1.63%
